# Supplementary material for: Integrative multi-omics analysis unravels the host response landscape and reveals a serum protein panel for early prognosis prediction for ARDS
Source: Crit Care. 2024 Jul 2;28:213. doi: 10.1186/s13054-024-05000-3 (PMC11218270; doi:10.1186/s13054-024-05000-3)
Supplement: Supplementary file 1 — Additional file 1. [file 13054_2024_5000_MOESM1_ESM.xlsx]

## Sheet: 196_samples_normalization
	label	DHRS4	ZC3H14	HMCN1	IGKV1.37	MCAM	COG4	CLCN6	IGLV3.16	TRIM4	FBXO22	SPRR3	PC	CDH13	NOTUM	ACOT13	MX1	NCAM1	TUBA8	PANX2	ADAMTS13	IGLV2.33	MSLN	IGLV5.52	PRG2	LAMA5	CCL17	PVR	CCDC197	VASN	YES1	CCDC126	A4GALT	BHMT	HADH	ITGA6	ENTPD5	FUCA2	AOX1	FCMR	SYT11	TDP1	SULT1A3	SUN3	SERPINA6	LECT2	SERPINA7	RSL1D1	HP
ARDS_1	ARDS	-2.42505	-1.99614	-2.23359	0.252027	-0.083224	-0.0319777	-0.345669	-2.23359	1.05633	-2.23359	1.07895	0.121795	0.0575819	-0.0319777	-2.42505	-2.42505	-0.0191846	-0.291841	-2.10017	0.0703972	-2.80052	-2.80052	0.0191846	-2.23359	0.345669	0.930638	-0.252027	0.456599	0.0191846	0.345669	-2.42505	0.0191846	-2.42505	-2.42505	0.0191846	-0.147607	-2.80052	-2.23359	-2.42505	0.345669	-0.0191846	-2.42505	-1.77118	0.359277	-0.528808	0.911096	-0.199545	0.666484
ARDS_2	ARDS	0.332124	-2.10017	-2.42505	-2.42505	0.0063945	-0.199545	0.173517	-2.42505	0.265251	-0.225708	1.20141	0.225708	0.0960644	-2.42505	-2.80052	-2.80052	0.13469	-2.42505	0.238847	0.083224	0.543574	0.108921	-0.108921	0.42839	-2.80052	-2.42505	0.0575819	-2.80052	0.160549	-2.80052	0.305213	0.291841	-0.199545	0.0447762	0.0575819	-0.173517	-0.225708	-2.42505	0.42839	-2.42505	-0.456599	-2.80052	-1.52383	0.682539	-1.03425	1.1755	0.186515	0.332124
ARDS_3	ARDS	-1.25581	-1.05633	-1.22816	0.160549	-1.1755	0.265251	-0.0960644	-0.238847	-1.31421	-0.121795	1.99614	0.748628	0.715193	0.372953	2.23359	0.456599	-0.0575819	0.991526	-1.22816	0.0063945	-1.41128	0.345669	-1.37747	-1.25581	-1.34517	0.485177	2.23359	-0.265251	-0.121795	1.28446	0.765662	-1.28446	0.345669	-0.160549	0.891895	-1.61117	-0.108921	0.818161	-1.41128	1.12591	0.186515	1.01266	-0.970831	0.891895	0.485177	0.970831	1.31421	0.854447
ARDS_4	ARDS	0.950542	-0.0319777	0.650598	0.332124	-0.345669	-0.42839	-0.456599	-0.44245	0.160549	-0.485177	0.782921	0.543574	-0.13469	-0.199545	-0.414413	-0.359277	0.199545	0.186515	0.332124	0.318639	-0.332124	0.528808	0.332124	-0.0191846	-0.485177	0.332124	0.930638	-0.47084	0.731808	-0.57347	0.950542	0.485177	-0.414413	0.305213	-0.386698	-0.345669	0.528808	-0.265251	-0.456599	0.265251	0.911096	0.386698	0.108921	0.619307	-1.91008	1.07895	-0.891895	1.1755
ARDS_5	ARDS	-2.10017	-1.77118	0.603888	-0.265251	-1.99614	-2.42505	-2.10017	-0.332124	-2.23359	-1.99614	-0.332124	-0.265251	0.42839	-2.10017	0.372953	-0.332124	-2.10017	-0.318639	-1.99614	-1.99614	0.588611	0.305213	-0.225708	-1.99614	-0.305213	-0.160549	0.291841	-2.23359	-0.0319777	0.514156	-0.173517	0.173517	-1.99614	0.650598	0.147607	-2.42505	0.0447762	-0.199545	0.0191846	0.603888	-0.265251	0.619307	-0.359277	0.0447762	0.252027	0.485177	0.173517	0.400517
ARDS_6	ARDS	1.01266	-1.65988	-1.99614	-2.23359	-0.121795	0.291841	-0.372953	-1.91008	-0.173517	-0.13469	-0.173517	0.372953	0.225708	-1.99614	-2.10017	-1.91008	-0.278521	0.0191846	-1.83621	0.414413	-0.0960644	0.173517	0.0447762	-1.83621	-2.10017	0.818161	1.56601	-0.212608	-0.0575819	0.0447762	0.57347	0.911096	0.44245	-0.305213	0.0319777	-0.186515	-0.147607	-1.83621	-0.121795	0.305213	0.345669	-2.23359	-0.698773	0.485177	-0.359277	1.03425	-0.212608	1.05633
ARDS_7	ARDS	0.930638	-2.80052	-2.80052	-2.80052	-2.80052	-2.80052	-2.80052	-2.80052	-2.80052	-2.80052	-0.414413	-0.291841	0.0191846	0.291841	0.0191846	-0.278521	-0.147607	-2.80052	-2.80052	0.13469	-0.160549	-0.160549	1.05633	-2.80052	0.147607	-0.199545	-0.0960644	-0.186515	0.0703972	-0.238847	0.0063945	-2.80052	-0.083224	-0.212608	-0.186515	-0.0575819	0.199545	0.0575819	0.528808	0.225708	-0.0319777	0.0703972	0.0191846	0.083224	-0.13469	0.818161	-0.0960644	0.650598
ARDS_8	ARDS	2.42505	-1.15035	-1.31421	-1.56601	-1.25581	-0.083224	-0.291841	0.650598	0.0063945	0.225708	-0.305213	-1.61117	-1.22816	0.634875	-1.44678	0.160549	0.121795	0.173517	-1.31421	0.147607	-1.56601	-1.37747	0.666484	-1.31421	-1.44678	-0.121795	0.414413	-1.56601	0.108921	-1.52383	0.44245	-0.0063945	1.03425	-1.77118	-1.52383	-1.65988	-1.61117	0.173517	-1.44678	0.456599	0.265251	0.108921	0.782921	0.543574	0.0063945	1.20141	0.265251	1.20141
ARDS_9	ARDS	-1.52383	-1.31421	-1.56601	0.225708	-1.4842	-1.71288	-1.4842	-1.52383	0.147607	-1.71288	0.160549	-1.71288	-1.52383	-1.61117	-1.77118	0.199545	-1.71288	-1.71288	-1.52383	0.0960644	-1.83621	-0.199545	-1.77118	-1.56601	-1.61117	0.278521	-0.147607	-1.65988	-0.318639	-1.83621	0.13469	-1.52383	-1.56601	-2.23359	-1.83621	-0.0703972	0.318639	-1.37747	-1.71288	-1.77118	-1.15035	-1.65988	-0.121795	0.44245	0.147607	1.10212	-0.173517	0.0703972
ARDS_10	ARDS	0.225708	-2.42505	1.34517	0.634875	-2.42505	0.0703972	-0.0319777	0.800417	0.748628	-2.42505	0.0575819	-0.0191846	-2.80052	0.147607	0.318639	0.698773	0.265251	1.10212	-2.42505	-2.80052	-0.173517	0.238847	0.173517	0.818161	1.91008	2.42505	0.0319777	-0.0703972	-0.252027	1.41128	-0.199545	0.543574	2.42505	-2.80052	-2.80052	-0.238847	0.836167	0.386698	1.12591	-2.80052	-0.836167	1.12591	-1.10212	0.0575819	0.359277	0.199545	-0.121795	0.386698
ARDS_11	ARDS	0.55846	-0.0960644	-0.485177	-0.57347	-0.386698	-0.44245	-0.359277	0.291841	0.318639	-0.55846	-0.0319777	0.199545	-0.186515	-0.252027	0.514156	0.0319777	-0.485177	-0.528808	-0.47084	0.485177	-0.400517	-0.42839	-0.400517	0.57347	-0.543574	-0.0319777	-0.083224	-0.543574	0.0447762	-0.619307	-0.47084	0.603888	0.485177	-0.634875	-0.44245	0.782921	0.634875	0.44245	1.05633	-0.147607	-0.147607	-0.083224	0.0960644	0.121795	-0.0447762	0.265251	0.372953	0.800417
ARDS_12	ARDS	0.682539	-0.970831	0.359277	-1.41128	0.748628	-1.28446	-0.199545	-1.12591	-0.186515	-0.0319777	-1.44678	-1.4842	-1.07895	-1.12591	-1.34517	-0.0447762	-0.212608	-1.41128	0.0960644	-1.10212	-1.34517	-1.25581	-1.25581	-0.0063945	-1.28446	-1.1755	-0.0575819	-1.41128	0.456599	-0.108921	-1.34517	-1.20141	-1.31421	-1.56601	-1.31421	0.414413	0.278521	0.238847	-0.265251	-1.34517	0.818161	0.305213	0.265251	0.400517	-0.252027	0.698773	0.238847	1.25581
ARDS_13	ARDS	-1.4842	-1.25581	-1.4842	-1.77118	-1.41128	-1.65988	-1.41128	-0.0960644	0.225708	-1.61117	-1.91008	0.0191846	-1.44678	-1.52383	-1.65988	-1.52383	-0.108921	-1.65988	-1.4842	-1.44678	0.265251	-1.61117	-0.0575819	-1.4842	-1.56601	-0.186515	0.13469	-1.61117	0.414413	-1.77118	-1.61117	-0.0447762	0.619307	-2.10017	-1.71288	-0.0447762	0.715193	0.0319777	0.0447762	-1.71288	0.650598	-1.61117	-0.13469	0.55846	-1.1755	0.650598	0.121795	1.28446
ARDS_14	ARDS	1.91008	-0.0447762	-0.47084	-0.543574	0.318639	0.800417	-0.47084	1.34517	0.305213	-0.499614	-0.499614	-0.514156	1.07895	-0.212608	2.10017	-0.372953	1.99614	-0.499614	0.514156	0.634875	-0.345669	1.10212	0.291841	0.386698	-0.499614	-0.345669	2.42505	-0.485177	0.991526	-0.588611	0.873018	-0.318639	-0.42839	-0.588611	-0.400517	0.854447	0.891895	0.603888	0.603888	-0.456599	1.4842	-0.291841	0.0447762	1.03425	-0.930638	1.91008	1.20141	1.91008
ARDS_15	ARDS	0.199545	0.619307	1.15035	0.57347	1.99614	-0.682539	-0.682539	-0.160549	-0.528808	-0.782921	-0.765662	1.31421	-0.400517	-0.499614	-0.666484	-0.634875	-0.199545	-0.748628	-0.588611	-0.372953	-0.682539	-0.528808	-0.619307	-0.698773	0.238847	-0.603888	-0.666484	0.414413	-0.682539	-0.836167	-0.715193	-0.147607	-0.666484	-0.911096	-0.698773	-0.873018	-0.666484	0.252027	-0.698773	-0.748628	-0.332124	-0.588611	-0.212608	-0.42839	-0.682539	-0.682539	-0.0191846	0.160549
ARDS_16	ARDS	-0.970831	0.731808	-1.01266	2.80052	-0.911096	-1.07895	-1.05633	-0.950542	-1.01266	0.514156	2.80052	0.212608	-0.854447	0.991526	-1.12591	-1.05633	-1.10212	-1.22816	-0.991526	-0.873018	-1.12591	-0.991526	1.44678	0.698773	0.212608	-0.0960644	-1.20141	-0.0319777	-1.20141	-1.25581	-1.12591	0.359277	0.13469	-1.37747	-1.12591	-0.265251	-1.1755	-0.930638	-0.225708	-1.20141	0.42839	-1.15035	1.10212	-0.634875	0.930638	-0.765662	-0.0575819	-1.01266
ARDS_17	ARDS	-1.07895	-0.891895	-1.05633	-1.28446	-1.03425	1.10212	-0.225708	-1.03425	0.083224	0.265251	-1.31421	-1.37747	-0.950542	-1.03425	0.682539	-1.12591	-1.1755	0.147607	-1.05633	-0.0447762	-1.28446	-1.10212	-1.15035	0.950542	-0.291841	-1.07895	-0.173517	-1.28446	-0.0447762	0.731808	-1.22816	-1.10212	-0.305213	-1.44678	0.0703972	-1.34517	0.485177	-1.05633	-1.1755	0.372953	0.318639	0.400517	-0.0960644	0.345669	-0.186515	0.715193	-0.0063945	0.991526
ARDS_18	ARDS	-1.03425	-0.854447	0.634875	-0.160549	-0.991526	-1.10212	-1.10212	-0.991526	-0.0063945	-1.31421	0.400517	-1.34517	-0.911096	0.0960644	-1.20141	0.147607	-1.12591	-1.28446	-1.01266	-0.950542	-1.22816	-1.05633	-1.10212	-0.265251	-1.20141	-0.0063945	0.0191846	-0.291841	-1.25581	0.0575819	0.0960644	-1.05633	-1.15035	-0.108921	-1.1755	-0.372953	-0.278521	-1.01266	-1.12591	-1.22816	-0.173517	-1.1755	-0.083224	-0.0191846	-0.0191846	0.225708	0.305213	0.765662
ARDS_19	ARDS	-0.456599	0.332124	1.03425	1.31421	1.12591	-0.619307	0.386698	2.80052	-0.47084	0.278521	-0.698773	0.650598	-0.372953	-0.44245	-0.619307	-0.588611	-0.650598	-0.698773	-0.57347	-0.359277	-0.619307	-0.499614	-0.121795	-0.666484	0.588611	-0.55846	-0.634875	0.291841	0.57347	-0.782921	-0.666484	-0.543574	-0.603888	-0.836167	-0.634875	-0.836167	-0.619307	-0.485177	-0.666484	-0.698773	0.731808	-0.528808	0.13469	-1.10212	-0.666484	-0.291841	-0.147607	-0.698773
ARDS_20	ARDS	-1.1755	0.359277	0.265251	0.0960644	-1.10212	-1.25581	-1.20141	-1.10212	-1.1755	0.485177	0.291841	-1.44678	-1.05633	-1.10212	-0.238847	-1.22816	1.77118	0.414413	-1.15035	-1.07895	0.930638	-1.22816	-1.22816	-1.20141	-0.345669	-1.15035	0.603888	-0.345669	-1.41128	-0.147607	-1.31421	-1.1755	-1.28446	1.44678	-1.28446	-1.44678	-0.13469	-1.1755	-1.25581	-1.31421	0.400517	-1.28446	0.588611	-1.41128	0.108921	-1.91008	0.212608	-0.854447
ARDS_21	ARDS	0.485177	-1.4842	2.80052	0.305213	-0.238847	0.0191846	-1.71288	0.698773	0.13469	0.528808	-0.121795	-0.199545	0.252027	0.13469	0.0575819	-1.71288	0.0703972	-1.91008	-0.121795	0.252027	-2.10017	0.121795	-1.99614	0.332124	0.291841	-1.83621	1.83621	-1.91008	0.318639	-2.10017	-1.83621	-1.77118	-1.83621	0.414413	-2.23359	-0.414413	-0.083224	-1.56601	1.01266	-1.91008	0.991526	0.372953	-0.372953	0.950542	-0.765662	1.44678	0.147607	1.52383
ARDS_22	ARDS	0.991526	0.278521	1.65988	-1.65988	0.891895	-1.61117	-0.332124	-1.37747	-1.52383	-1.56601	0.0063945	0.265251	-1.37747	-1.41128	-1.56601	-1.44678	-1.61117	0.238847	-1.41128	-1.37747	0.619307	-0.238847	-1.61117	-1.41128	0.225708	-1.41128	-1.61117	0.0575819	-1.71288	-1.61117	-1.4842	-1.41128	0.0575819	0.291841	-1.61117	1.12591	-1.77118	-1.31421	-1.56601	-1.61117	-0.715193	-1.52383	0.318639	-0.0960644	-0.873018	-0.083224	0.199545	-0.543574
ARDS_23	ARDS	-0.682539	-0.499614	0.0063945	0.147607	1.71288	-0.836167	-0.836167	0.173517	-0.698773	-0.970831	1.41128	-0.970831	0.318639	-0.698773	-0.818161	0.57347	-0.160549	-0.873018	-0.748628	-0.543574	-0.836167	-0.0063945	-0.765662	0.121795	-0.891895	-0.782921	-0.278521	-0.930638	-0.0960644	-0.911096	0.238847	-0.765662	-0.0575819	-1.05633	-0.800417	0.108921	-0.854447	-0.682539	-0.818161	0.083224	0.0447762	-0.731808	0.212608	0.305213	-1.31421	0.603888	1.4842	1.10212
ARDS_24	ARDS	-0.930638	-0.731808	-0.930638	2.10017	-0.160549	-1.03425	-0.0703972	-0.873018	-0.950542	-1.1755	-0.0063945	0.0319777	-0.836167	-0.0191846	-1.03425	-0.970831	0.800417	-1.12591	-0.950542	-0.818161	-1.03425	1.1755	1.41128	-1.10212	0.47084	0.160549	0.854447	-1.12591	-0.345669	-1.1755	-1.10212	-0.950542	1.34517	-0.400517	-1.03425	-1.25581	-1.15035	-0.911096	-0.252027	-1.12591	0.55846	-1.03425	0.160549	0.199545	-0.836167	0.318639	0.603888	-0.800417
ARDS_25	ARDS	0.748628	-1.83621	0.499614	-0.0703972	-2.10017	-0.13469	-2.23359	-2.10017	-2.42505	-2.10017	0.970831	-0.147607	0.0063945	-2.23359	0.186515	-2.10017	-2.23359	1.52383	0.0447762	-2.10017	1.07895	-2.23359	-2.42505	-0.147607	-2.42505	0.318639	-0.121795	-2.42505	0.0575819	0.400517	-2.10017	0.0447762	-2.10017	-0.0191846	0.782921	0.603888	0.212608	-1.99614	0.13469	0.0447762	0.238847	0.57347	0.225708	0.225708	-0.147607	0.619307	0.47084	0.970831
ARDS_26	ARDS	0.873018	0.400517	-1.07895	-1.31421	-1.05633	-1.15035	-1.12591	-1.05633	0.836167	0.619307	-1.34517	0.238847	-0.970831	-1.05633	-1.25581	-1.15035	-1.20141	-1.31421	-1.07895	-0.991526	1.65988	-1.12591	-0.0319777	-1.15035	0.485177	-1.10212	-1.28446	-1.31421	-1.31421	-1.31421	-1.25581	0.332124	-1.1755	-1.4842	-1.20141	0.0960644	-1.28446	-1.07895	-0.212608	-1.25581	0.414413	-1.22816	0.603888	-0.291841	-0.173517	0.108921	-0.083224	-0.0319777
ARDS_27	ARDS	-0.499614	-0.345669	-0.666484	-0.836167	0.0319777	-0.715193	0.42839	-0.619307	0.332124	-0.836167	-0.818161	-0.173517	0.147607	-0.528808	-0.682539	-0.650598	-0.0063945	0.930638	0.911096	0.386698	0.199545	-0.55846	0.0319777	0.800417	-0.800417	-0.634875	0.225708	-0.818161	0.305213	-0.854447	-0.238847	-0.619307	-0.715193	-0.950542	-0.715193	-0.225708	0.911096	-0.55846	1.44678	-0.0575819	1.1755	0.911096	1.1755	0.765662	-0.083224	1.25581	-0.55846	1.41128
ARDS_28	ARDS	-0.083224	0.121795	0.42839	-0.44245	0.543574	-0.291841	-0.083224	-0.359277	-0.225708	-0.386698	-0.44245	-0.400517	0.372953	-0.0960644	-0.305213	0.121795	-0.238847	-0.386698	0.528808	-0.0575819	-0.212608	0.0575819	-0.265251	-0.186515	-0.400517	0.55846	0.588611	-0.372953	0.55846	-0.44245	-0.332124	-0.199545	-0.345669	-0.456599	-0.238847	-0.456599	-0.305213	-0.0960644	-0.332124	-0.291841	0.970831	-0.13469	0.682539	0.332124	-0.800417	0.278521	0.386698	1.01266
ARDS_29	ARDS	0.782921	0.0319777	-0.186515	-0.345669	-0.108921	-0.359277	-0.238847	-0.199545	0.278521	-0.44245	0.891895	-0.456599	-0.083224	0.650598	-0.265251	0.650598	0.160549	-0.456599	-0.44245	0.543574	0.634875	0.782921	-0.345669	-0.199545	-0.456599	-0.291841	0.173517	-0.42839	0.186515	-0.514156	0.359277	-0.278521	-0.400517	0.400517	-0.318639	-0.543574	0.0319777	-0.212608	-0.414413	-0.386698	0.836167	-0.238847	0.57347	0.731808	0.318639	0.800417	0.911096	-0.873018
ARDS_30	ARDS	-1.65988	-1.41128	-1.61117	-0.252027	-1.61117	-1.91008	-0.121795	-1.61117	-1.71288	-1.83621	-1.99614	-1.83621	-1.65988	-1.77118	1.20141	-1.65988	-0.0319777	-1.83621	-1.61117	0.0447762	-1.99614	-1.77118	0.818161	0.0575819	-1.77118	-1.65988	-0.305213	-1.77118	-0.265251	-1.91008	-0.0703972	-1.65988	-1.71288	1.20141	-1.99614	-1.91008	-0.199545	-1.44678	-1.77118	0.748628	0.278521	0.0447762	0.44245	0.386698	-1.07895	0.47084	-0.0319777	-0.765662
ARDS_31	ARDS	1.28446	-0.305213	0.57347	-0.818161	0.345669	-0.666484	-0.666484	-0.588611	-0.514156	-0.765662	-0.748628	-0.818161	0.47084	-0.485177	-0.650598	-0.619307	0.456599	-0.199545	0.873018	1.56601	-0.666484	1.37747	-0.603888	0.782921	-0.782921	-0.588611	1.99614	-0.782921	0.800417	-0.0191846	1.44678	-0.588611	-0.650598	-0.891895	-0.682539	0.212608	0.930638	-0.528808	1.25581	-0.731808	1.91008	-0.57347	1.07895	1.31421	-0.514156	1.83621	0.0960644	2.23359
ARDS_32	ARDS	0.528808	-1.03425	-1.20141	-0.199545	1.07895	-1.34517	-0.318639	-0.0447762	-1.28446	-1.41128	-1.56601	-0.0575819	0.0703972	1.77118	-0.291841	-1.31421	-0.332124	-1.52383	-1.20141	0.121795	0.991526	0.0063945	-1.34517	-0.0703972	-0.0960644	0.083224	-0.186515	-1.44678	-0.332124	-0.372953	-0.0447762	-0.0703972	-0.0960644	-0.414413	-1.44678	0.0447762	-1.44678	-1.22816	-1.37747	-1.4842	0.0703972	-1.34517	-1.03425	0.499614	0.083224	0.456599	0.666484	0.265251
ARDS_33	ARDS	-0.0703972	0.13469	-0.372953	-0.42839	0.0191846	-0.278521	0.147607	-0.345669	-0.212608	-0.372953	-0.42839	-0.386698	0.386698	-0.083224	-0.278521	0.991526	0.359277	-0.372953	1.77118	0.588611	-0.199545	-0.318639	-0.252027	-0.121795	-0.386698	-0.212608	0.682539	-0.359277	0.782921	-0.42839	2.10017	-0.186515	-0.332124	-0.44245	-0.225708	-0.44245	0.238847	-0.083224	-0.318639	-0.278521	1.83621	-0.121795	0.666484	0.911096	-0.782921	1.12591	-0.930638	1.61117
ARDS_34	ARDS	-0.278521	-0.121795	0.278521	-0.603888	0.485177	-0.456599	0.765662	0.55846	0.514156	0.0703972	-0.57347	0.252027	0.359277	1.15035	-0.456599	-0.42839	0.318639	-0.55846	0.400517	0.278521	-0.42839	-0.44245	-0.42839	-0.173517	-0.57347	0.456599	1.37747	-0.57347	0.44245	-0.650598	0.386698	-0.345669	0.55846	-0.666484	-0.47084	-0.634875	-0.0319777	-0.305213	-0.528808	1.20141	0.873018	-0.332124	0.650598	0.818161	-1.05633	0.891895	-0.854447	1.12591
ARDS_35	ARDS	1.65988	-0.278521	-0.0063945	-0.782921	0.619307	-0.634875	0.543574	-0.55846	-0.485177	-0.748628	-0.715193	1.44678	1.1755	-0.456599	-0.634875	1.34517	0.400517	-0.715193	1.65988	0.199545	-0.634875	0.386698	-0.57347	-0.682539	-0.748628	0.650598	0.970831	-0.748628	0.514156	-0.800417	-0.682539	-0.55846	-0.619307	-0.854447	-0.650598	1.83621	-0.634875	-0.499614	1.34517	0.514156	1.01266	-0.543574	1.05633	0.873018	-0.332124	0.950542	-0.634875	1.31421
ARDS_36	ARDS	-0.0447762	-1.07895	-1.25581	-1.4842	1.20141	0.619307	0.0191846	-1.22816	0.199545	-1.44678	-1.61117	0.186515	0.0447762	1.20141	-0.0063945	0.44245	0.083224	2.42505	-1.25581	1.07895	-1.44678	0.265251	-1.41128	-1.28446	-1.37747	-1.25581	0.57347	-1.4842	0.291841	2.80052	0.0575819	0.930638	-1.37747	2.42505	2.23359	0.291841	-1.4842	0.414413	0.359277	-1.52383	0.121795	-1.37747	0.332124	0.603888	0.991526	1.15035	0.359277	0.891895
ARDS_37	ARDS	-0.305213	-0.13469	-0.514156	-0.634875	-0.42839	-0.485177	0.44245	0.528808	-0.318639	-0.57347	-0.588611	-0.588611	-0.225708	-0.291841	-0.485177	-0.44245	-0.528808	-0.57347	-0.485177	-0.212608	-0.456599	-0.0575819	0.108921	0.238847	-0.238847	-0.414413	-0.514156	1.41128	-0.543574	-0.666484	-0.514156	-0.372953	-0.456599	0.0960644	-0.499614	-0.666484	-0.499614	-0.318639	-0.543574	-0.514156	0.603888	-0.359277	0.748628	-0.345669	-0.0703972	-0.345669	-0.225708	-0.650598
ARDS_38	ARDS	0.818161	-0.603888	-0.818161	-1.01266	-0.748628	0.414413	-0.911096	-0.765662	1.28446	-1.10212	0.0319777	-1.07895	-0.650598	-0.800417	-0.873018	-0.782921	-0.891895	-0.991526	-0.818161	-0.634875	0.0447762	-0.818161	-0.836167	0.499614	0.514156	-0.0191846	-0.950542	0.305213	-0.991526	-1.01266	-0.911096	-0.854447	0.42839	-1.15035	0.359277	0.528808	-0.991526	-0.0447762	-0.911096	0.0960644	-0.386698	-0.836167	1.20141	-0.372953	0.748628	-0.225708	-0.160549	0.0191846
ARDS_39	ARDS	-0.854447	0.305213	-0.873018	0.485177	-0.836167	-0.950542	-0.970831	-0.800417	-0.891895	1.03425	-1.07895	-1.20141	-0.765662	-0.854447	-0.970831	-0.891895	-0.991526	-1.07895	-0.911096	-0.731808	-0.970831	-0.911096	-0.930638	-1.05633	-1.07895	-0.930638	-1.07895	-1.05633	-1.10212	-1.10212	-1.03425	-0.891895	-0.970831	-1.22816	0.265251	-1.12591	-1.05633	-0.854447	-0.991526	-1.07895	0.543574	-0.930638	0.891895	-1.05633	0.13469	-0.305213	0.55846	0.0319777
ARDS_40	ARDS	-0.731808	-0.55846	-0.0960644	-0.970831	-0.715193	-0.873018	-0.891895	-0.731808	-0.748628	-1.03425	-0.991526	-1.03425	-0.603888	-0.765662	-0.836167	-0.748628	-0.836167	-0.950542	0.731808	-0.603888	-0.873018	-0.765662	-0.186515	-0.930638	-0.911096	-0.836167	-0.911096	2.23359	-0.930638	-0.970831	-0.891895	-0.818161	-0.854447	-1.10212	-0.873018	-1.01266	-0.930638	-0.715193	-0.873018	-0.950542	-0.634875	-0.782921	1.28446	-1.91008	-0.543574	-0.891895	0.619307	0.0447762
ARDS_41	ARDS	-1.61117	-1.37747	-0.199545	0.55846	-1.56601	-1.83621	-1.56601	-1.56601	-1.65988	-1.77118	0.345669	-1.77118	-1.61117	-1.71288	2.80052	-1.61117	0.332124	0.291841	-1.56601	-1.56601	1.05633	-1.71288	-1.91008	-1.61117	-1.71288	-1.61117	-1.83621	-1.71288	-1.91008	-0.252027	-1.71288	-1.61117	-1.65988	-0.265251	0.238847	0.485177	-1.91008	-1.41128	-0.13469	2.42505	0.0960644	0.318639	-0.332124	-0.950542	-0.698773	-1.01266	0.414413	-0.13469
ARDS_42	ARDS	-1.71288	-1.44678	-1.71288	0.42839	-0.147607	-2.10017	-1.65988	-1.65988	-1.83621	0.0319777	-2.10017	-1.99614	-1.71288	0.186515	-1.91008	0.13469	0.731808	-0.160549	-1.71288	-1.61117	0.083224	0.666484	1.83621	-1.65988	-0.332124	-1.77118	-1.91008	-1.83621	-1.99614	0.173517	0.199545	-1.71288	0.818161	-0.345669	-0.0063945	0.0191846	-2.10017	-1.52383	-1.83621	0.400517	0.212608	-1.83621	-0.485177	-1.71288	-1.20141	-0.634875	0.950542	-0.748628
ARDS_43	ARDS	1.31421	-0.748628	-0.950542	-1.12591	-0.0319777	0.121795	-1.01266	-0.891895	-0.970831	-1.20141	-1.15035	0.588611	0.765662	-0.911096	-1.05633	-0.991526	1.37747	-1.15035	-0.970831	0.698773	1.03425	2.80052	-0.991526	0.731808	-1.12591	-0.970831	0.514156	0.278521	0.873018	-1.20141	1.52383	-0.970831	-1.07895	-1.28446	-1.05633	1.28446	0.305213	0.650598	2.80052	0.238847	-0.121795	-1.05633	-0.818161	1.07895	-1.99614	1.71288	0.13469	1.71288
ARDS_44	ARDS	-1.20141	0.186515	-1.15035	0.991526	-1.15035	-0.173517	-0.173517	-1.1755	-1.22816	0.108921	-1.52383	-1.52383	-1.12591	-1.1755	-1.37747	-1.28446	-1.31421	-1.4842	0.252027	-1.15035	0.44245	0.456599	1.56601	0.0703972	-0.372953	-1.22816	1.28446	0.666484	-1.4842	-1.4842	0.0319777	-1.22816	-0.291841	-1.65988	-1.37747	-1.52383	-1.37747	-1.20141	-1.31421	-1.41128	0.332124	-1.31421	-0.225708	-1.1755	-0.121795	-0.836167	0.0447762	-0.265251
ARDS_45	ARDS	-0.619307	-0.44245	-0.731808	-0.0960644	-0.682539	-0.800417	0.603888	-0.666484	-0.634875	-0.891895	-0.186515	-0.186515	-0.528808	-0.634875	-0.0191846	-0.186515	-0.782921	-0.818161	-0.715193	-0.485177	-0.782921	-0.666484	1.91008	-0.836167	-0.278521	-0.748628	-0.818161	0.782921	-0.836167	0.603888	-0.13469	0.818161	-0.782921	-0.318639	-0.748628	-0.083224	-0.800417	0.278521	-0.800417	-0.854447	-0.782921	-0.682539	-1.34517	-0.55846	-0.47084	-0.0319777	0.715193	-0.345669
ARDS_46	ARDS	-1.37747	0.44245	-1.34517	-1.61117	-1.31421	-1.4842	-1.28446	-1.28446	-1.41128	0.682539	-0.225708	-0.332124	-1.28446	-1.31421	-1.4842	-1.41128	-1.4842	-1.56601	-0.173517	-1.28446	-1.65988	-1.44678	-1.52383	-1.34517	-1.4842	-1.37747	0.456599	1.1755	-1.56601	-1.56601	0.0703972	0.108921	0.0703972	-1.83621	-1.56601	-1.71288	0.0960644	-1.28446	-1.52383	-0.359277	-0.528808	-1.4842	0.291841	-0.318639	-1.71288	-0.252027	1.01266	0.108921
ARDS_47	ARDS	-1.15035	-0.950542	-1.10212	0.47084	-0.186515	-1.22816	-0.160549	-0.252027	-1.15035	0.173517	-0.0575819	-1.41128	-1.03425	0.0319777	-1.31421	0.47084	-1.25581	-0.108921	-1.12591	-1.05633	0.147607	-1.20141	2.10017	-0.225708	-1.25581	-0.0703972	-1.34517	-1.37747	-1.37747	-1.41128	0.160549	-0.0960644	-1.25581	-1.52383	0.0960644	-1.41128	-1.34517	-1.15035	-0.147607	-0.225708	-0.891895	0.950542	-0.42839	-0.782921	-0.854447	-0.359277	1.65988	-0.499614
ARDS_48	ARDS	-2.80052	-2.23359	-0.0191846	1.25581	-2.23359	-0.212608	0.666484	0.543574	0.543574	-0.147607	-2.80052	-2.80052	-2.42505	-2.80052	0.543574	0.318639	-2.80052	-0.305213	-2.23359	-2.42505	0.748628	-0.278521	1.34517	-2.42505	0.0063945	-2.80052	-2.80052	1.61117	-2.80052	0.715193	-2.80052	-2.42505	-2.80052	0.147607	0.854447	0.199545	0.186515	-2.80052	-2.80052	0.173517	-1.56601	0.199545	-0.318639	-0.456599	-0.386698	0.0063945	0.44245	-0.42839
ARDS_49	ARDS	1.99614	-1.22816	-1.44678	-1.71288	0.265251	0.0319777	-1.34517	-1.41128	-1.56601	0.305213	-1.83621	0.160549	0.57347	-1.44678	0.13469	-1.4842	0.499614	-0.0575819	0.930638	0.332124	-1.71288	0.252027	-1.65988	-0.238847	-1.52383	-1.44678	1.41128	-0.121795	0.650598	-1.65988	-1.52383	-1.44678	-0.0319777	-1.91008	-1.65988	-0.278521	0.225708	0.332124	-1.61117	-1.65988	1.65988	-1.56601	-0.0703972	0.800417	-1.61117	0.991526	-0.619307	1.34517
ARDS_50	ARDS	-1.05633	-0.873018	-0.238847	-0.186515	-1.01266	-1.12591	0.199545	-1.01266	-1.07895	-0.0191846	-0.318639	-0.305213	-0.930638	0.318639	-1.22816	-1.10212	-1.15035	0.543574	-1.03425	-0.970831	-1.25581	-1.07895	-1.12591	-0.252027	-0.212608	0.748628	-1.25581	0.0447762	-1.28446	0.499614	-1.20141	-1.07895	0.160549	-1.41128	0.748628	-1.31421	-1.25581	-1.03425	-1.15035	1.10212	-0.666484	-1.20141	-2.10017	-0.854447	-0.305213	-0.173517	0.332124	-0.359277
ARDS_51	ARDS	-0.291841	0.212608	0.212608	-0.619307	-0.414413	-0.47084	0.715193	0.765662	-0.305213	-0.160549	2.42505	-0.57347	-0.212608	-0.278521	-0.47084	0.0960644	-0.514156	0.0960644	-0.186515	-0.199545	-0.44245	0.0703972	-0.44245	-0.485177	-0.588611	-0.400517	-0.499614	0.44245	-0.528808	-0.359277	-0.499614	-0.359277	1.91008	0.265251	-0.485177	-0.650598	-0.485177	0.47084	0.305213	-0.499614	-0.731808	-0.345669	0.854447	-1.77118	-1.10212	-1.65988	0.345669	-0.603888
ARDS_52	ARDS	0.0960644	-0.991526	-1.12591	0.212608	-1.12591	-1.31421	1.03425	-1.15035	-1.20141	-0.173517	-1.4842	-0.0063945	-1.10212	-1.15035	0.345669	-1.25581	-1.28446	-1.44678	-1.1755	-1.12591	-0.0703972	-1.28446	-1.28446	-1.22816	0.0319777	-1.20141	-1.37747	0.173517	-1.44678	-1.44678	-1.37747	-0.0319777	0.0447762	-1.61117	-1.34517	-1.4842	-0.160549	-0.0575819	-1.28446	-1.37747	-0.345669	0.715193	-0.147607	-0.991526	-0.950542	-0.238847	-0.0703972	-0.0575819
ARDS_53	ARDS	-0.818161	-0.666484	0.666484	-1.05633	-0.782921	-0.930638	1.31421	1.61117	-0.854447	-0.083224	1.83621	0.44245	-0.715193	0.666484	0.0960644	-0.836167	-0.950542	-1.03425	1.1755	0.108921	-0.950542	-0.873018	-0.891895	-1.01266	-1.01266	2.23359	-1.03425	0.55846	0.252027	-1.05633	-0.991526	-0.873018	-0.930638	-1.20141	-0.950542	-1.07895	-0.0575819	-0.800417	-0.950542	-1.03425	-0.225708	-0.891895	-0.619307	-0.0063945	-0.650598	0.345669	0.650598	0.121795
ARDS_54	ARDS	-2.23359	-1.91008	-0.225708	-0.400517	-0.265251	0.485177	-2.42505	-0.318639	-0.13469	0.0191846	-0.147607	-0.252027	-2.23359	0.345669	0.173517	-2.23359	-2.42505	-0.0191846	-0.372953	-2.23359	1.15035	-2.42505	-2.80052	-2.10017	-0.318639	-2.23359	-2.42505	-0.0575819	-2.42505	-0.386698	-2.23359	-2.23359	-2.23359	-0.0960644	-0.212608	-2.80052	-0.0960644	-2.10017	-2.23359	-0.44245	-0.748628	0.0063945	-1.99614	-1.4842	-1.25581	-1.1755	-0.782921	-0.332124
ARDS_55	ARDS	-0.650598	-0.47084	-0.748628	-0.950542	0.291841	-0.818161	-0.305213	-0.682539	-0.666484	-0.930638	2.10017	-0.950542	0.173517	-0.666484	-0.782921	-0.225708	-0.173517	-0.854447	0.970831	-0.514156	-0.800417	-0.698773	-0.731808	-0.873018	-0.252027	-0.765662	0.765662	-0.173517	0.278521	-0.891895	-0.212608	-0.731808	-0.818161	-0.291841	1.01266	-0.970831	0.0703972	-0.650598	0.800417	-0.873018	-0.108921	-0.698773	-0.0575819	0.528808	0.160549	0.731808	1.61117	0.619307
ARDS_56	ARDS	-0.212608	-0.0191846	0.891895	0.765662	0.930638	-0.414413	1.61117	-0.42839	0.456599	-0.47084	1.01266	0.47084	0.305213	0.173517	0.414413	0.0063945	0.278521	-0.485177	-0.160549	0.160549	-0.318639	-0.386698	0.603888	-0.44245	-0.0191846	-0.332124	0.818161	0.083224	0.619307	-0.55846	0.345669	0.265251	1.83621	-0.57347	-0.372953	0.238847	0.854447	-0.252027	-0.44245	-0.42839	0.456599	-0.278521	0.359277	0.715193	0.42839	1.4842	1.56601	0.782921
ARDS_57	ARDS	-0.121795	0.083224	-0.414413	-0.47084	1.56601	-0.332124	0.0063945	0.57347	-0.252027	-0.0447762	-0.456599	-0.42839	-0.0447762	-0.13469	-0.332124	0.0447762	-0.386698	-0.414413	-0.400517	-0.083224	-0.252027	-0.186515	-0.305213	-0.386698	-0.42839	-0.252027	-0.372953	-0.318639	-0.42839	-0.47084	-0.372953	-0.238847	0.121795	-0.499614	-0.278521	-0.499614	-0.372953	-0.147607	-0.372953	-0.332124	0.854447	-0.199545	-0.173517	-1.03425	-1.44678	-1.41128	1.05633	-0.173517
ARDS_58	ARDS	-0.991526	-0.818161	-1.03425	0.108921	-0.950542	0.238847	0.305213	-0.305213	-0.0960644	-0.265251	-1.25581	-1.28446	-0.873018	-0.991526	-0.186515	-1.07895	-0.0447762	-1.25581	0.147607	-0.911096	-1.1755	-1.01266	-0.238847	-0.13469	-1.1755	-1.05633	-1.22816	-1.22816	-1.22816	-1.28446	-1.15035	-1.01266	-0.265251	1.12591	-1.15035	-1.28446	-1.20141	-0.970831	-1.07895	0.108921	0.47084	0.456599	-1.1755	-1.52383	-0.278521	-1.37747	0.588611	-0.528808
ARDS_59	ARDS	-0.543574	-0.386698	-0.698773	-0.873018	-0.619307	-0.731808	-0.765662	-0.650598	-0.588611	-0.873018	-0.836167	-0.873018	-0.47084	-0.55846	-0.715193	-0.666484	-0.698773	-0.765662	-0.650598	-0.414413	-0.715193	-0.603888	-0.666484	0.930638	-0.854447	-0.666484	-0.748628	-0.854447	-0.765662	-0.873018	-0.782921	-0.650598	-0.731808	-0.970831	-0.731808	-0.930638	-0.731808	0.305213	-0.765662	-0.800417	0.485177	-0.619307	0.528808	-0.44245	-0.0063945	0.186515	-0.238847	0.0063945
ARDS_60	ARDS	-1.10212	-0.911096	0.528808	-1.34517	0.970831	-1.1755	-1.15035	1.1755	-1.10212	0.238847	-1.37747	-0.225708	-0.991526	-1.07895	-1.28446	-1.1755	-1.22816	-1.34517	-0.0703972	-1.01266	0.414413	-1.15035	-1.1755	-1.1755	-1.22816	-1.12591	-1.31421	0.0191846	-1.34517	-1.34517	-1.28446	-1.12591	-1.20141	-0.372953	-1.22816	-0.0063945	-1.31421	-1.10212	-1.20141	-1.28446	0.359277	-0.0960644	-0.650598	-2.42505	-1.15035	-2.42505	-0.57347	-0.588611
ARDS_61	ARDS	-0.485177	-0.332124	-0.0703972	-0.318639	-0.57347	-0.698773	-0.715193	-0.212608	-0.55846	-0.818161	-0.800417	0.13469	-0.42839	0.305213	-0.0703972	0.083224	-0.666484	1.99614	-0.619307	-0.386698	-0.698773	-0.0960644	1.52383	0.359277	0.765662	-0.619307	-0.698773	-0.108921	-0.715193	2.42505	-0.748628	0.252027	-0.698773	0.173517	0.950542	-0.891895	0.0063945	-0.543574	-0.731808	1.99614	0.305213	-0.108921	-0.854447	-0.911096	0.0319777	-0.970831	-0.698773	-0.305213
ARDS_62	ARDS	-0.55846	-0.400517	-0.715193	0.930638	-0.634875	-0.748628	0.0703972	1.91008	0.715193	0.291841	-0.854447	-0.318639	-0.485177	-0.57347	-0.121795	0.0191846	-0.715193	0.372953	-0.666484	-0.42839	1.37747	-0.619307	0.212608	-0.765662	-0.873018	-0.682539	-0.765662	0.528808	-0.782921	-0.0575819	-0.800417	-0.666484	2.23359	-0.991526	0.485177	0.731808	0.160549	-0.588611	0.121795	-0.818161	0.666484	-0.634875	0.173517	-0.698773	-0.345669	-0.499614	1.1755	-0.400517
ARDS_63	ARDS	-0.748628	-0.57347	-0.782921	-0.991526	0.836167	-0.891895	-0.147607	0.265251	-0.765662	-1.05633	1.65988	-1.05633	-0.619307	-0.0703972	0.305213	-0.765662	-0.854447	-0.970831	-0.782921	-0.619307	0.0575819	-0.782921	-0.800417	-0.950542	-0.930638	-0.854447	-0.930638	-0.950542	-0.950542	-0.991526	0.265251	0.499614	-0.873018	-1.12591	-0.891895	0.650598	-0.950542	-0.731808	-0.891895	-0.970831	0.57347	-0.800417	-0.186515	-0.278521	0.666484	-0.715193	-0.372953	-0.186515
ARDS_64	ARDS	-0.603888	-0.42839	0.818161	-0.911096	-0.666484	-0.782921	1.05633	1.03425	-0.619307	0.160549	-0.891895	-0.0447762	-0.514156	-0.619307	-0.748628	-0.305213	-0.765662	-0.800417	-0.698773	-0.47084	-0.765662	-0.650598	-0.698773	-0.818161	-0.0703972	-0.731808	-0.800417	0.160549	-0.818161	0.588611	0.252027	-0.173517	0.186515	-1.01266	0.212608	0.147607	-0.782921	-0.619307	0.147607	0.42839	-0.083224	-0.666484	-0.588611	-0.386698	-0.108921	-0.485177	-0.499614	0.212608
ARDS_65	ARDS	-0.147607	0.0575819	-0.44245	0.0063945	-0.318639	1.25581	-0.414413	-0.147607	-0.0703972	-0.186515	-0.345669	0.318639	-0.0703972	-0.147607	-0.359277	1.03425	-0.400517	-0.44245	-0.42839	-0.108921	-0.278521	-0.305213	-0.332124	-0.400517	0.0703972	-0.278521	-0.400517	-0.252027	-0.44245	-0.499614	-0.400517	-0.265251	-0.386698	-0.528808	-0.305213	-0.528808	-0.400517	-0.173517	-0.400517	-0.372953	0.748628	-0.225708	0.147607	-0.305213	-0.731808	-0.0575819	0.891895	-0.715193
ARDS_66	ARDS	-0.57347	-0.414413	0.0319777	-0.0191846	-0.650598	0.400517	-0.782921	1.99614	-0.603888	-0.0063945	-0.873018	-0.891895	-0.499614	-0.588611	0.0319777	-0.682539	-0.731808	-0.782921	-0.682539	-0.44245	-0.731808	0.0960644	-0.682539	-0.782921	-0.0063945	-0.698773	-0.782921	-0.873018	-0.800417	-0.0063945	-0.818161	-0.682539	-0.748628	0.108921	0.160549	0.265251	-0.748628	-0.603888	-0.0319777	-0.836167	0.252027	-0.650598	-0.666484	-0.499614	-0.970831	-0.278521	0.634875	-0.818161
ARDS_67	ARDS	-1.44678	0.160549	0.456599	0.499614	-1.37747	-0.160549	-1.37747	-1.44678	-0.0447762	0.650598	0.238847	-0.359277	-1.41128	-1.4842	-1.61117	-0.291841	-1.65988	-1.61117	-1.44678	-1.41128	0.0703972	-1.56601	1.71288	-1.44678	-0.186515	-1.4842	-1.65988	-0.332124	-1.77118	-1.71288	-1.56601	0.0319777	-1.52383	-1.99614	-0.13469	-0.291841	-0.359277	-1.34517	-1.65988	-0.121795	0.13469	-0.0575819	-2.42505	-1.44678	-1.4842	-1.52383	-0.0447762	-0.485177
ARDS_68	ARDS	-1.34517	-1.1755	0.083224	-0.121795	-1.28446	-1.44678	-1.25581	1.25581	-1.37747	-1.52383	-1.65988	0.305213	-1.25581	-1.28446	0.225708	-1.37747	-1.44678	0.0703972	-1.34517	-1.25581	-1.61117	-1.41128	-1.4842	0.0319777	0.252027	-1.34517	-0.318639	0.13469	-0.225708	-0.400517	-0.0319777	-0.083224	1.56601	0.359277	0.186515	-0.332124	-1.65988	-0.0063945	-1.4842	0.386698	-0.57347	-1.44678	-0.44245	-0.543574	-0.238847	0.0960644	0.318639	0.083224
ARDS_69	ARDS	-0.252027	-0.083224	2.23359	-0.083224	-0.372953	2.23359	0.225708	0.873018	0.0447762	-0.543574	-0.543574	-0.543574	-0.173517	0.252027	-0.44245	-0.414413	-0.47084	-0.514156	-0.199545	-0.173517	-0.386698	-0.414413	1.99614	0.212608	-0.528808	0.588611	-0.47084	-0.528808	-0.0703972	-0.603888	-0.456599	0.748628	-0.44245	-0.619307	-0.42839	-0.603888	-0.456599	-0.278521	-0.499614	0.666484	0.634875	-0.305213	-0.634875	-0.873018	0.499614	-1.71288	0.0063945	-0.836167
ARDS_70	ARDS	-1.99614	-1.71288	-2.10017	-0.0447762	1.37747	0.0575819	-1.99614	-1.99614	-2.10017	0.121795	-2.42505	-2.42505	-2.10017	-0.0447762	-2.23359	-1.99614	-1.99614	-2.23359	-1.91008	-1.91008	-0.13469	-2.10017	-0.160549	-1.91008	-2.23359	-2.10017	-2.23359	-2.10017	-2.23359	-0.345669	-0.186515	0.0063945	0.57347	0.238847	-0.160549	0.160549	-0.173517	-1.91008	-2.10017	-0.238847	-0.603888	-0.514156	-0.891895	-1.61117	-2.80052	-1.56601	0.748628	-0.386698
ARDS_71	ARDS	-0.359277	-0.186515	-0.57347	2.42505	-0.456599	0.44245	-0.55846	-0.499614	-0.386698	-0.650598	-0.619307	-0.682539	-0.291841	-0.359277	-0.147607	-0.499614	-0.588611	-0.650598	0.499614	-0.278521	0.731808	-0.485177	-0.0063945	-0.55846	-0.666484	-0.499614	-0.55846	-0.650598	-0.588611	-0.748628	0.291841	-0.44245	-0.528808	-0.238847	-0.57347	0.44245	-0.543574	-0.386698	-0.588611	-0.588611	-0.414413	-0.456599	-0.873018	-1.22816	-0.414413	-0.318639	-0.186515	-0.456599
ARDS_72	ARDS	-0.225708	-0.0575819	-0.0319777	0.0447762	-0.199545	0.698773	0.414413	-0.456599	-0.278521	-0.514156	-0.514156	0.603888	-0.147607	-0.225708	-0.42839	-0.386698	-0.44245	0.891895	-0.0575819	-0.160549	-0.359277	1.20141	-0.386698	0.160549	-0.0575819	-0.359277	-0.44245	-0.499614	-0.485177	0.782921	0.186515	0.765662	1.61117	-0.603888	0.57347	-0.57347	-0.42839	0.108921	-0.47084	0.199545	0.372953	0.55846	-0.543574	-1.65988	0.291841	-0.0191846	-0.836167	-0.55846
ARDS_73	ARDS	-0.265251	-0.108921	-0.499614	-0.588611	-0.400517	2.10017	-0.485177	0.359277	0.186515	0.252027	-0.55846	-0.55846	-0.199545	-0.265251	-0.212608	0.332124	-0.499614	-0.543574	1.03425	-0.186515	-0.414413	-0.0319777	-0.414413	-0.47084	-0.55846	-0.386698	-0.485177	-0.55846	-0.514156	-0.634875	-0.485177	0.232272	0.891895	-0.650598	-0.456599	-0.619307	-0.47084	-0.291841	-0.514156	-0.485177	0.765662	-0.318639	1.03425	-1.31421	0.265251	-0.930638	-0.543574	-1.10212
ARDS_74	ARDS	-0.0191846	-0.160549	0.160549	-0.212608	0.225708	-0.543574	-0.528808	1.71288	-0.359277	-0.619307	-0.603888	-0.650598	-0.265251	0.108921	-0.543574	-0.147607	-0.55846	-0.634875	-0.528808	-0.252027	0.782921	0.359277	-0.47084	-0.528808	0.666484	-0.47084	0.991526	-0.619307	-0.186515	-0.731808	-0.55846	-0.414413	-0.499614	-0.731808	-0.55846	-0.715193	0.800417	-0.359277	-0.55846	-0.55846	-0.305213	-0.42839	0.278521	0.0063945	-0.212608	0.173517	-0.44245	0.318639
ARDS_75	ARDS	-1.83621	-1.56601	-0.318639	-1.99614	-1.77118	0.225708	0.619307	0.456599	0.238847	-1.91008	-0.265251	-2.10017	-1.83621	-1.83621	-1.99614	-0.121795	-0.083224	-0.147607	0.318639	-1.71288	0.891895	-1.91008	0.13469	-1.71288	-1.99614	-1.91008	0.650598	-1.99614	0.212608	-0.160549	-1.91008	-1.91008	0.199545	0.121795	0.0447762	0.121795	-2.23359	-1.65988	-1.91008	-1.99614	0.528808	-1.91008	-0.160549	-0.13469	-1.01266	0.543574	-0.818161	0.44245
ARDS_76	ARDS	-0.186515	0.0063945	-0.265251	-0.514156	-0.332124	-0.386698	0.291841	0.666484	0.372953	-0.456599	-0.485177	-0.485177	-0.108921	-0.173517	-0.386698	-0.345669	-0.42839	-0.47084	0.225708	-0.13469	-0.0447762	-0.0703972	-0.359277	-0.42839	0.13469	-0.318639	-0.42839	-0.456599	-0.47084	-0.543574	-0.42839	-0.305213	0.748628	-0.0703972	-0.345669	0.800417	-0.186515	-0.238847	-0.42839	-0.414413	0.108921	-0.252027	0.634875	-0.650598	0.121795	-2.10017	-0.345669	0.252027
ARDS_77	ARDS	-0.0960644	0.108921	-0.386698	-0.456599	-0.291841	-0.305213	0.0575819	2.10017	0.47084	-0.400517	0.818161	-0.414413	-0.0063945	-0.108921	0.873018	-0.318639	-0.359277	-0.0960644	0.359277	-0.0703972	-0.225708	-0.332124	-0.278521	-0.359277	-0.414413	-0.225708	-0.345669	-0.386698	-0.400517	-0.456599	-0.345669	-0.212608	-0.359277	-0.47084	-0.252027	-0.47084	-0.318639	-0.108921	-0.345669	-0.305213	-0.0703972	-0.160549	0.485177	-0.603888	-0.485177	-0.782921	1.83621	-0.083224
ARDS_78	ARDS	-0.836167	-0.682539	-0.836167	0.173517	-0.800417	0.212608	-0.950542	0.619307	-0.0575819	-0.252027	-1.05633	-1.1755	-0.731808	-0.836167	2.42505	-0.854447	-0.970831	-1.05633	-0.873018	-0.698773	0.160549	-0.891895	-0.911096	-1.03425	-1.03425	-0.911096	-1.05633	-1.01266	-1.07895	-1.07895	-0.083224	0.731808	1.05633	-0.278521	-0.970831	-0.199545	-0.252027	-0.818161	-0.970831	-1.05633	-0.47084	-0.0703972	0.372953	-1.28446	-1.52383	-1.12591	-0.332124	-0.666484
ARDS_79	ARDS	-0.400517	-0.225708	-0.619307	-0.715193	-0.499614	0.305213	1.20141	-0.528808	-0.42839	0.345669	-0.666484	-0.731808	-0.332124	-0.400517	-0.57347	-0.543574	-0.619307	0.083224	-0.543574	-0.318639	-0.55846	0.836167	-0.514156	-0.603888	0.414413	-0.083224	-0.0319777	-0.698773	-0.634875	0.0063945	-0.619307	-0.485177	-0.55846	-0.800417	-0.603888	-0.765662	0.42839	-0.414413	0.950542	-0.634875	0.715193	0.485177	0.836167	-0.47084	-2.23359	-0.650598	-0.485177	-0.682539
ARDS_80	ARDS	-0.891895	0.252027	-0.891895	-0.13469	-0.854447	-0.970831	0.499614	-0.836167	1.77118	-0.318639	-1.10212	0.108921	-0.800417	0.212608	0.108921	0.186515	-1.03425	-1.10212	-0.930638	-0.765662	-0.991526	-0.13469	0.121795	-1.07895	-1.10212	-0.950542	-1.12591	-1.07895	-1.15035	-0.212608	-1.07895	0.57347	-1.01266	0.698773	-0.991526	-1.1755	-1.10212	0.199545	0.0063945	-0.083224	0.44245	-0.970831	0.400517	-0.731808	-0.42839	-1.77118	-0.765662	-0.619307
ARDS_81	ARDS	-0.173517	0.0191846	-0.456599	-0.499614	2.10017	-0.372953	-0.42839	-0.400517	-0.265251	-0.0703972	-0.47084	-0.47084	-0.0960644	-0.160549	-0.372953	0.836167	-0.414413	-0.186515	-0.456599	-0.121795	-0.291841	-0.372953	2.23359	-0.414413	-0.47084	-0.305213	-0.414413	-0.44245	-0.456599	-0.528808	-0.414413	-0.291841	-0.160549	-0.543574	-0.332124	-0.55846	-0.414413	-0.225708	0.291841	-0.400517	0.0191846	0.44245	0.911096	-0.173517	0.173517	0.44245	2.23359	0.715193
ARDS_82	ARDS	-0.332124	-0.147607	-0.543574	-0.650598	-0.13469	-0.514156	0.160549	0.0575819	-0.345669	-0.588611	0.13469	-0.619307	-0.252027	-0.318639	-0.514156	0.238847	0.345669	-0.603888	-0.514156	-0.238847	-0.485177	-0.456599	-0.0447762	-0.514156	-0.619307	-0.44245	-0.528808	-0.588611	0.0063945	-0.698773	-0.543574	-0.386698	-0.47084	-0.698773	-0.528808	-0.698773	-0.528808	-0.345669	0.514156	-0.0703972	0.225708	-0.386698	0.970831	-0.238847	0.414413	0.252027	-0.588611	0.42839
ARDS_83	ARDS	-0.238847	-0.0703972	-0.252027	-0.55846	-0.359277	2.42505	0.731808	-0.47084	-0.291841	-0.528808	-0.528808	-0.528808	-0.160549	-0.238847	-0.225708	-0.400517	-0.456599	-0.225708	1.44678	0.212608	-0.372953	-0.400517	0.44245	-0.456599	-0.514156	-0.372953	-0.456599	-0.514156	-0.499614	0.160549	-0.44245	-0.332124	0.0063945	0.345669	-0.414413	-0.588611	-0.44245	0.345669	-0.485177	-0.47084	-0.278521	0.083224	0.456599	-1.12591	0.238847	-0.265251	-0.414413	-0.108921
ARDS_84	ARDS	0.0703972	0.0447762	-1.37747	-0.372953	0.212608	-1.52383	0.47084	-1.31421	-1.44678	-0.278521	-1.71288	-0.160549	-1.31421	-1.34517	0.400517	0.252027	-1.52383	-0.252027	-1.37747	-1.31421	-0.186515	-1.4842	-1.56601	0.0191846	-0.173517	0.0063945	-1.52383	0.0063945	-1.61117	-0.225708	-1.44678	-1.34517	2.80052	2.80052	-0.083224	0.666484	-1.71288	0.13469	-0.0703972	0.650598	-0.650598	0.0319777	-0.0191846	-1.34517	0.386698	-1.44678	-0.682539	-0.318639
ARDS_85	ARDS	-1.31421	-1.12591	-1.28446	0.0191846	-1.22816	-1.41128	0.0319777	1.65988	-1.34517	-1.4842	0.318639	-1.56601	-1.20141	-1.25581	-1.41128	-0.0063945	-1.41128	0.818161	-1.28446	-1.22816	-1.52383	-1.34517	0.619307	0.173517	0.0960644	-1.31421	-1.4842	-1.52383	-1.52383	1.10212	-0.0063945	1.03425	-1.44678	-1.71288	0.619307	0.13469	-1.56601	0.372953	0.588611	0.147607	-0.400517	0.186515	0.345669	-0.818161	-0.748628	-0.456599	-0.456599	0.186515
ARDS_86	ARDS	-0.666484	-0.485177	0.55846	-0.291841	0.238847	0.55846	-0.818161	1.41128	-0.682539	-0.950542	-0.930638	-0.212608	-0.55846	-0.682539	-0.800417	-0.715193	0.930638	-0.173517	-0.731808	-0.528808	-0.818161	-0.715193	-0.748628	-0.891895	-0.0319777	0.0960644	-0.854447	-0.911096	-0.873018	0.108921	-0.854447	-0.748628	-0.252027	0.0319777	-0.782921	-0.400517	-0.836167	-0.666484	0.0703972	-0.891895	-0.252027	-0.715193	0.305213	-1.37747	0.0191846	-1.25581	-0.650598	-0.199545
ARDS_87	ARDS	-0.386698	-0.212608	-0.603888	0.13469	-0.485177	-0.57347	-0.588611	-0.514156	-0.414413	-0.682539	-0.650598	-0.715193	-0.318639	-0.386698	-0.0319777	-0.528808	0.186515	0.252027	0.854447	-0.305213	-0.543574	-0.265251	-0.499614	-0.588611	-0.682539	0.543574	-0.57347	-0.682539	-0.619307	0.147607	-0.603888	-0.47084	-0.0063945	-0.782921	-0.588611	-0.748628	-0.57347	-0.400517	0.386698	-0.619307	-0.42839	-0.485177	1.12591	-0.666484	-1.56601	-1.20141	0.108921	-0.160549
ARDS_88	ARDS	-0.13469	0.0703972	-0.42839	-0.485177	0.083224	-0.345669	-0.400517	-0.386698	0.212608	-0.42839	0.55846	-0.44245	-0.0575819	0.160549	-0.345669	0.499614	0.528808	-0.42839	-0.414413	-0.0960644	-0.265251	-0.359277	-0.318639	0.252027	-0.44245	-0.265251	-0.386698	-0.414413	0.345669	-0.485177	-0.386698	-0.252027	-0.372953	-0.514156	-0.291841	-0.514156	-0.386698	-0.160549	-0.386698	-0.345669	1.03425	-0.212608	0.930638	0.0960644	-0.160549	0.748628	-0.400517	0.731808
ARDS_89	ARDS	-0.372953	-0.199545	-0.588611	-0.698773	-0.47084	-0.55846	-0.57347	1.01266	-0.400517	-0.666484	-0.634875	-0.698773	-0.305213	-0.372953	-0.55846	-0.514156	-0.603888	0.57347	0.265251	-0.291841	-0.528808	-0.212608	0.0575819	-0.57347	0.386698	-0.514156	-0.0703972	-0.666484	-0.603888	-0.0447762	-0.588611	-0.456599	-0.543574	-0.765662	0.47084	-0.731808	-0.55846	0.456599	-0.603888	-0.603888	-0.13469	-0.47084	0.47084	-0.970831	-0.911096	-1.34517	1.12591	-0.225708
ARDS_90	ARDS	0.414413	-0.318639	0.13469	0.650598	-0.55846	0.499614	-0.698773	-0.603888	-0.543574	-0.800417	-0.782921	-0.836167	-0.414413	-0.514156	0.083224	0.619307	1.05633	1.77118	-0.603888	0.291841	0.212608	-0.543574	-0.634875	-0.715193	0.400517	0.13469	-0.682539	-0.800417	-0.698773	0.485177	-0.731808	-0.603888	-0.682539	-0.930638	0.42839	0.588611	-0.682539	0.0191846	-0.715193	0.44245	0.160549	-0.603888	1.22816	-0.930638	-0.0319777	-0.528808	1.34517	0.147607
ARDS_91	ARDS	0.514156	-0.588611	-0.800417	0.0319777	-0.731808	0.108921	0.238847	-0.748628	-0.782921	-1.07895	-1.01266	0.0063945	-0.634875	-0.782921	-0.854447	-0.212608	-0.873018	0.528808	-0.800417	0.305213	-0.891895	-0.800417	-0.818161	-0.970831	0.186515	-0.873018	0.891895	-0.970831	-0.970831	0.0319777	-0.278521	-0.836167	-0.891895	0.212608	-0.108921	-1.03425	-0.970831	-0.748628	0.332124	0.121795	0.891895	-0.818161	0.543574	-0.0703972	-0.991526	0.147607	-0.800417	0.818161
ARDS_92	ARDS	-0.108921	0.0960644	-0.400517	0.318639	-0.305213	-0.318639	0.930638	-0.372953	-0.238847	-0.414413	0.332124	0.386698	-0.0191846	-0.121795	-0.318639	0.372953	-0.372953	-0.400517	-0.386698	0.225708	-0.238847	-0.345669	-0.291841	-0.372953	0.619307	-0.238847	-0.359277	-0.400517	-0.414413	-0.13469	-0.359277	-0.225708	0.372953	-0.485177	-0.265251	-0.485177	-0.345669	-0.121795	-0.359277	-0.318639	0.782921	-0.173517	-0.456599	-0.715193	-1.83621	-1.05633	-0.278521	0.278521
ARDS_93	ARDS	-0.800417	-0.650598	0.305213	-1.03425	-0.278521	0.278521	-0.930638	0.499614	-0.836167	0.13469	-1.03425	-1.15035	-0.698773	-0.818161	-0.930638	-0.818161	0.543574	1.12591	0.991526	-0.682539	-0.930638	-0.854447	-0.873018	0.083224	-0.991526	-0.891895	-1.01266	-0.991526	-1.05633	-0.173517	-0.970831	-0.0575819	0.212608	0.13469	-0.930638	-0.121795	-1.03425	-0.782921	0.543574	-1.01266	-0.318639	-0.873018	0.619307	-0.765662	-0.199545	-0.818161	1.03425	-0.147607
ARDS_94	ARDS	-0.0063945	-0.528808	0.332124	-0.225708	0.47084	0.186515	-0.873018	-0.715193	-0.731808	-1.01266	-0.0447762	-1.01266	-0.588611	-0.731808	0.991526	-0.13469	-0.818161	-0.911096	-0.765662	-0.57347	-0.147607	-0.0191846	-0.782921	-0.278521	-0.265251	-0.800417	-0.891895	-0.083224	-0.911096	-0.291841	0.0191846	-0.782921	-0.836167	-0.0319777	-0.836167	0.0703972	-0.891895	0.212608	0.891895	-0.911096	-0.873018	-0.748628	-0.57347	-1.01266	-1.37747	-1.61117	-0.359277	-0.514156
ARDS_95	ARDS	-0.42839	-0.252027	-0.634875	-0.748628	0.0703972	0.731808	0.800417	0.782921	-0.44245	-0.715193	0.47084	0.634875	-0.345669	0.0063945	-0.588611	-0.0703972	0.0447762	0.305213	-0.238847	-0.332124	-0.588611	-0.108921	-0.528808	-0.619307	0.173517	0.386698	-0.588611	-0.0191846	-0.650598	0.800417	-0.265251	-0.514156	0.225708	0.278521	0.514156	0.083224	-0.588611	-0.44245	-0.619307	0.55846	-0.238847	0.0960644	-1.28446	-1.20141	-0.55846	-0.603888	-0.666484	0.199545
ARDS_96	ARDS	-1.77118	-1.52383	-1.77118	0.0703972	-1.71288	0.199545	-1.77118	-1.71288	-1.91008	0.0447762	0.0703972	-0.108921	-1.77118	0.47084	-0.160549	-1.77118	0.147607	0.108921	-0.345669	-1.65988	0.0191846	-1.83621	-2.10017	-0.108921	-1.91008	0.252027	-1.99614	0.386698	-2.10017	-2.23359	-0.318639	-1.83621	-1.91008	0.160549	-0.0319777	-2.10017	0.332124	-1.61117	-0.0960644	0.0703972	-0.372953	-0.414413	-0.782921	-0.682539	-0.619307	-0.543574	0.42839	-0.0447762
ARDS_97	ARDS	-0.345669	-0.173517	0.147607	-0.682539	0.873018	1.91008	-0.543574	-0.278521	-0.372953	-0.634875	0.634875	-0.666484	-0.278521	-0.345669	-0.173517	-0.485177	-0.57347	0.160549	1.37747	-0.265251	-0.514156	-0.47084	-0.485177	-0.543574	-0.650598	-0.485177	-0.543574	-0.634875	-0.57347	0.186515	-0.57347	-0.42839	-0.514156	-0.748628	0.13469	-0.0960644	0.0575819	-0.372953	-0.57347	-0.57347	-0.359277	-0.44245	0.55846	-0.800417	0.456599	-0.0703972	-0.47084	-0.372953
ARDS_98	ARDS	-0.698773	-0.514156	0.173517	-0.0575819	0.854447	-0.854447	-0.854447	-0.698773	-0.715193	-0.991526	-0.950542	-0.991526	-0.57347	-0.715193	0.212608	-0.731808	0.386698	-0.891895	-0.332124	-0.55846	-0.854447	-0.731808	2.80052	-0.911096	0.44245	0.514156	-0.873018	-0.0447762	-0.891895	-0.930638	-0.873018	0.083224	0.930638	-1.07895	-0.818161	-0.991526	-0.873018	-0.0319777	-0.836167	-0.0319777	-0.212608	0.0575819	-0.0063945	-0.588611	-0.0575819	0.0447762	2.10017	-0.238847
ARDS_99	ARDS	-0.765662	-0.619307	1.77118	-0.359277	-0.765662	-0.238847	0.0447762	1.52383	-0.800417	-0.108921	-0.252027	-1.10212	-0.666484	0.0575819	-0.891895	-0.0575819	-0.911096	-1.01266	-0.836167	-0.650598	-0.911096	-0.836167	-0.854447	-0.991526	-0.950542	0.265251	-0.970831	0.332124	-1.01266	-1.03425	-0.930638	0.891895	0.731808	1.52383	-0.911096	0.400517	-1.01266	0.0960644	-0.930638	-0.13469	-0.588611	0.265251	0.0703972	-0.414413	0.0575819	-0.42839	1.41128	-0.0063945
ARDS_100	ARDS	-0.634875	-0.456599	0.0447762	-0.930638	-0.698773	0.514156	0.528808	0.970831	-0.650598	-0.911096	-0.911096	-0.930638	-0.543574	-0.650598	-0.765662	-0.698773	-0.800417	-0.836167	1.83621	-0.499614	0.818161	-0.682539	-0.715193	-0.854447	0.42839	0.212608	-0.836167	-0.891895	-0.854447	0.619307	-0.836167	-0.715193	-0.800417	-1.03425	-0.765662	-0.950542	-0.818161	-0.634875	-0.0191846	-0.0191846	-0.950542	0.278521	0.0063945	-0.57347	0.225708	-0.854447	-0.386698	0.13469
ARDS_101	ARDS	-1.01266	-0.836167	-0.13469	-1.25581	-0.970831	-0.0703972	-1.07895	-0.0703972	-1.05633	-0.305213	-1.28446	-1.31421	-0.891895	-1.01266	-1.1755	-0.108921	0.238847	-0.212608	-0.147607	-0.930638	-1.20141	-1.03425	-1.07895	-0.291841	-0.199545	0.731808	0.0703972	-1.25581	-0.278521	-0.305213	-1.1755	-1.03425	0.499614	0.0191846	0.0063945	-0.212608	-1.22816	-0.991526	-1.10212	-0.186515	0.173517	0.13469	0.186515	-0.108921	-0.265251	0.0703972	-0.528808	0.456599
ARDS_102	ARDS	-0.528808	-0.372953	-0.173517	0.414413	-0.603888	0.715193	-0.748628	0.930638	1.10212	0.147607	0.950542	-0.854447	-0.456599	-0.543574	-0.698773	-0.199545	-0.225708	1.25581	-0.359277	-0.400517	0.13469	-0.588611	0.147607	-0.748628	-0.836167	-0.650598	-0.731808	-0.836167	-0.748628	0.359277	-0.765662	0.186515	1.52383	0.252027	0.108921	0.225708	-0.715193	1.03425	-0.186515	-0.782921	-0.291841	0.345669	-0.345669	-1.56601	-0.57347	-1.4842	-0.731808	-0.121795
ARDS_103	ARDS	-0.911096	0.970831	-0.911096	-1.07895	0.782921	-0.991526	-0.108921	-0.854447	-0.930638	0.588611	-1.12591	0.873018	-0.818161	-0.891895	-1.01266	-0.930638	-1.05633	0.199545	1.91008	-0.782921	-1.01266	-0.950542	-0.970831	0.854447	-0.147607	0.891895	-1.15035	1.91008	-1.1755	-1.15035	0.55846	-0.930638	-1.03425	-1.25581	-1.01266	-1.20141	-1.12591	0.225708	-0.0447762	-1.10212	-0.499614	-0.991526	-0.265251	-0.514156	0.782921	-0.748628	0.160549	-0.252027
ARDS_104	ARDS	-0.44245	-0.265251	-0.291841	-0.765662	-0.514156	-0.603888	-0.619307	-0.543574	-0.456599	-0.731808	-0.682539	-0.765662	-0.359277	-0.42839	-0.603888	-0.55846	-0.634875	0.698773	1.52383	-0.345669	-0.603888	-0.083224	-0.543574	-0.634875	-0.715193	-0.543574	-0.603888	-0.731808	0.765662	1.1755	0.108921	-0.528808	0.400517	0.514156	0.414413	-0.800417	-0.603888	-0.456599	-0.634875	-0.666484	-0.55846	0.359277	0.950542	-1.25581	0.278521	-0.13469	-0.748628	0.0575819
ARDS_105	ARDS	-0.47084	-0.291841	-0.650598	-0.800417	-0.543574	-0.650598	-0.650598	-0.57347	-0.499614	-0.199545	-0.731808	-0.800417	-0.386698	-0.47084	-0.0447762	-0.603888	-0.121795	-0.731808	2.80052	0.603888	-0.650598	-0.514156	-0.588611	-0.083224	-0.765662	-0.57347	-0.650598	-0.765662	-0.666484	-0.818161	-0.698773	-0.57347	-0.634875	-0.873018	-0.666484	-0.854447	-0.650598	-0.514156	-0.682539	-0.715193	0.588611	-0.55846	0.765662	0.318639	-0.0960644	0.499614	-0.715193	0.499614
ARDS_106	ARDS	-1.91008	-1.61117	-1.83621	-0.414413	-1.83621	-2.23359	-1.83621	-1.77118	-0.160549	-0.332124	-2.23359	-2.23359	-1.91008	0.083224	-0.199545	-1.83621	-1.83621	-1.99614	-1.77118	-1.77118	-2.23359	-1.99614	1.65988	-0.305213	0.265251	-1.99614	-2.10017	0.0319777	-0.359277	-2.42505	-1.99614	-1.99614	-0.238847	-0.121795	-2.42505	-0.252027	-0.0703972	-1.71288	0.372953	-2.10017	-1.01266	-1.99614	-1.61117	-2.23359	-0.44245	-1.10212	-0.603888	-0.634875
ARDS_107	ARDS	-0.514156	-0.359277	-0.682539	-0.854447	-0.588611	0.47084	-0.731808	-0.634875	-0.57347	-0.854447	-0.238847	-0.278521	-0.44245	0.359277	-0.13469	-0.0191846	-0.682539	-0.0319777	-0.634875	0.0191846	0.332124	-0.57347	-0.650598	-0.731808	-0.818161	0.173517	-0.715193	0.715193	-0.731808	-0.0960644	-0.147607	-0.634875	0.514156	0.386698	0.225708	-0.911096	-0.698773	-0.57347	-0.748628	-0.765662	0.619307	0.173517	0.991526	-1.15035	-1.34517	-0.800417	0.991526	-0.57347
ARDS_108	ARDS	-0.0575819	0.147607	-1.91008	-2.10017	-1.91008	-0.252027	-1.91008	-1.83621	-1.99614	-0.291841	-0.278521	-0.345669	-1.99614	-1.91008	-0.108921	-0.083224	-1.91008	-2.10017	-0.225708	-1.83621	-2.42505	0.0191846	-2.23359	-1.77118	0.083224	0.291841	-0.619307	-0.225708	-0.083224	1.52383	-0.291841	-2.10017	-0.121795	0.588611	-0.173517	-2.23359	-2.42505	-1.77118	-1.99614	-2.23359	-1.28446	-2.10017	0.0319777	-2.80052	-0.818161	-1.83621	0.0575819	-0.782921
ARDS_109	ARDS	-0.782921	-0.634875	-0.108921	0.121795	0.57347	-0.911096	0.252027	-0.782921	-0.818161	-1.12591	-0.359277	-1.12591	-0.682539	0.698773	-0.911096	-0.800417	-0.930638	-0.345669	-0.854447	-0.666484	0.173517	1.65988	2.42505	0.891895	-0.970831	0.238847	-0.991526	1.99614	-1.03425	1.03425	-0.950542	0.0960644	-0.911096	-1.1755	0.818161	-1.05633	-0.0063945	-0.765662	0.238847	-0.991526	0.682539	-0.854447	-1.22816	-2.10017	0.55846	0.083224	1.28446	-0.731808
ARDS_110	ARDS	-0.873018	-0.698773	0.225708	-0.0063945	-0.252027	0.386698	-0.991526	-0.818161	-0.911096	0.083224	0.514156	0.0575819	-0.782921	-0.873018	-0.991526	-0.911096	-1.01266	0.0447762	0.47084	-0.748628	0.186515	-0.930638	-0.950542	-0.0447762	-0.0447762	0.0575819	-1.10212	0.0960644	-1.12591	-1.12591	-1.05633	-0.911096	-0.991526	0.199545	0.305213	-1.15035	-1.07895	-0.873018	-1.01266	-0.0447762	-0.543574	-0.950542	0.873018	-0.836167	-2.10017	-0.698773	-0.514156	-0.291841
ARDS_111	ARDS	-1.28446	-1.10212	-0.278521	-1.52383	-1.20141	-1.37747	-1.22816	-1.25581	-0.121795	-0.0575819	0.0960644	-0.372953	-1.1755	-1.22816	-0.252027	-1.34517	-1.37747	0.0575819	-0.265251	-1.20141	-1.4842	-1.31421	-1.44678	-0.318639	-1.41128	-1.28446	-1.44678	0.0703972	-0.305213	-0.265251	-1.41128	-1.31421	-1.41128	0.0703972	-1.4842	-0.42839	-1.52383	-1.25581	-0.238847	-1.56601	-0.765662	-1.41128	0.42839	-1.83621	-0.456599	-1.28446	0.782921	-0.44245
ARDS_112	ARDS	-1.12591	-0.930638	0.0575819	-1.37747	-1.07895	-1.20141	-1.1755	-1.07895	-1.12591	-1.34517	-1.41128	0.0960644	-1.01266	0.278521	1.03425	-1.20141	-0.345669	-1.37747	-1.10212	-1.03425	-1.31421	-1.1755	-1.20141	-0.212608	-0.359277	0.345669	-0.199545	-1.34517	-0.372953	-1.37747	0.147607	-1.15035	-1.22816	-0.225708	-1.25581	-1.37747	-0.332124	-1.12591	-1.22816	0.160549	-0.160549	-1.25581	0.698773	0.108921	0.543574	0.682539	0.278521	0.225708
ARDS_113	ARDS	-0.318639	0.782921	-0.528808	0.514156	-0.44245	-0.499614	-0.499614	0.083224	-0.332124	1.61117	0.225708	-0.603888	-0.238847	-0.305213	-0.499614	-0.456599	-0.543574	-0.588611	-0.499614	-0.225708	-0.47084	1.34517	0.991526	-0.499614	-0.603888	-0.42839	0.160549	-0.305213	-0.55846	-0.682539	-0.528808	0.232272	0.173517	-0.682539	-0.514156	-0.682539	-0.514156	-0.332124	0.414413	-0.528808	-1.61117	-0.372953	0.800417	-0.485177	-0.603888	-0.186515	-0.13469	-0.278521
ARDS_114	ARDS	0.173517	-0.800417	-0.0575819	-1.22816	-0.930638	-0.265251	0.0960644	-0.970831	-1.03425	-1.28446	-0.386698	0.083224	0.121795	0.225708	-1.15035	-0.252027	0.225708	0.47084	1.12591	-0.891895	-1.15035	0.13469	-1.05633	-0.0960644	-0.083224	-1.03425	0.305213	-1.20141	0.0319777	-0.121795	-0.160549	0.278521	0.543574	0.0063945	0.121795	0.634875	0.0191846	-0.950542	-0.291841	-0.108921	0.386698	0.782921	-1.65988	0.0703972	-2.42505	0.42839	-0.873018	0.748628
ARDS_115	ARDS	-0.950542	-0.765662	-0.970831	-1.15035	-0.891895	0.0063945	0.55846	-0.911096	0.634875	-1.22816	-1.1755	0.854447	0.212608	-0.930638	-1.07895	1.15035	-1.07895	-1.1755	2.23359	-0.836167	-1.05633	0.55846	-1.01266	0.147607	0.359277	-0.991526	-1.1755	-1.15035	0.225708	-0.0703972	0.603888	0.0703972	-1.10212	-1.31421	-1.07895	-0.108921	0.543574	0.400517	0.345669	-0.265251	-0.0447762	-1.07895	-0.603888	0.42839	0.47084	1.05633	0.818161	0.588611
ARDS_116	ARDS	-0.715193	-0.543574	-0.765662	0.372953	1.10212	1.12591	0.332124	1.15035	0.359277	-0.359277	-0.970831	0.715193	0.414413	-0.748628	-0.083224	0.42839	-0.252027	-0.930638	0.682539	-0.588611	0.225708	-0.748628	1.4842	0.528808	0.318639	-0.818161	-0.108921	-0.0960644	0.083224	-0.950542	0.528808	-0.800417	0.291841	0.0575819	-0.854447	-0.13469	-0.911096	-0.698773	-0.854447	-0.930638	-0.0063945	-0.765662	-1.12591	0.265251	-1.22816	0.160549	0.499614	0.911096
ARDS_117	ARDS	-1.22816	-1.01266	-1.1755	-1.44678	1.15035	-0.0960644	0.400517	-1.20141	-1.25581	-1.37747	-0.199545	0.345669	-1.15035	-1.20141	0.359277	-0.0960644	-1.34517	1.01266	-0.0960644	-1.1755	-1.37747	0.854447	-1.31421	-0.160549	-1.31421	0.199545	-1.41128	0.634875	0.42839	-0.199545	0.083224	-1.25581	-1.34517	0.083224	-1.41128	-1.56601	-1.41128	-0.0703972	-1.34517	-1.44678	-0.0960644	0.225708	-0.414413	0.0319777	0.818161	0.359277	-0.911096	-0.0960644
ARDS_118	ARDS	-0.414413	-0.238847	0.318639	-0.731808	-0.0575819	-0.588611	-0.603888	0.682539	-0.108921	-0.698773	1.77118	-0.748628	0.698773	-0.414413	1.10212	-0.173517	0.212608	-0.666484	2.42505	0.765662	-0.57347	1.31421	0.528808	0.13469	-0.698773	-0.528808	1.12591	-0.715193	0.666484	-0.765662	-0.634875	-0.499614	-0.57347	-0.818161	-0.619307	-0.782921	-0.0447762	-0.42839	-0.108921	-0.650598	0.199545	-0.499614	-0.0319777	0.854447	-1.65988	1.31421	0.485177	0.57347
ARDS_119	ARDS	-0.588611	0.225708	0.485177	-0.891895	-0.212608	-0.765662	-0.800417	0.603888	-0.0191846	0.456599	0.44245	-0.911096	0.278521	-0.603888	-0.731808	-0.238847	-0.748628	0.950542	1.10212	-0.456599	-0.748628	-0.634875	1.1755	-0.800417	0.305213	-0.715193	-0.238847	0.400517	-0.199545	1.34517	-0.108921	-0.698773	-0.765662	1.61117	-0.199545	-0.0319777	-0.765662	-0.0191846	-0.782921	0.818161	-0.199545	0.332124	0.199545	0.238847	0.212608	0.588611	0.970831	0.47084
ARDS_120	ARDS	-1.41128	-1.20141	-1.41128	-0.147607	-1.34517	-1.56601	-1.31421	-1.34517	-1.4842	-0.238847	-1.77118	-0.121795	-1.34517	-1.37747	-1.52383	-0.265251	-1.56601	1.20141	0.386698	-1.34517	0.57347	-1.52383	1.61117	-1.37747	0.698773	0.0703972	-1.56601	0.619307	-1.65988	0.386698	0.212608	-1.37747	-1.4842	-0.199545	0.400517	-1.77118	-0.121795	0.0447762	-0.305213	0.619307	-0.485177	0.666484	0.414413	-0.748628	-0.891895	-0.199545	0.456599	-0.0703972
ARDS_121	ARDS	-1.56601	-1.34517	0.543574	-1.91008	-1.52383	-1.77118	-1.52383	-0.291841	-0.0319777	-0.0960644	-0.212608	-0.0319777	-1.56601	-1.65988	0.0703972	0.0703972	-1.77118	-1.77118	-0.305213	-1.52383	-1.91008	-0.121795	-1.83621	-0.332124	-1.65988	-1.56601	-1.77118	-0.238847	-0.238847	-0.0319777	-1.65988	-1.56601	-1.61117	-0.359277	-1.91008	-1.83621	-0.291841	-0.13469	-0.278521	-1.83621	0.147607	-1.71288	-1.15035	-0.359277	-0.225708	-0.588611	0.252027	-0.950542
ARDS_122	ARDS	2.80052	-0.782921	-0.991526	-1.20141	0.372953	-1.05633	-1.03425	1.83621	0.485177	-1.25581	-1.22816	-1.25581	0.108921	-0.970831	-1.10212	-1.03425	2.80052	-1.20141	1.22816	2.80052	-1.10212	-0.970831	0.160549	-0.0319777	-1.15035	-1.01266	1.77118	-1.1755	0.970831	-1.22816	2.23359	-0.991526	-1.12591	-1.34517	-1.10212	0.748628	1.52383	0.854447	1.28446	-1.1755	1.44678	-1.12591	0.499614	1.41128	0.305213	1.65988	0.731808	2.42505
ARDS_123	ARDS	0.634875	-0.715193	0.588611	-1.10212	-0.873018	-1.01266	0.682539	0.748628	0.252027	-1.15035	-0.0960644	0.836167	0.485177	0.588611	0.666484	-0.950542	-0.0960644	1.83621	-0.13469	-0.800417	0.715193	0.186515	0.083224	0.414413	0.456599	0.782921	1.01266	-1.10212	0.13469	0.13469	0.332124	0.305213	-1.05633	0.318639	0.44245	-1.22816	0.386698	-0.891895	-1.03425	0.212608	1.12591	-1.01266	1.31421	0.666484	0.588611	0.854447	0.682539	1.07895
ARDS_124	ARDS	-0.199545	-0.0063945	0.108921	-0.528808	0.160549	-0.400517	-0.44245	-0.414413	1.91008	0.0575819	0.873018	-0.499614	-0.121795	-0.186515	-0.400517	0.291841	0.0575819	0.499614	0.414413	-0.147607	-0.305213	-0.225708	-0.372953	0.199545	1.37747	-0.0447762	0.400517	0.186515	0.173517	0.414413	0.173517	0.386698	-0.108921	-0.55846	-0.359277	0.456599	-0.238847	0.930638	0.160549	0.0063945	0.0575819	-0.265251	-0.305213	0.173517	-1.12591	0.386698	0.57347	0.698773
ARDS_125	ARDS	0.0319777	0.291841	0.0191846	-1.1755	0.400517	0.543574	-0.13469	-0.930638	-0.991526	1.44678	-1.20141	-1.22816	0.238847	-0.950542	0.57347	-1.01266	1.12591	1.61117	0.0063945	-0.854447	-1.07895	0.682539	-1.03425	-1.12591	-0.108921	1.12591	0.238847	1.34517	0.121795	-0.083224	0.456599	0.854447	1.77118	0.603888	0.318639	-0.305213	0.291841	0.731808	-1.05633	-1.15035	-0.186515	-1.10212	-1.41128	0.13469	-1.41128	0.372953	1.15035	0.603888
ARDS_126	ARDS	-0.160549	-1.28446	-1.52383	-1.83621	-1.44678	-0.147607	-1.44678	-1.4842	-1.61117	-1.65988	0.265251	-1.65988	-1.4842	-1.56601	-1.71288	-1.56601	-0.13469	1.1755	0.588611	-1.4842	-1.77118	-1.65988	-1.71288	-1.52383	0.0575819	-1.52383	-1.71288	0.930638	-1.83621	-0.278521	-0.0960644	-1.4842	2.10017	1.28446	-1.77118	-0.0191846	-1.83621	0.121795	0.278521	0.634875	-0.698773	0.147607	-0.199545	-0.265251	0.698773	0.212608	0.083224	-0.0191846
ARDS_127	ARDS	1.22816	0.386698	-1.65988	-0.305213	-1.65988	-1.99614	-1.61117	0.950542	-1.77118	0.414413	1.22816	-1.91008	0.083224	0.854447	-1.83621	0.305213	-0.0703972	-0.0063945	-1.65988	-0.0319777	0.0960644	0.47084	0.854447	0.305213	-1.83621	-1.71288	-0.332124	0.854447	0.199545	-1.99614	-1.77118	0.121795	-1.77118	1.77118	-2.10017	-1.99614	-1.99614	-1.4842	-0.199545	0.0319777	1.05633	-1.77118	1.41128	0.278521	-1.28446	0.400517	0.225708	0.873018
ARDS_128	ARDS	2.10017	0.173517	-0.55846	-0.666484	0.0575819	-0.528808	-0.514156	-0.485177	0.121795	-0.603888	-0.0191846	-0.634875	0.619307	-0.332124	-0.528808	-0.47084	0.588611	-0.619307	0.345669	1.25581	-0.499614	2.23359	-0.456599	0.911096	-0.634875	-0.456599	2.80052	-0.603888	0.950542	-0.715193	-0.0575819	-0.400517	-0.485177	-0.715193	-0.543574	2.80052	1.07895	0.318639	0.456599	-0.543574	1.99614	-0.400517	1.83621	1.28446	-0.715193	2.42505	0.291841	2.10017
ARDS_129	ARDS	0.186515	0.265251	0.47084	1.12591	-0.528808	-0.0063945	-0.634875	0.854447	0.0319777	0.765662	0.252027	-0.782921	0.44245	-0.0575819	0.0447762	-0.57347	0.0960644	-0.682539	-0.55846	0.186515	-0.0191846	0.0319777	-0.55846	-0.650598	-0.731808	0.225708	0.386698	0.748628	-0.0191846	-0.332124	-0.650598	-0.13469	-0.588611	0.528808	-0.0191846	-0.818161	-0.0191846	-0.47084	-0.650598	-0.682539	0.291841	0.238847	1.61117	0.186515	-1.77118	0.57347	-0.950542	0.291841
ARDS_130	ARDS	1.37747	0.499614	-0.854447	0.238847	-0.818161	-0.121795	0.186515	1.56601	-0.873018	0.318639	1.37747	0.0447762	-0.748628	0.121795	-0.950542	-0.873018	-0.265251	2.23359	-0.891895	-0.715193	2.42505	1.71288	0.950542	-0.345669	-1.05633	0.400517	-0.225708	-1.03425	-0.173517	0.650598	-1.01266	0.682539	-0.950542	-0.42839	0.386698	-1.10212	0.121795	-0.836167	0.265251	0.414413	0.800417	-0.911096	1.77118	0.414413	0.800417	0.836167	0.0319777	0.55846
DC_1	DC	1.15035	0.765662	-0.0447762	1.65988	-0.0447762	0.911096	0.836167	-0.225708	0.173517	1.05633	1.15035	0.731808	0.55846	0.619307	0.499614	0.588611	0.173517	0.731808	0.950542	0.345669	0.514156	1.12591	0.47084	0.715193	0.715193	0.372953	1.65988	1.20141	0.588611	1.77118	0.836167	0.47084	-0.318639	0.731808	0.836167	0.715193	0.514156	0.485177	1.03425	0.543574	1.25581	0.499614	0.715193	0.970831	0.715193	1.37747	0.514156	1.65988
DC_2	DC	1.10212	0.930638	1.61117	0.698773	1.22816	1.41128	1.52383	1.31421	0.499614	1.4842	1.10212	1.1755	0.186515	0.891895	0.765662	0.212608	0.950542	1.15035	0.55846	0.715193	0.765662	1.22816	0.698773	0.748628	1.12591	1.03425	0.108921	1.03425	0.147607	1.25581	1.61117	1.15035	1.28446	1.25581	0.731808	1.44678	0.47084	0.499614	0.991526	0.991526	1.41128	0.818161	0.818161	1.12591	0.634875	1.61117	0.0191846	1.56601
DC_3	DC	1.1755	1.10212	1.25581	1.99614	0.634875	0.930638	-0.186515	-0.265251	0.0703972	0.715193	1.12591	1.52383	0.854447	0.265251	0.485177	0.854447	0.836167	0.212608	-0.0063945	0.55846	0.836167	0.499614	1.77118	0.55846	0.108921	0.0319777	1.03425	0.514156	0.603888	0.682539	0.619307	0.836167	0.528808	1.03425	0.499614	0.305213	0.55846	0.619307	0.911096	0.278521	1.52383	0.514156	1.37747	-0.619307	0.332124	0.13469	1.22816	-0.970831
DC_4	DC	0.970831	1.05633	1.99614	1.10212	0.528808	0.818161	1.44678	0.588611	0.666484	0.854447	1.03425	0.55846	0.731808	0.456599	0.386698	0.970831	0.619307	0.44245	-0.318639	0.499614	0.456599	0.514156	-0.0703972	0.400517	0.543574	0.619307	0.836167	0.345669	0.47084	0.456599	1.05633	0.528808	0.386698	0.47084	-0.0960644	-0.359277	0.44245	0.083224	-0.083224	0.588611	-0.619307	0.930638	-1.4842	-1.07895	0.0703972	-0.619307	0.543574	-0.212608
DC_5	DC	1.03425	1.01266	2.42505	2.23359	0.55846	0.836167	1.22816	1.28446	0.698773	1.83621	0.0447762	1.22816	0.634875	0.970831	0.42839	0.485177	0.682539	0.359277	0.485177	0.514156	1.12591	0.57347	-0.083224	0.0063945	0.950542	0.666484	0.873018	1.28446	0.499614	0.528808	0.782921	0.782921	-0.13469	-0.186515	0.345669	0.0063945	0.456599	0.543574	0.225708	0.485177	1.37747	0.588611	-1.37747	-0.528808	-0.588611	-0.55846	1.52383	-0.414413
DC_6	DC	0.891895	1.07895	0.748628	-0.238847	0.414413	0.682539	0.372953	0.731808	2.23359	1.28446	-0.160549	0.278521	0.543574	0.485177	0.291841	-0.0319777	0.485177	1.4842	0.603888	0.44245	0.318639	-0.252027	0.765662	0.0960644	0.650598	0.0191846	0.634875	1.10212	0.372953	0.278521	0.278521	0.950542	0.147607	0.44245	-0.147607	0.47084	0.345669	0.0703972	0.0960644	0.800417	1.28446	-0.0447762	-0.715193	-0.0447762	0.186515	0.291841	0.0703972	0.238847
DC_7	DC	0.731808	0.414413	-0.359277	-0.278521	0.0447762	-0.225708	-0.0063945	-0.0063945	0.345669	-0.345669	2.23359	-0.0960644	0.160549	0.42839	0.528808	-0.160549	-0.305213	-0.359277	0.13469	0.238847	-0.0063945	0.083224	-0.0191846	-0.0575819	0.121795	0.305213	-0.291841	-0.147607	-0.291841	0.121795	0.682539	0.400517	-0.147607	-0.13469	-0.0703972	0.0575819	0.108921	0.186515	0.0575819	1.71288	0.950542	0.854447	-0.765662	0.0191846	0.345669	0.782921	-0.252027	0.528808
DC_8	DC	1.12591	0.456599	0.372953	0.083224	-0.0063945	0.372953	0.13469	0.485177	1.12591	0.499614	0.715193	0.173517	1.22816	0.199545	0.121795	0.930638	1.56601	0.121795	1.99614	0.372953	0.121795	0.278521	0.238847	0.44245	0.278521	0.42839	1.71288	-0.199545	0.748628	1.01266	0.400517	0.147607	1.65988	0.485177	0.528808	0.278521	0.873018	0.950542	-0.0063945	0.0575819	1.31421	0.873018	0.083224	1.01266	0.57347	1.34517	0.400517	1.4842
DC_9	DC	0.911096	0.57347	1.71288	0.873018	0.42839	0.650598	0.345669	0.715193	0.400517	-0.212608	1.05633	0.147607	0.528808	-0.0063945	0.265251	0.345669	0.47084	0.0063945	0.0319777	0.42839	0.278521	0.372953	0.225708	0.265251	2.80052	-0.173517	0.619307	0.147607	0.359277	0.0191846	0.499614	0.0575819	-0.173517	0.619307	0.252027	0.514156	-0.265251	0.55846	0.199545	-0.199545	1.22816	-0.0063945	0.121795	-0.186515	-0.291841	-0.0960644	1.07895	0.305213
DC_10	DC	-0.0319777	0.543574	0.0960644	0.666484	0.44245	0.13469	0.278521	1.77118	-0.199545	0.0063945	0.0191846	0.291841	0.991526	0.514156	0.252027	0.0575819	0.44245	0.873018	-0.252027	0.400517	-0.121795	0.400517	0.186515	0.108921	0.634875	0.121795	0.543574	0.252027	-0.386698	0.854447	0.588611	0.514156	0.666484	-0.386698	0.634875	0.386698	0.252027	0.528808	-0.173517	-0.0063945	-0.0575819	0.121795	0.238847	-0.083224	0.603888	0.414413	0.698773	0.372953
DC_11	DC	1.20141	0.800417	0.199545	-0.332124	0.359277	0.950542	0.083224	0.212608	0.873018	1.07895	0.186515	0.359277	0.891895	0.414413	0.55846	0.278521	0.252027	0.318639	0.212608	0.57347	0.528808	0.147607	0.499614	0.873018	0.528808	-0.0575819	-0.0191846	-0.13469	0.265251	0.0960644	0.414413	1.44678	1.10212	0.372953	0.543574	0.698773	0.588611	0.782921	0.55846	0.0191846	-0.682539	0.528808	-0.911096	0.57347	0.731808	0.930638	0.873018	0.485177
DC_12	DC	1.52383	0.911096	0.765662	1.44678	0.278521	1.77118	0.950542	0.514156	0.0575819	0.372953	1.71288	-0.083224	0.911096	0.800417	0.698773	0.414413	0.698773	1.03425	1.71288	0.782921	0.682539	0.930638	0.0063945	0.682539	0.372953	0.991526	1.31421	0.970831	0.386698	1.05633	1.34517	2.42505	1.15035	1.10212	0.666484	2.42505	1.03425	1.07895	0.666484	0.891895	1.10212	0.731808	0.514156	0.836167	-0.318639	1.41128	1.37747	1.37747
DC_13	DC	1.25581	0.238847	0.514156	0.818161	0.186515	0.42839	0.108921	1.44678	0.0960644	0.970831	-0.372953	0.400517	0.0319777	0.0703972	0.332124	0.225708	-0.318639	-0.332124	0.291841	-0.0191846	0.108921	0.212608	0.199545	0.0447762	-0.13469	0.414413	-0.265251	0.108921	-0.212608	-0.414413	0.0447762	0.13469	0.0960644	-0.0063945	-0.0447762	0.42839	-0.212608	-0.186515	0.173517	0.13469	0.0319777	-0.0319777	-0.0447762	0.47084	0.44245	1.22816	-0.108921	1.03425
DC_14	DC	1.77118	0.588611	0.715193	1.71288	0.499614	0.666484	0.359277	0.634875	0.108921	0.731808	0.731808	0.991526	1.03425	0.44245	0.278521	0.359277	2.10017	0.332124	0.543574	0.970831	0.305213	0.318639	0.782921	0.619307	0.57347	0.528808	1.52383	0.698773	0.836167	0.225708	1.77118	0.372953	1.44678	0.543574	0.083224	2.10017	0.731808	0.891895	0.731808	0.332124	1.15035	0.212608	0.386698	1.10212	-0.499614	2.23359	1.10212	1.83621
DC_15	DC	1.41128	0.818161	1.83621	-0.108921	0.698773	2.80052	-0.0191846	1.05633	0.911096	1.22816	0.359277	0.619307	0.950542	0.748628	0.836167	0.715193	0.991526	0.782921	0.650598	0.650598	0.650598	0.800417	-0.13469	0.543574	0.854447	0.854447	1.1755	0.212608	-0.13469	0.252027	0.891895	0.44245	-0.0447762	0.818161	0.588611	1.22816	0.666484	0.682539	0.634875	0.318639	1.71288	0.291841	-0.514156	-0.0319777	0.873018	0.528808	1.44678	0.0960644
DC_16	DC	1.44678	0.836167	0.252027	1.34517	0.121795	0.318639	0.456599	1.07895	0.930638	1.25581	1.31421	0.765662	0.13469	0.400517	0.603888	0.55846	1.01266	0.800417	2.10017	0.666484	0.485177	0.818161	0.55846	0.291841	-0.160549	0.873018	1.20141	0.265251	0.698773	0.0703972	0.911096	1.41128	0.950542	0.836167	0.291841	0.873018	0.359277	0.514156	0.485177	0.765662	0.0063945	0.698773	0.731808	0.147607	0.765662	0.55846	-0.318639	0.414413
DC_17	DC	0.0191846	0.748628	1.44678	1.37747	0.715193	1.56601	0.854447	-0.0191846	0.950542	2.23359	1.91008	0.782921	0.970831	0.765662	0.619307	0.731808	1.03425	1.37747	1.15035	0.682539	0.666484	1.4842	0.57347	0.186515	0.873018	2.80052	1.22816	0.318639	0.715193	0.911096	0.930638	1.01266	0.970831	0.854447	-0.121795	-0.318639	0.682539	0.698773	0.650598	0.782921	-0.514156	0.650598	2.10017	-0.212608	0.911096	0.238847	0.930638	-0.47084
DC_18	DC	1.61117	0.199545	1.41128	-0.0319777	0.800417	1.20141	1.07895	1.22816	0.991526	0.186515	1.52383	1.03425	0.682539	0.0191846	0.731808	0.765662	1.10212	1.07895	1.31421	0.854447	1.10212	0.991526	-0.212608	0.225708	1.07895	1.4842	-0.13469	0.991526	0.238847	1.15035	1.10212	1.07895	1.20141	1.1755	0.698773	1.41128	0.765662	0.765662	0.782921	0.950542	1.61117	0.765662	2.80052	0.698773	0.950542	1.28446	1.77118	1.22816
DC_19	DC	1.07895	0.634875	0.186515	-0.386698	1.25581	-0.186515	-0.212608	0.0063945	0.818161	0.800417	-0.0703972	-0.238847	0.800417	0.55846	0.44245	0.265251	0.748628	0.588611	0.108921	0.0319777	0.0063945	0.873018	0.400517	0.485177	0.682539	0.0447762	0.911096	-0.278521	0.528808	0.55846	0.666484	0.414413	0.682539	-0.0447762	0.173517	0.836167	0.499614	0.588611	0.186515	0.47084	0.499614	0.160549	1.71288	0.160549	0.514156	0.666484	0.854447	0.359277
DC_20	DC	0.836167	0.698773	0.414413	1.56601	0.818161	-0.0447762	1.10212	0.891895	0.731808	1.41128	1.56601	-0.0703972	0.345669	0.873018	0.748628	0.950542	-0.291841	0.666484	1.34517	0.0575819	-0.0319777	1.07895	0.682539	0.318639	1.28446	0.44245	0.121795	0.650598	0.400517	1.22816	1.15035	1.12591	0.238847	1.22816	0.715193	0.173517	0.372953	0.800417	0.212608	0.970831	1.77118	0.800417	2.42505	0.782921	0.854447	1.52383	1.99614	0.950542
DC_21	DC	1.83621	0.854447	0.386698	1.15035	-0.0191846	0.332124	0.588611	0.836167	0.782921	0.332124	0.682539	0.528808	1.28446	0.543574	0.47084	0.528808	1.71288	0.55846	1.4842	0.991526	0.345669	0.588611	0.485177	0.456599	0.199545	0.715193	2.10017	0.42839	0.891895	0.543574	0.650598	0.666484	0.650598	0.57347	0.372953	0.818161	0.950542	0.57347	0.47084	0.873018	2.80052	0.414413	1.99614	1.15035	-0.634875	1.99614	0.800417	2.80052
DC_22	DC	1.05633	0.650598	1.10212	1.1755	0.603888	0.748628	0.991526	2.42505	-0.147607	0.47084	0.212608	0.499614	0.499614	0.930638	-0.0960644	0.543574	0.0319777	0.603888	0.891895	0.528808	0.372953	0.603888	-0.0960644	0.588611	0.818161	0.359277	0.0063945	1.65988	0.332124	0.57347	0.543574	0.55846	-0.225708	0.634875	0.456599	0.55846	0.400517	0.0063945	0.499614	-0.252027	1.34517	0.42839	1.91008	0.514156	0.199545	1.01266	1.71288	0.930638
DC_23	DC	0.108921	0.42839	1.31421	-0.173517	0.666484	1.4842	0.212608	0.991526	0.619307	1.1755	1.1755	0.682539	0.873018	0.603888	0.800417	0.634875	0.0063945	0.682539	1.05633	0.265251	0.400517	-0.147607	0.514156	0.603888	0.748628	-0.147607	1.05633	0.485177	0.634875	1.44678	0.818161	0.42839	1.71288	0.991526	0.278521	0.970831	0.619307	0.160549	0.930638	-0.160549	0.698773	0.252027	1.4842	0.291841	-0.372953	0.634875	1.91008	0.543574
DC_24	DC	1.4842	0.991526	1.12591	1.77118	0.108921	1.28446	1.01266	0.911096	0.650598	2.10017	1.44678	0.911096	1.05633	0.238847	0.238847	0.782921	1.07895	0.0319777	1.28446	0.731808	0.291841	0.42839	1.25581	0.666484	1.03425	0.970831	1.34517	1.01266	-0.147607	0.634875	1.03425	0.619307	1.12591	1.05633	0.650598	1.31421	0.748628	0.359277	0.748628	-0.0960644	0.083224	0.47084	2.23359	-0.225708	0.0960644	0.332124	-0.305213	0.345669
DC_25	DC	0.765662	0.55846	1.22816	0.386698	0.650598	0.0960644	0.514156	1.4842	-0.083224	0.891895	-0.13469	0.42839	0.514156	0.332124	0.160549	0.603888	0.891895	1.91008	1.01266	0.359277	0.55846	0.698773	0.414413	0.514156	0.499614	1.01266	0.147607	0.818161	0.0960644	0.265251	0.748628	0.318639	0.854447	0.911096	0.873018	1.05633	0.603888	0.715193	0.57347	1.44678	1.20141	0.543574	1.44678	0.650598	0.528808	0.765662	-0.265251	0.836167
DC_26	DC	0.0063945	0.47084	0.836167	1.03425	0.456599	0.588611	0.650598	1.12591	0.44245	1.37747	0.991526	-0.13469	0.666484	0.386698	0.199545	0.400517	0.55846	0.634875	0.083224	0.47084	0.359277	0.44245	0.318639	0.372953	0.160549	0.147607	0.731808	0.836167	-0.160549	0.42839	-0.305213	-0.108921	-0.212608	0.332124	0.199545	0.911096	0.173517	0.265251	0.318639	0.186515	0.514156	0.0191846	1.34517	-0.147607	0.650598	0.121795	2.42505	0.514156
DC_27	DC	0.265251	0.345669	1.37747	1.83621	0.386698	0.991526	0.748628	2.23359	0.386698	0.634875	1.25581	1.20141	1.31421	0.682539	0.634875	0.800417	1.31421	0.911096	1.56601	1.10212	0.386698	1.91008	0.0703972	0.47084	0.800417	0.800417	1.91008	-0.160549	0.818161	0.836167	1.01266	-0.160549	0.588611	0.782921	0.800417	2.23359	0.414413	0.634875	0.619307	0.698773	2.23359	0.603888	1.15035	1.25581	0.372953	2.80052	1.25581	1.99614
DC_28	DC	1.56601	0.514156	1.56601	1.52383	-0.173517	1.37747	0.970831	1.20141	0.970831	0.873018	1.4842	1.28446	1.37747	0.818161	0.715193	0.682539	0.715193	1.05633	1.61117	0.173517	0.698773	0.970831	0.650598	0.278521	1.05633	0.47084	1.4842	0.891895	0.485177	1.07895	0.42839	-0.0191846	1.1755	1.15035	0.682539	1.37747	0.13469	0.748628	-0.160549	0.911096	2.10017	0.748628	1.56601	0.991526	0.682539	1.77118	-0.291841	1.44678
DC_29	DC	2.23359	0.666484	1.4842	1.41128	0.682539	1.15035	0.911096	1.10212	0.55846	0.0960644	1.34517	0.818161	1.4842	0.782921	1.07895	0.386698	1.28446	0.854447	1.20141	0.891895	0.854447	1.99614	0.911096	0.650598	0.911096	0.911096	1.61117	0.800417	0.854447	0.950542	0.731808	0.991526	0.991526	0.930638	0.603888	1.01266	0.698773	0.42839	0.873018	0.854447	2.42505	0.682539	1.65988	1.34517	0.0447762	2.10017	2.80052	1.77118
DC_30	DC	0.854447	0.715193	1.01266	1.91008	0.588611	0.173517	-0.0447762	0.818161	0.765662	1.99614	-0.291841	0.930638	0.332124	0.528808	0.147607	0.514156	0.0191846	0.42839	0.0703972	0.748628	-0.0575819	0.950542	-0.147607	0.836167	0.332124	0.698773	0.0447762	0.57347	0.543574	0.332124	-0.121795	1.52383	0.634875	0.456599	0.332124	-0.386698	0.083224	0.147607	0.44245	0.291841	1.56601	-0.147607	1.25581	0.748628	-0.400517	1.56601	0.765662	1.15035
DC_31	DC	1.71288	0.603888	0.345669	1.61117	0.731808	1.52383	1.15035	1.37747	1.01266	1.65988	1.61117	0.800417	1.15035	0.57347	0.782921	0.818161	1.1755	1.34517	1.41128	0.800417	0.800417	0.543574	0.731808	0.765662	1.15035	1.05633	0.372953	0.199545	-0.108921	0.238847	1.1755	0.970831	1.31421	-0.083224	0.765662	1.52383	0.818161	0.836167	0.818161	1.03425	1.07895	-0.0191846	1.52383	0.456599	0.619307	0.873018	-0.42839	0.682539
DC_32	DC	0.291841	0.372953	0.400517	0.359277	0.173517	-0.0575819	0.121795	0.147607	0.414413	0.400517	0.698773	0.0703972	-0.0319777	0.499614	0.0063945	0.108921	-0.186515	0.456599	0.278521	-0.0063945	-0.083224	0.199545	-0.199545	0.345669	-0.225708	0.186515	-0.212608	0.238847	-0.0063945	-0.186515	-0.225708	-0.121795	0.083224	0.666484	-0.0575819	0.252027	0.147607	0.291841	0.0319777	-0.173517	0.930638	-0.186515	1.01266	0.252027	0.400517	0.514156	0.528808	0.634875
DC_33	DC	1.34517	0.950542	1.91008	1.28446	0.911096	1.03425	0.782921	-0.083224	0.891895	0.603888	1.28446	0.414413	0.930638	0.715193	0.588611	0.666484	0.970831	0.748628	-0.0319777	0.619307	0.252027	-0.173517	-0.173517	0.634875	0.55846	0.836167	1.10212	0.950542	0.682539	0.873018	-0.0191846	0.800417	0.603888	0.800417	0.55846	-0.160549	0.650598	0.666484	0.083224	0.731808	-0.44245	0.634875	0.252027	-0.252027	0.836167	0.0575819	0.836167	0.173517
HC_1	HC	0.400517	2.23359	-0.345669	0.603888	0.765662	0.782921	1.12591	0.0960644	1.03425	0.42839	0.650598	1.12591	0.588611	1.99614	1.15035	1.28446	0.291841	0.386698	0.42839	1.28446	1.20141	0.765662	1.22816	1.25581	1.10212	1.15035	0.278521	0.603888	1.52383	0.748628	1.4842	1.77118	0.305213	0.748628	1.31421	0.359277	2.80052	1.28446	1.15035	1.01266	-1.41128	1.31421	-0.991526	0.634875	0.970831	-0.666484	-1.15035	-2.10017
HC_2	HC	0.278521	0.873018	-0.121795	0.456599	2.80052	0.57347	-0.386698	0.0319777	0.57347	1.56601	0.305213	1.07895	0.265251	1.07895	-0.0575819	1.1755	0.666484	0.400517	0.0191846	1.65988	0.42839	-0.291841	0.456599	1.61117	0.731808	0.765662	0.715193	0.47084	1.15035	0.318639	0.800417	1.71288	1.99614	-0.147607	0.930638	0.543574	0.57347	1.12591	1.91008	-0.212608	-1.65988	1.15035	-1.31421	1.1755	0.891895	0.0319777	-1.65988	-1.65988
HC_3	HC	0.715193	2.80052	0.800417	1.05633	1.05633	0.970831	2.10017	0.199545	0.682539	1.71288	0.800417	2.23359	2.23359	2.42505	1.37747	1.56601	1.61117	0.970831	0.748628	1.34517	1.4842	0.891895	0.873018	2.23359	1.77118	-0.108921	0.55846	1.44678	2.42505	1.20141	1.37747	1.05633	0.318639	0.55846	1.61117	0.345669	1.56601	2.80052	0.854447	0.252027	-1.12591	1.4842	-0.108921	1.56601	2.10017	-1.07895	-0.991526	-0.930638
HC_4	HC	0.252027	1.31421	0.619307	0.682539	1.03425	0.160549	2.42505	0.121795	1.25581	0.698773	0.499614	0.891895	0.650598	1.10212	1.31421	0.891895	0.650598	0.650598	1.07895	1.22816	0.873018	0.225708	0.345669	1.52383	1.25581	1.25581	0.359277	-0.0063945	1.44678	0.765662	0.225708	0.634875	0.332124	0.186515	1.52383	1.03425	1.37747	0.911096	1.1755	0.715193	-1.37747	1.22816	-2.23359	-0.199545	1.44678	-1.22816	-2.23359	-1.12591
HC_5	HC	0.603888	1.56601	-0.147607	1.07895	1.83621	1.65988	2.80052	0.414413	1.71288	0.911096	0.854447	0.485177	1.83621	1.12591	1.91008	1.99614	1.91008	1.71288	-0.0191846	0.836167	-0.108921	0.650598	1.12591	1.56601	2.10017	1.28446	0.485177	2.10017	1.91008	1.99614	0.121795	1.99614	0.0191846	1.01266	1.99614	1.71288	1.34517	0.970831	1.99614	1.07895	-1.05633	2.10017	-0.278521	1.22816	1.99614	-0.514156	-0.970831	-0.891895
HC_6	HC	0.698773	0.528808	1.28446	0.619307	1.91008	1.71288	2.23359	-0.13469	0.603888	0.57347	0.147607	0.698773	1.91008	2.23359	1.71288	2.10017	0.911096	2.80052	0.0575819	1.31421	2.10017	1.83621	1.15035	2.80052	0.970831	1.77118	0.332124	1.31421	1.41128	2.10017	1.07895	1.10212	1.4842	1.91008	0.991526	0.318639	2.42505	1.22816	0.252027	2.80052	-1.34517	2.23359	-1.07895	-0.400517	1.56601	-0.0063945	-1.1755	-1.61117
HC_7	HC	0.57347	1.41128	0.291841	1.4842	0.514156	0.891895	1.65988	0.186515	1.37747	0.199545	0.748628	0.950542	0.748628	2.10017	0.911096	1.83621	2.42505	0.345669	0.634875	1.37747	1.28446	1.05633	0.836167	1.83621	1.34517	0.499614	0.499614	0.765662	1.07895	0.44245	0.485177	1.25581	0.47084	0.715193	1.12591	0.372953	1.41128	1.25581	1.37747	1.31421	-1.77118	1.20141	-0.400517	1.4842	1.20141	-1.03425	-1.10212	-1.83621
HC_8	HC	0.619307	0.891895	1.07895	0.278521	1.65988	1.34517	1.83621	0.318639	1.61117	0.930638	-0.108921	0.514156	2.10017	1.61117	0.930638	1.77118	0.873018	0.225708	0.800417	1.91008	0.47084	1.03425	1.37747	1.91008	0.0191846	1.56601	1.07895	1.83621	1.05633	1.65988	1.12591	0.199545	1.25581	1.99614	1.34517	0.950542	1.99614	0.873018	1.77118	1.34517	-0.970831	1.10212	-1.01266	0.588611	1.10212	-0.991526	-1.44678	-1.44678
HC_9	HC	0.456599	1.61117	0.950542	0.588611	1.52383	0.345669	1.91008	-0.0575819	2.80052	1.01266	0.485177	0.666484	1.25581	1.41128	1.25581	1.25581	1.22816	1.28446	-0.083224	1.4842	1.71288	1.56601	0.970831	1.1755	1.52383	1.41128	0.186515	1.71288	1.34517	1.56601	0.854447	0.160549	1.07895	0.682539	1.71288	1.99614	1.77118	1.77118	1.61117	1.61117	-1.03425	1.71288	-1.25581	1.83621	1.25581	-0.108921	-1.77118	-1.41128
HC_10	HC	0.800417	1.91008	1.20141	1.22816	1.77118	1.61117	0.873018	0.386698	1.65988	0.818161	0.836167	2.42505	0.400517	1.65988	1.99614	1.91008	1.52383	1.65988	0.836167	2.10017	1.99614	0.619307	1.10212	1.12591	1.99614	1.71288	0.42839	0.359277	1.1755	1.91008	0.970831	1.91008	1.41128	1.56601	1.91008	0.619307	0.970831	1.99614	0.400517	0.57347	-0.911096	1.99614	-0.291841	2.23359	1.15035	-0.44245	-1.03425	-1.03425
HC_11	HC	0.47084	1.15035	0.911096	0.836167	1.44678	1.01266	-0.252027	0.238847	1.4842	1.10212	0.619307	0.57347	1.56601	1.4842	0.950542	2.80052	0.818161	-0.0703972	0.619307	1.71288	1.52383	1.41128	0.891895	1.05633	1.20141	1.31421	0.252027	1.52383	1.03425	1.37747	1.41128	2.23359	0.911096	0.499614	1.03425	1.65988	1.65988	1.4842	1.41128	1.4842	-1.10212	1.52383	-0.950542	1.61117	1.07895	-0.212608	-1.25581	-1.91008
HC_12	HC	0.543574	2.42505	0.930638	0.891895	1.4842	1.1755	1.56601	0.278521	1.52383	0.543574	0.173517	2.10017	1.65988	1.05633	1.41128	1.65988	0.514156	1.22816	-0.278521	0.818161	1.34517	1.52383	0.634875	1.71288	1.71288	1.37747	0.748628	1.56601	1.31421	1.4842	0.698773	0.650598	0.278521	1.83621	1.37747	0.499614	1.44678	1.71288	1.52383	1.56601	-1.71288	1.61117	-0.528808	1.71288	1.52383	-0.121795	-1.07895	-0.991526
HC_13	HC	0.588611	1.71288	1.05633	0.950542	1.61117	1.31421	0.318639	0.305213	0.588611	1.77118	0.57347	0.456599	1.10212	1.34517	0.456599	1.31421	0.603888	1.41128	0.765662	1.52383	1.83621	1.61117	1.01266	1.10212	1.56601	1.52383	0.47084	1.77118	1.20141	0.47084	1.83621	1.61117	1.22816	0.42839	1.77118	1.56601	1.91008	1.83621	1.71288	1.77118	-0.991526	0.991526	-0.47084	1.91008	1.61117	-0.911096	-1.56601	-1.31421
HC_14	HC	0.44245	1.65988	0.970831	0.782921	0.13469	1.22816	1.71288	0.47084	0.528808	0.359277	-0.400517	1.65988	2.80052	1.22816	1.34517	1.71288	1.34517	1.31421	-0.0447762	1.83621	1.77118	0.634875	0.748628	1.99614	2.23359	1.44678	0.800417	0.911096	1.4842	0.305213	0.47084	1.56601	-0.0191846	2.10017	2.10017	1.4842	1.83621	1.56601	1.65988	2.23359	-1.07895	1.91008	-0.499614	-0.0575819	2.80052	-0.873018	-1.52383	-1.1755
HC_15	HC	0.386698	1.25581	0.854447	0.44245	1.1755	0.603888	0.891895	-0.121795	0.800417	1.12591	0.386698	1.01266	1.99614	1.1755	1.56601	1.22816	0.414413	-0.238847	-0.212608	0.911096	0.499614	2.10017	0.42839	1.34517	0.930638	0.950542	0.199545	0.372953	1.25581	0.372953	1.65988	0.698773	0.108921	2.23359	2.42505	1.20141	0.265251	1.61117	0.682539	1.28446	-2.42505	0.891895	-1.20141	2.42505	1.71288	-0.400517	-1.71288	-1.28446
HC_16	HC	0.147607	0.318639	-0.332124	0.800417	0.0960644	0.456599	0.57347	0.0447762	1.22816	1.20141	0.121795	1.15035	0.291841	2.80052	1.01266	1.52383	1.20141	0.265251	0.160549	1.12591	1.44678	1.25581	0.800417	2.42505	1.1755	1.61117	0.212608	1.37747	2.80052	0.083224	0.318639	2.10017	-0.0703972	1.65988	1.25581	1.77118	1.4842	2.23359	0.836167	1.37747	-1.52383	1.07895	-0.748628	0.212608	2.42505	-0.372953	-1.12591	-1.52383
HC_17	HC	0.42839	0.682539	0.873018	0.715193	0.305213	1.99614	1.25581	0.160549	1.44678	1.34517	0.666484	1.71288	1.20141	1.56601	1.12591	1.37747	0.57347	0.715193	0.715193	1.41128	1.56601	0.291841	1.03425	2.10017	1.22816	1.22816	1.44678	1.07895	2.10017	0.891895	2.42505	1.20141	-0.186515	1.4842	2.80052	1.91008	1.28446	1.05633	1.22816	2.10017	-1.31421	1.41128	-0.252027	1.77118	1.91008	-0.57347	-2.42505	-1.05633
HC_18	HC	0.499614	1.99614	-0.212608	0.528808	-0.225708	0.765662	0.265251	0.44245	1.1755	0.386698	0.108921	1.34517	0.603888	0.836167	0.891895	1.10212	1.15035	-0.083224	0.698773	0.873018	0.603888	0.715193	0.265251	1.44678	1.31421	1.10212	-0.0447762	1.15035	1.83621	2.23359	0.634875	0.212608	0.456599	-0.0575819	1.07895	1.1755	1.10212	1.41128	1.07895	0.528808	-1.99614	1.1755	-1.91008	-0.160549	1.65988	-0.950542	-1.4842	-1.25581
HC_19	HC	0.160549	1.83621	0.0703972	0.748628	-0.0960644	-0.0191846	0.818161	-0.186515	1.07895	0.836167	0.528808	1.61117	1.41128	0.0447762	1.52383	1.20141	1.25581	2.10017	0.173517	1.61117	1.01266	1.15035	0.715193	1.20141	0.836167	2.10017	0.0960644	0.225708	1.77118	1.61117	0.991526	0.345669	-0.278521	1.31421	1.05633	1.25581	0.782921	1.10212	1.56601	1.83621	-2.80052	1.03425	-1.05633	1.20141	1.37747	-0.386698	-1.83621	-0.911096
HC_20	HC	0.238847	1.28446	0.991526	0.970831	1.31421	0.634875	-0.278521	-0.0319777	2.10017	0.782921	0.588611	1.4842	0.818161	1.44678	1.44678	1.07895	0.305213	0.619307	0.456599	1.15035	0.911096	0.160549	0.386698	1.37747	0.891895	1.83621	0.345669	0.499614	1.56601	1.31421	1.28446	1.31421	0.265251	-0.252027	0.970831	0.57347	1.22816	1.44678	1.10212	0.682539	-1.44678	1.05633	-1.56601	2.10017	1.1755	-0.731808	-2.80052	-1.56601
HC_21	HC	0.121795	0.485177	-0.083224	0.400517	0.199545	0.083224	1.1755	0.42839	1.99614	0.991526	0.911096	1.56601	0.199545	1.03425	1.77118	0.873018	0.782921	-0.13469	0.199545	1.01266	2.23359	0.485177	0.252027	1.77118	1.44678	1.1755	0.666484	0.588611	1.71288	0.818161	0.715193	1.65988	0.698773	1.07895	1.28446	0.765662	1.25581	1.1755	1.20141	1.05633	-2.10017	1.25581	-2.80052	1.99614	1.41128	-2.23359	-1.01266	-1.34517
HC_22	HC	0.0447762	1.22816	2.10017	0.345669	2.42505	0.0447762	0.698773	-0.108921	1.34517	0.748628	0.42839	0.970831	1.01266	0.950542	0.818161	0.173517	1.41128	0.278521	0.186515	0.950542	0.950542	0.731808	0.305213	1.41128	1.41128	0.57347	0.528808	0.121795	1.99614	0.212608	1.31421	0.715193	0.252027	-0.332124	1.15035	0.930638	1.01266	0.991526	0.715193	0.499614	-0.818161	0.836167	-1.44678	2.80052	1.31421	-1.15035	-1.20141	-1.22816
HC_23	HC	0.345669	1.34517	-0.160549	0.0575819	1.41128	1.05633	-0.265251	0.345669	1.31421	2.80052	0.930638	1.25581	1.77118	1.91008	1.1755	1.12591	0.765662	-0.278521	0.782921	1.44678	2.80052	2.42505	1.28446	1.65988	1.01266	1.07895	1.15035	1.05633	1.22816	0.970831	2.80052	1.28446	0.765662	1.37747	1.4842	0.332124	1.61117	1.65988	2.10017	1.22816	-1.22816	1.77118	-0.682539	0.930638	1.83621	-1.31421	-1.31421	-1.07895
HC_24	HC	0.212608	1.1755	1.52383	0.186515	1.28446	0.252027	-0.0575819	0.0191846	1.20141	2.42505	0.372953	1.05633	1.12591	1.28446	0.854447	1.05633	0.42839	0.836167	0.121795	1.1755	1.25581	0.748628	0.588611	1.01266	1.65988	1.20141	0.083224	0.682539	1.01266	0.199545	1.99614	0.588611	0.414413	-0.173517	1.20141	0.991526	1.1755	1.20141	2.42505	0.930638	-1.4842	2.80052	-0.930638	-0.332124	1.28446	-2.80052	-1.91008	-1.37747
HC_25	HC	0.305213	1.4842	-0.305213	0.543574	0.252027	-0.108921	1.41128	0.400517	1.15035	1.15035	0.199545	1.83621	0.456599	1.01266	1.61117	1.4842	1.65988	-0.0447762	0.305213	1.05633	0.0319777	0.414413	1.20141	1.31421	0.991526	1.99614	-0.0063945	1.25581	1.61117	1.83621	1.25581	0.873018	0.800417	0.873018	1.22816	1.15035	1.15035	1.15035	0.108921	1.65988	-1.83621	2.42505	0.0575819	1.05633	2.23359	-0.160549	-1.28446	-1.4842
HC_26	HC	0.372953	2.10017	0.44245	0.911096	0.147607	0.147607	1.34517	0.13469	0.854447	0.212608	-0.083224	1.10212	1.34517	1.31421	1.05633	1.44678	1.44678	1.44678	-0.291841	0.456599	1.31421	-0.0447762	0.543574	1.15035	-0.121795	0.108921	1.25581	1.22816	1.12591	1.12591	1.20141	1.34517	0.782921	1.41128	1.10212	1.10212	1.20141	2.42505	0.970831	1.15035	-1.91008	1.65988	-0.836167	1.37747	1.77118	0.0191846	-1.41128	-1.15035
HC_27	HC	0.0575819	1.52383	0.782921	0.291841	2.23359	0.528808	0.485177	0.225708	1.83621	0.666484	0.456599	1.41128	1.52383	0.911096	0.970831	2.23359	0.854447	-0.265251	0.57347	1.20141	1.41128	1.28446	1.31421	1.28446	1.4842	-0.13469	0.265251	0.873018	1.37747	0.666484	1.71288	1.37747	0.873018	0.891895	1.56601	0.891895	1.05633	2.10017	-0.0575819	1.41128	-1.1755	1.44678	-0.731808	0.372953	1.22816	-0.332124	-1.34517	-1.71288
HC_28	HC	0.083224	1.20141	0.238847	0.265251	1.01266	1.83621	1.77118	-0.173517	0.0191846	0.44245	0.278521	2.80052	0.836167	0.731808	0.650598	0.748628	0.108921	0.13469	-0.108921	2.42505	0.238847	0.332124	0.278521	0.970831	0.603888	0.682539	-0.160549	1.4842	0.930638	0.291841	0.514156	0.456599	0.0319777	0.765662	0.911096	0.186515	0.991526	1.01266	0.698773	0.359277	-2.23359	0.970831	-1.71288	-1.99614	1.01266	-1.99614	-1.99614	-1.77118
HC_29	HC	0.666484	1.77118	1.1755	0.199545	0.332124	1.44678	1.99614	0.372953	1.56601	0.950542	0.765662	0.332124	1.71288	1.83621	1.65988	1.01266	1.4842	1.56601	0.818161	1.99614	1.91008	1.77118	0.359277	0.991526	0.0447762	1.65988	0.318639	2.80052	1.10212	-0.318639	1.91008	1.83621	1.37747	1.71288	1.83621	1.61117	2.10017	1.91008	1.83621	1.91008	-0.930638	1.83621	-0.386698	-0.121795	1.03425	-0.0447762	-1.05633	-2.23359
HC_30	HC	0.650598	1.44678	0.731808	1.01266	0.991526	0.359277	1.37747	0.108921	1.41128	0.55846	0.603888	1.37747	0.782921	1.25581	1.83621	0.911096	2.23359	0.765662	0.44245	0.930638	0.970831	0.0447762	0.372953	1.22816	0.782921	1.91008	0.782921	0.731808	2.23359	1.71288	0.372953	1.1755	0.359277	0.225708	1.1755	0.682539	1.12591	1.37747	0.765662	0.836167	-1.20141	1.37747	-1.83621	1.52383	1.34517	0.305213	-1.37747	-1.20141
HC_31	HC	0.318639	1.12591	0.682539	0.731808	1.34517	0.854447	0.634875	0.0703972	0.42839	1.31421	0.543574	1.91008	1.44678	1.37747	1.22816	2.42505	1.83621	-0.121795	0.372953	2.23359	1.1755	0.911096	1.07895	1.03425	2.42505	0.603888	0.44245	1.12591	0.911096	0.930638	1.22816	1.22816	0.715193	0.970831	1.41128	0.0319777	1.31421	1.31421	2.23359	1.1755	-1.25581	1.28446	-0.800417	1.44678	1.05633	-0.47084	-1.61117	-1.99614
HC_32	HC	0.13469	1.03425	0.121795	0.854447	-0.0703972	1.07895	1.4842	0.252027	2.42505	1.52383	0.414413	1.99614	1.61117	1.71288	1.4842	1.61117	0.634875	0.514156	0.666484	1.77118	1.61117	1.44678	0.930638	1.4842	1.61117	1.34517	0.698773	0.543574	1.65988	0.698773	1.56601	1.4842	1.01266	1.34517	1.65988	1.34517	1.71288	1.34517	1.4842	1.52383	-0.854447	1.56601	-0.55846	1.65988	1.12591	-0.147607	-1.22816	-2.42505
HC_33	HC	0.359277	1.37747	0.698773	1.20141	0.950542	0.873018	1.28446	0.332124	0.291841	1.91008	0.083224	1.77118	2.42505	1.52383	1.28446	1.41128	0.372953	0.485177	1.25581	1.03425	1.22816	1.01266	0.0960644	1.07895	1.83621	0.634875	0.950542	2.42505	1.28446	0.991526	-0.252027	2.80052	0.836167	0.950542	1.44678	1.07895	2.23359	1.52383	1.31421	1.25581	-0.800417	1.34517	-0.238847	-0.891895	1.4842	-0.414413	-2.10017	-2.80052
[truncated: 2,621 more columns]
