# Supplementary material for: Integrative multi-omics analysis unravels the host response landscape and reveals a serum protein panel for early prognosis prediction for ARDS
Source: Crit Care. 2024 Jul 2;28:213. doi: 10.1186/s13054-024-05000-3 (PMC11218270; doi:10.1186/s13054-024-05000-3)
Supplement: Supplementary file 2 — Additional file 2. [file 13054_2024_5000_MOESM2_ESM.xlsx]

## Sheet: ARDS-vs-HC
Accession	Gene Name	Average(ARDS)	Average(HC)	log2FoldChange	FoldChange	Regulation	p-value	q-value
O15335	CHAD	-0.471012	1.46135	-1.93236	0.262	Down	3.2185e-29	8.59341e-26
O14960	LECT2	-0.454334	1.44769	-1.90203	0.267568	Down	1.28155e-27	1.14058e-24
Q13214	SEMA3B	-0.413134	1.47396	-1.8871	0.27035	Down	1.24989e-27	1.14058e-24
Q9NPC4	A4GALT	-0.494346	1.35882	-1.85317	0.276784	Down	2.18863e-27	1.46091e-24
P04196	HRG	-0.38073	1.42185	-1.80258	0.286662	Down	1.56732e-23	1.90216e-21
P11498	PC	-0.481331	1.3201	-1.80143	0.286891	Down	3.13352e-25	8.3665e-23
Q9H6X2	ANTXR1	-0.403757	1.38429	-1.78805	0.289564	Down	1.37793e-25	6.13952e-23
Q6P988	NOTUM	-0.476729	1.30122	-1.77795	0.291598	Down	1.0689e-23	1.50209e-21
Q9UKZ9	PCOLCE2	-0.403255	1.36463	-1.76789	0.293638	Down	1.30555e-22	7.02879e-21
P24593	IGFBP5	-0.379637	1.38517	-1.76481	0.294265	Down	2.21586e-23	2.27551e-21
P58335	ANTXR2	-0.384797	1.3719	-1.7567	0.295925	Down	1.37967e-25	6.13952e-23
Q6UY14	ADAMTSL4	-0.395128	1.35686	-1.75199	0.296891	Down	2.90281e-22	1.19239e-20
Q969X2	ST6GALNAC6	-0.383192	1.3504	-1.73359	0.300702	Down	1.37037e-22	7.08294e-21
P51460	INSL3	-0.336196	1.39101	-1.7272	0.302037	Down	1.74766e-24	3.58942e-22
O95445	APOM	-0.401876	1.31745	-1.71933	0.30369	Down	3.21727e-22	1.30153e-20
P05154	SERPINA5	-0.367527	1.33952	-1.70705	0.306287	Down	3.06368e-21	8.79572e-20
P12830	CDH1	-0.344718	1.35855	-1.70327	0.30709	Down	3.31044e-21	9.30695e-20
P23229	ITGA6	-0.444365	1.25826	-1.70262	0.307227	Down	6.50048e-21	1.57784e-19
Q99969	RARRES2	-0.383506	1.31505	-1.69855	0.308095	Down	3.12415e-20	5.87428e-19
P01024	C3	-0.427689	1.26691	-1.6946	0.308941	Down	5.09367e-21	1.29525e-19
P27918	CFP	-0.418829	1.27328	-1.69211	0.309474	Down	9.77644e-21	2.19315e-19
Q6E0U4	DMKN	-0.345335	1.34162	-1.68696	0.310582	Down	3.31146e-21	9.30695e-20
Q08397	LOXL1	-0.293833	1.39289	-1.68673	0.310631	Down	1.84962e-21	6.02254e-20
Q53RD9	FBLN7	-0.408141	1.27414	-1.68228	0.31159	Down	3.85789e-21	1.05108e-19
Q9P0G3	KLK14	-0.295562	1.38634	-1.6819	0.311672	Down	2.17619e-21	6.75631e-20
P06396	GSN	-0.382128	1.29958	-1.68171	0.311712	Down	1.60969e-20	3.28082e-19
Q9UHG3	PCYOX1	-0.378599	1.30228	-1.68088	0.311892	Down	7.80149e-21	1.79569e-19
P13727	PRG2	-0.445897	1.23224	-1.67814	0.312486	Down	3.60599e-20	6.64e-19
P01210	PENK	-0.316879	1.35347	-1.67035	0.314177	Down	2.11968e-21	6.6583e-20
Q92686	NRGN	-0.386056	1.28415	-1.67021	0.314207	Down	9.01502e-21	2.03984e-19
P28325	CST5	-0.345546	1.32356	-1.66911	0.314448	Down	4.56193e-21	1.18256e-19
Q9H1Z8	ECRG4	-0.318737	1.34599	-1.66472	0.315405	Down	3.16741e-20	5.91398e-19
Q9BXJ4	C1QTNF3	-0.319016	1.3386	-1.65762	0.316963	Down	1.20749e-20	2.6e-19
Q9Y2Y8	PRG3	-0.324781	1.33146	-1.65624	0.317265	Down	4.55663e-21	1.18256e-19
P02765	AHSG	-0.431904	1.22034	-1.65224	0.318145	Down	6.55109e-20	1.10009e-18
O14776	TCERG1	-0.317904	1.33	-1.6479	0.319104	Down	1.64444e-20	3.32626e-19
Q6PGP7	SKIC3	-0.435083	1.21091	-1.64599	0.319527	Down	1.04139e-20	2.27912e-19
Q9NQ79	CRTAC1	-0.380472	1.26486	-1.64533	0.319673	Down	3.00024e-19	4.50202e-18
P03952	KLKB1	-0.35036	1.2949	-1.64526	0.319688	Down	6.04472e-19	8.19259e-18
P19021	PAM	-0.360928	1.28074	-1.64167	0.320485	Down	2.38352e-19	3.61591e-18
Q96RD6	PANX2	-0.421801	1.2195	-1.6413	0.320567	Down	3.65807e-19	5.39616e-18
Q9BQI4	CCDC3	-0.310008	1.32483	-1.63484	0.322007	Down	7.63305e-21	1.78774e-19
Q96HF1	SFRP2	-0.298352	1.32693	-1.62529	0.324145	Down	5.65258e-19	7.73968e-18
Q13093	PLA2G7	-0.35347	1.27049	-1.62396	0.324443	Down	1.29275e-18	1.66746e-17
Q9GZM7	TINAGL1	-0.35798	1.25754	-1.61552	0.326346	Down	2.90686e-20	5.5438e-19
Q9HB40	SCPEP1	-0.366483	1.2472	-1.61369	0.326762	Down	3.87183e-19	5.58799e-18
Q13421	MSLN	-0.434942	1.17785	-1.61279	0.326966	Down	8.47313e-19	1.13685e-17
P25189	MPZ	-0.327839	1.27875	-1.60659	0.328373	Down	6.91671e-20	1.15423e-18
Q8NDZ4	DIPK2A	-0.383727	1.21902	-1.60274	0.32925	Down	3.70257e-18	4.37428e-17
P04233	CD74	-0.303127	1.29907	-1.6022	0.329374	Down	4.70927e-20	8.43876e-19
Q14767	LTBP2	-0.282884	1.30535	-1.58824	0.332578	Down	1.8964e-18	2.34416e-17
Q8NDV3	SMC1B	-0.311824	1.27224	-1.58406	0.333542	Down	3.57039e-18	4.24804e-17
P29279	CCN2	-0.384827	1.19638	-1.58121	0.334201	Down	5.92837e-18	6.56795e-17
Q9Y265	RUVBL1	-0.366423	1.21123	-1.57765	0.335026	Down	1.02809e-19	1.68405e-18
P02654	APOC1	-0.357244	1.21951	-1.57676	0.335235	Down	1.99158e-17	1.9407e-16
Q9UBC9	SPRR3	-0.425153	1.15099	-1.57615	0.335376	Down	8.35811e-18	9.03488e-17
Q14624	ITIH4	-0.336157	1.23803	-1.57419	0.335832	Down	8.6143e-18	9.27426e-17
Q9H336	CRISPLD1	-0.344048	1.22707	-1.57112	0.336547	Down	2.48472e-17	2.3864e-16
Q9BPX6	MICU1	-0.340197	1.22975	-1.56995	0.336821	Down	1.4079e-18	1.80726e-17
P48061	CXCL12	-0.325742	1.24091	-1.56665	0.337591	Down	5.43226e-17	4.88355e-16
Q13103	SPP2	-0.404763	1.16145	-1.56622	0.337693	Down	3.25796e-18	3.93608e-17
P35858	IGFALS	-0.395549	1.15752	-1.55307	0.340785	Down	2.01619e-18	2.48075e-17
P22749	GNLY	-0.33326	1.21858	-1.55184	0.341075	Down	6.56265e-17	5.74501e-16
Q14574	DSC3	-0.322253	1.22702	-1.54927	0.341683	Down	2.50241e-17	2.39478e-16
Q9NY65	TUBA8	-0.40918	1.13956	-1.54874	0.341808	Down	9.3901e-17	7.85942e-16
O14730	RIOK3	-0.379913	1.16557	-1.54548	0.342581	Down	1.08924e-17	1.14049e-16
P08709	F7	-0.359283	1.18567	-1.54495	0.342707	Down	8.23564e-17	6.95859e-16
P10909	CLU	-0.379322	1.16504	-1.54436	0.342847	Down	9.93508e-18	1.05264e-16
Q99972	MYOC	-0.287117	1.2475	-1.53462	0.34517	Down	6.45719e-17	5.67128e-16
Q6FHJ7	SFRP4	-0.273193	1.25889	-1.53209	0.345777	Down	4.20995e-17	3.87605e-16
A0A0A0MRZ9	IGLV5-52	-0.369336	1.15923	-1.52857	0.346621	Down	1.44408e-15	9.52026e-15
P28300	LOX	-0.276614	1.24929	-1.5259	0.347262	Down	5.95828e-17	5.28525e-16
Q9NRA1	PDGFC	-0.345707	1.17021	-1.51591	0.349675	Down	7.46791e-16	5.20609e-15
P01042	KNG1	-0.348021	1.16054	-1.50857	0.351461	Down	1.65532e-15	1.07275e-14
Q8NCU1	CCDC197	-0.415931	1.09085	-1.50678	0.351896	Down	2.83353e-16	2.16158e-15
P50897	PPT1	-0.393702	1.10836	-1.50206	0.353049	Down	1.37348e-16	1.12836e-15
Q03591	CFHR1	-0.281969	1.21539	-1.49736	0.354201	Down	6.95533e-17	5.98333e-16
P02652	APOA2	-0.419485	1.07459	-1.49407	0.355009	Down	4.23608e-17	3.88671e-16
P02647	APOA1	-0.331946	1.16061	-1.49255	0.355383	Down	9.90027e-16	6.64164e-15
P08603	CFH	-0.395567	1.09616	-1.49173	0.355587	Down	2.24845e-16	1.76051e-15
P31431	SDC4	-0.304855	1.18362	-1.48847	0.356389	Down	1.45841e-15	9.591e-15
P05452	CLEC3B	-0.318518	1.16498	-1.4835	0.357621	Down	8.16906e-16	5.65062e-15
P08493	MGP	-0.30775	1.17456	-1.48231	0.357916	Down	5.85901e-15	3.49968e-14
Q9UBX7	KLK11	-0.347836	1.13374	-1.48157	0.358098	Down	2.3287e-15	1.46297e-14
P27169	PON1	-0.417327	1.05931	-1.47664	0.359324	Down	3.27023e-16	2.45958e-15
Q9BYJ0	FGFBP2	-0.285196	1.19056	-1.47575	0.359546	Down	9.26895e-17	7.78242e-16
B2RUZ4	SMIM1	-0.268385	1.20707	-1.47546	0.359619	Down	1.01575e-15	6.78015e-15
P17936	IGFBP3	-0.345603	1.12879	-1.47439	0.359885	Down	2.16991e-15	1.38479e-14
Q96P48	ARAP1	-0.376117	1.09701	-1.47312	0.360202	Down	3.9698e-17	3.6676e-16
Q9NQ76	MEPE	-0.328163	1.14475	-1.47292	0.360253	Down	9.86034e-16	6.64164e-15
O43405	COCH	-0.293872	1.17848	-1.47235	0.360394	Down	5.89254e-16	4.25219e-15
P35443	THBS4	-0.341232	1.12924	-1.47048	0.360863	Down	3.19833e-15	1.97675e-14
P60985	KRTDAP	-0.363152	1.1058	-1.46895	0.361245	Down	7.30621e-16	5.13357e-15
Q9H4B7	TUBB1	-0.33087	1.13793	-1.4688	0.361283	Down	3.55017e-15	2.18409e-14
O00292	LEFTY2	-0.254672	1.21143	-1.46611	0.361958	Down	2.42227e-16	1.88556e-15
Q99685	MGLL	-0.301473	1.16336	-1.46483	0.362278	Down	7.62746e-18	8.34644e-17
O76076	CCN5	-0.312003	1.15223	-1.46423	0.362429	Down	3.25945e-15	2.00987e-14
P14209	CD99	-0.30797	1.15391	-1.46189	0.363018	Down	1.61636e-16	1.31575e-15
P07947	YES1	-0.415428	1.03851	-1.45394	0.365024	Down	2.90527e-15	1.80817e-14
A0A1B0GTC6	C3orf85	-0.281915	1.16598	-1.44789	0.366557	Down	7.41214e-16	5.18074e-15
P36969	GPX4	-0.345583	1.10143	-1.44701	0.366781	Down	5.64448e-15	3.39432e-14
P11362	FGFR1	-0.311653	1.13489	-1.44654	0.366899	Down	5.07162e-15	3.06362e-14
P21128	ENDOU	-0.285763	1.16064	-1.4464	0.366935	Down	8.35134e-15	4.87923e-14
P02656	APOC3	-0.31648	1.12773	-1.44421	0.367494	Down	2.30112e-15	1.44905e-14
O14773	TPP1	-0.334348	1.10832	-1.44266	0.367887	Down	2.27131e-15	1.43366e-14
P04114	APOB	-0.315841	1.1253	-1.44114	0.368276	Down	1.73779e-15	1.12346e-14
A0A286YF46	SCYGR5	-0.271047	1.16097	-1.43202	0.370611	Down	4.10375e-14	2.1697e-13
Q16674	MIA	-0.287464	1.13654	-1.424	0.372677	Down	3.63862e-14	1.93915e-13
Q92583	CCL17	-0.433027	0.988613	-1.42164	0.373288	Down	9.35501e-16	6.35569e-15
Q9UQQ2	SH2B3	-0.309337	1.11122	-1.42056	0.373567	Down	2.04051e-14	1.12333e-13
Q8NDA2	HMCN2	-0.205209	1.21087	-1.41607	0.374731	Down	4.99695e-15	3.02537e-14
Q9H299	SH3BGRL3	-0.321515	1.0874	-1.40891	0.376596	Down	4.9547e-14	2.57876e-13
Q92520	FAM3C	-0.327351	1.08141	-1.40877	0.376634	Down	9.39163e-15	5.42763e-14
P50281	MMP14	-0.313427	1.09515	-1.40858	0.376683	Down	4.6805e-15	2.85318e-14
O60667	FCMR	-0.389497	1.0108	-1.4003	0.378851	Down	1.19559e-13	5.84658e-13
P55157	MTTP	-0.355284	1.04491	-1.4002	0.378878	Down	5.98983e-16	4.29915e-15
P49767	VEGFC	-0.283507	1.1164	-1.39991	0.378953	Down	1.96091e-13	9.26659e-13
Q9H3G5	CPVL	-0.310309	1.08886	-1.39917	0.379148	Down	1.46229e-14	8.20232e-14
Q6ZN30	BNC2	-0.371989	1.02631	-1.3983	0.379377	Down	2.1889e-14	1.20008e-13
O15230	LAMA5	-0.460223	0.937104	-1.39733	0.379632	Down	2.21212e-16	1.74745e-15
A0A075B6J2	IGLV2-33	-0.38682	1.0097	-1.39652	0.379843	Down	1.44886e-13	6.9828e-13
Q04756	HGFAC	-0.366445	1.02728	-1.39372	0.380581	Down	5.84295e-14	2.99437e-13
Q07507	DPT	-0.324416	1.06906	-1.39348	0.380646	Down	1.33657e-14	7.57676e-14
Q9BT88	SYT11	-0.411887	0.979633	-1.39152	0.381163	Down	2.30009e-14	1.25332e-13
O95866	MPIG6B	-0.306529	1.08292	-1.38944	0.381712	Down	5.17022e-14	2.67011e-13
P05106	ITGB3	-0.306897	1.0777	-1.3846	0.382996	Down	3.53759e-13	1.61736e-12
Q96EE4	CCDC126	-0.438399	0.945586	-1.38398	0.383159	Down	8.0515e-15	4.74558e-14
F7VJQ1	PRNP	-0.288913	1.09301	-1.38192	0.383708	Down	6.73057e-14	3.40999e-13
P17858	PFKL	-0.313723	1.06787	-1.38159	0.383796	Down	6.72292e-14	3.40999e-13
P12004	PCNA	-0.349854	1.03015	-1.38	0.384218	Down	1.98518e-14	1.0974e-13
P23141	CES1	-0.314093	1.06493	-1.37903	0.384478	Down	1.73099e-13	8.25311e-13
Q6UWY5	OLFML1	-0.255927	1.11468	-1.37061	0.386727	Down	1.34053e-14	7.58309e-14
O94985	CLSTN1	-0.228828	1.14164	-1.37047	0.386766	Down	1.14513e-13	5.61007e-13
P17931	LGALS3	-0.263144	1.10353	-1.36668	0.387783	Down	7.49009e-13	3.28923e-12
P35442	THBS2	-0.29365	1.07186	-1.36551	0.388099	Down	8.46522e-14	4.24055e-13
P20061	TCN1	-0.374069	0.990799	-1.36487	0.38827	Down	4.90909e-14	2.56001e-13
P56202	CTSW	-0.28121	1.08336	-1.36457	0.388351	Down	1.8755e-13	8.89444e-13
P03950	ANG	-0.321005	1.0422	-1.36321	0.388717	Down	8.1817e-13	3.55784e-12
Q13418	ILK	-0.315346	1.04602	-1.36136	0.389215	Down	2.2852e-13	1.06669e-12
P25685	DNAJB1	-0.337053	1.02281	-1.35987	0.389618	Down	1.05359e-13	5.1902e-13
P23280	CA6	-0.378925	0.97939	-1.35832	0.390037	Down	5.36567e-14	2.7657e-13
Q6YN16	HSDL2	-0.269353	1.08824	-1.35759	0.390234	Down	1.85127e-13	8.79517e-13
P02775	PPBP	-0.353832	1.00353	-1.35736	0.390296	Down	1.09001e-13	5.35971e-13
Q06278	AOX1	-0.450964	0.905297	-1.35626	0.390593	Down	5.25142e-15	3.16507e-14
P48745	CCN3	-0.324264	1.02973	-1.35399	0.391208	Down	5.58349e-14	2.86691e-13
P55103	INHBC	-0.328275	1.02293	-1.3512	0.391965	Down	6.70674e-14	3.40999e-13
O75356	ENTPD5	-0.425628	0.922057	-1.34769	0.392922	Down	2.88386e-14	1.55869e-13
P18206	VCL	-0.315362	1.02976	-1.34512	0.393621	Down	1.177e-12	4.98825e-12
Q96AQ6	PBXIP1	-0.283846	1.06122	-1.34507	0.393635	Down	5.93718e-13	2.64205e-12
O15240	VGF	-0.245332	1.09924	-1.34457	0.39377	Down	3.11161e-12	1.2607e-11
P16284	PECAM1	-0.24849	1.09402	-1.34251	0.394334	Down	2.26053e-12	9.31422e-12
P08514	ITGA2B	-0.313992	1.02597	-1.33997	0.39503	Down	3.06114e-12	1.24402e-11
P15907	ST6GAL1	-0.311935	1.02236	-1.33429	0.396586	Down	1.01027e-12	4.3367e-12
O14672	ADAM10	-0.294021	1.03888	-1.3329	0.396969	Down	8.39595e-13	3.63916e-12
Q6NT16	SLC18B1	-0.305299	1.02675	-1.33205	0.397204	Down	1.10409e-12	4.70912e-12
Q9P0V9	SEPTIN10	-0.309651	1.02082	-1.33047	0.39764	Down	1.6605e-13	7.95967e-13
Q12794	HYAL1	-0.358335	0.972023	-1.33036	0.397669	Down	1.40192e-13	6.78104e-13
Q14644	RASA3	-0.336551	0.992824	-1.32938	0.397941	Down	7.73473e-13	3.37446e-12
Q13361	MFAP5	-0.284574	1.04455	-1.32912	0.39801	Down	4.72031e-13	2.12892e-12
O75083	WDR1	-0.263286	1.05922	-1.32251	0.399839	Down	1.22569e-12	5.1618e-12
P14770	GP9	-0.241079	1.07963	-1.32071	0.400339	Down	4.97724e-12	1.9543e-11
O15204	ADAMDEC1	-0.282177	1.03184	-1.31401	0.4022	Down	3.50886e-12	1.41307e-11
Q9NZD4	AHSP	-0.172831	1.14037	-1.3132	0.402427	Down	2.94924e-13	1.36001e-12
P07203	GPX1	-0.296609	1.01204	-1.30865	0.403699	Down	3.87646e-12	1.54943e-11
Q7Z7G0	ABI3BP	-0.353544	0.953883	-1.30743	0.404041	Down	3.48469e-14	1.86455e-13
O00602	FCN1	-0.241438	1.05883	-1.30027	0.40605	Down	5.84907e-13	2.60718e-12
Q9NZU5	LMCD1	-0.372856	0.926723	-1.29958	0.406245	Down	1.94185e-13	9.19282e-13
P11597	CETP	-0.290857	1.00791	-1.29877	0.406473	Down	7.00325e-13	3.08559e-12
Q9UGM5	FETUB	-0.400696	0.897934	-1.29863	0.406512	Down	2.76685e-13	1.28033e-12
Q16656	NRF1	-0.300073	0.995663	-1.29574	0.407328	Down	7.15064e-12	2.77907e-11
Q7Z2W4	ZC3HAV1	-0.30679	0.988316	-1.29511	0.407506	Down	1.03751e-13	5.12041e-13
Q9UM47	NOTCH3	-0.283935	1.00985	-1.29378	0.40788	Down	4.61446e-12	1.82257e-11
Q9NS15	LTBP3	-0.256376	1.0329	-1.28928	0.409155	Down	1.1421e-11	4.34388e-11
Q9NQR1	KMT5A	-0.281182	1.00741	-1.28859	0.409351	Down	2.45298e-12	1.00145e-11
Q9NRN5	OLFML3	-0.226094	1.06083	-1.28693	0.409823	Down	6.10059e-12	2.37789e-11
P12814	ACTN1	-0.295594	0.989789	-1.28538	0.410262	Down	1.01266e-11	3.87366e-11
Q14247	CTTN	-0.297539	0.983974	-1.28151	0.411364	Down	7.35112e-12	2.84456e-11
Q14566	MCM6	-0.326253	0.950282	-1.27653	0.412786	Down	1.05034e-11	4.01204e-11
P07093	SERPINE2	-0.295754	0.97868	-1.27443	0.413387	Down	1.72395e-11	6.43769e-11
O75439	PMPCB	-0.314895	0.955419	-1.27031	0.41457	Down	3.69966e-12	1.48766e-11
P07585	DCN	-0.253081	1.01717	-1.27025	0.414589	Down	1.49966e-11	5.64752e-11
Q12797	ASPH	-0.251358	1.01476	-1.26612	0.415778	Down	1.80292e-12	7.46327e-12
P16671	CD36	-0.291091	0.971775	-1.26287	0.416715	Down	2.71454e-11	9.9695e-11
O94907	DKK1	-0.244262	1.01768	-1.26194	0.416983	Down	2.40083e-11	8.86613e-11
P07996	THBS1	-0.260354	1.00062	-1.26097	0.417263	Down	1.33133e-11	5.02781e-11
P49908	SELENOP	-0.260745	0.994973	-1.25572	0.418785	Down	5.4552e-11	1.9165e-10
Q9BWS9	CHID1	-0.194571	1.0605	-1.25507	0.418972	Down	7.17303e-12	2.78372e-11
Q06210	GFPT1	-0.278466	0.976364	-1.25483	0.419043	Down	4.62757e-11	1.63868e-10
Q99501	GAS2L1	-0.221627	1.02915	-1.25078	0.420222	Down	9.27036e-12	3.5563e-11
P21810	BGN	-0.256533	0.993105	-1.24964	0.420554	Down	3.22137e-11	1.16862e-10
Q8NEN9	PDZD8	-0.209967	1.03761	-1.24757	0.421156	Down	7.2433e-12	2.80691e-11
Q9H479	FN3K	-0.268221	0.978834	-1.24706	0.421307	Down	5.731e-12	2.24038e-11
Q12860	CNTN1	-0.307453	0.939295	-1.24675	0.421397	Down	1.68486e-11	6.30054e-11
Q9UP79	ADAMTS8	-0.0506528	1.19435	-1.24501	0.421906	Down	3.53134e-16	2.64109e-15
Q9BXR6	CFHR5	-0.272584	0.972049	-1.24463	0.422015	Down	1.07894e-10	3.67445e-10
P43121	MCAM	-0.354038	0.886847	-1.24088	0.423113	Down	1.26196e-10	4.23297e-10
Q9Y646	CPQ	-0.272619	0.968088	-1.24071	0.423165	Down	3.34533e-11	1.20703e-10
P29622	SERPINA4	-0.319229	0.920753	-1.23998	0.423378	Down	3.63402e-11	1.30239e-10
A1L4H1	SSC5D	-0.277289	0.962573	-1.23986	0.423413	Down	4.18606e-11	1.48627e-10
P03951	F11	-0.238716	0.995346	-1.23406	0.425119	Down	1.49821e-10	4.98782e-10
P07477	PRSS1	-0.261415	0.970632	-1.23205	0.425713	Down	2.25692e-10	7.36673e-10
P58166	INHBE	-0.221717	1.00659	-1.22831	0.426817	Down	1.29673e-11	4.90408e-11
Q8WU79	SMAP2	-0.320254	0.903171	-1.22343	0.428265	Down	3.95362e-12	1.57555e-11
Q9NQ38	SPINK5	-0.226831	0.994239	-1.22107	0.428964	Down	1.51436e-10	5.0353e-10
Q8WY36	BBX	-0.316152	0.902551	-1.2187	0.429669	Down	5.72921e-11	2.00485e-10
Q9HCE1	MOV10	-0.29827	0.918119	-1.21639	0.430359	Down	1.56938e-11	5.90174e-11
Q8NCH0	CHST14	-0.331912	0.883695	-1.21561	0.430592	Down	3.14999e-11	1.14584e-10
P23142	FBLN1	-0.312921	0.902649	-1.21557	0.430603	Down	3.33521e-11	1.20501e-10
P49862	KLK7	-0.239762	0.974662	-1.21442	0.430945	Down	1.47731e-10	4.93051e-10
O00139	KIF2A	-0.278578	0.932576	-1.21115	0.431923	Down	1.03715e-10	3.53666e-10
O75251	NDUFS7	-0.295842	0.912827	-1.20867	0.432667	Down	1.22924e-10	4.14401e-10
Q9BUN1	MENT	-0.300058	0.907419	-1.20748	0.433025	Down	1.34848e-10	4.51184e-10
Q86YW5	TREML1	-0.331762	0.874123	-1.20589	0.433503	Down	2.48122e-10	8.04966e-10
P61163	ACTR1A	-0.167819	1.03495	-1.20277	0.434441	Down	9.99415e-11	3.41669e-10
Q8TB73	NDNF	-0.250861	0.949475	-1.20034	0.435174	Down	4.24519e-10	1.34456e-09
P01344	IGF2	-0.241904	0.955912	-1.19782	0.435935	Down	6.1165e-10	1.89455e-09
Q01813	PFKP	-0.346029	0.848757	-1.19479	0.436851	Down	2.2021e-10	7.20542e-10
P02655	APOC2	-0.31821	0.872736	-1.19095	0.438016	Down	9.60812e-11	3.30589e-10
P98179	RBM3	-0.193357	0.990767	-1.18412	0.440092	Down	2.08052e-10	6.83424e-10
P14174	MIF	-0.275565	0.908491	-1.18406	0.440113	Down	5.8576e-10	1.8207e-09
O75369	FLNB	-0.256534	0.920994	-1.17753	0.442108	Down	2.3674e-10	7.70849e-10
P06727	APOA4	-0.290005	0.884331	-1.17434	0.443087	Down	1.06269e-09	3.217e-09
P09972	ALDOC	-0.110128	1.06352	-1.17365	0.443298	Down	1.11684e-10	3.78421e-10
P61106	RAB14	-0.279207	0.894181	-1.17339	0.443379	Down	1.29363e-11	4.89926e-11
P53634	CTSC	-0.243562	0.929271	-1.17283	0.44355	Down	4.96225e-10	1.55651e-09
P15502	ELN	-0.225806	0.944801	-1.17061	0.444235	Down	6.09258e-10	1.88934e-09
P05556	ITGB1	-0.269818	0.900677	-1.1705	0.444269	Down	1.24548e-09	3.74065e-09
P78333	GPC5	-0.256922	0.911089	-1.16801	0.445034	Down	1.14573e-09	3.45271e-09
P50402	EMD	-0.290211	0.877415	-1.16763	0.445153	Down	2.08099e-10	6.83424e-10
P04180	LCAT	-0.357704	0.808704	-1.16641	0.445529	Down	4.77979e-10	1.50464e-09
P13497	BMP1	-0.220126	0.945965	-1.16609	0.445627	Down	1.29339e-09	3.87583e-09
O95372	LYPLA2	-0.27783	0.888237	-1.16607	0.445634	Down	1.61497e-10	5.3565e-10
Q96PD5	PGLYRP2	-0.365389	0.800287	-1.16568	0.445755	Down	3.52694e-10	1.12643e-09
P43652	AFM	-0.347511	0.815952	-1.16346	0.44644	Down	5.45166e-10	1.70046e-09
P24592	IGFBP6	-0.245546	0.917177	-1.16272	0.446669	Down	2.16029e-09	6.29006e-09
Q8WUJ3	CEMIP	-0.307448	0.853281	-1.16073	0.447286	Down	5.20853e-11	1.83952e-10
P29122	PCSK6	-0.238102	0.91877	-1.15687	0.448484	Down	2.44294e-09	7.05915e-09
P50225	SULT1A1	-0.288501	0.867101	-1.1556	0.448879	Down	2.9388e-09	8.35632e-09
O75116	ROCK2	-0.224948	0.929672	-1.15462	0.449184	Down	3.35054e-10	1.07395e-09
Q15126	PMVK	-0.317466	0.837048	-1.15451	0.449218	Down	1.48326e-10	4.9442e-10
P43405	SYK	-0.341585	0.812822	-1.15441	0.449251	Down	2.30801e-10	7.52429e-10
O75531	BANF1	-0.176996	0.976132	-1.15313	0.449649	Down	6.3822e-10	1.97e-09
P07358	C8B	-0.268625	0.883609	-1.15223	0.449928	Down	2.90893e-09	8.28905e-09
P0DTE7	AMY1B	-0.268212	0.883954	-1.15217	0.449949	Down	1.57125e-10	5.21796e-10
Q9HBI1	PARVB	-0.325459	0.826116	-1.15157	0.450134	Down	2.7486e-10	8.87396e-10
P13501	CCL5	-0.304545	0.846844	-1.15139	0.450192	Down	1.37972e-09	4.10228e-09
Q8NBS9	TXNDC5	-0.237547	0.91258	-1.15013	0.450585	Down	3.65147e-10	1.16203e-09
P22694	PRKACB	-0.310534	0.838446	-1.14898	0.450944	Down	9.37182e-10	2.84673e-09
Q96S96	PEBP4	-0.254547	0.892072	-1.14662	0.451683	Down	2.6607e-09	7.60607e-09
Q9GZP0	PDGFD	-0.26611	0.878741	-1.14485	0.452236	Down	3.03097e-09	8.59095e-09
P16109	SELP	-0.259936	0.884667	-1.1446	0.452314	Down	2.3129e-09	6.71243e-09
Q02338	BDH1	-0.323693	0.820839	-1.14453	0.452336	Down	1.61527e-09	4.76549e-09
Q13228	SELENBP1	-0.253535	0.889418	-1.14295	0.452832	Down	9.05053e-10	2.75272e-09
Q8WWA0	ITLN1	-0.1823	0.959755	-1.14206	0.453114	Down	2.38469e-09	6.91328e-09
O15467	CCL16	-0.25279	0.888546	-1.14134	0.453339	Down	1.44344e-09	4.27745e-09
P13224	GP1BB	-0.241918	0.898069	-1.13999	0.453764	Down	2.54134e-09	7.31184e-09
P49747	COMP	-0.262835	0.876558	-1.13939	0.453951	Down	3.27993e-09	9.28676e-09
Q8TAX7	MUC7	-0.0445834	1.08872	-1.1333	0.455872	Down	1.97673e-13	9.32485e-13
O60496	DOK2	-0.266574	0.8662	-1.13277	0.456038	Down	2.04149e-10	6.72106e-10
P98088	MUC5AC	-0.195728	0.937002	-1.13273	0.456052	Down	5.11075e-10	1.59786e-09
Q9UKV8	AGO2	-0.227161	0.90549	-1.13265	0.456077	Down	1.37237e-09	4.08498e-09
Q6UXI7	VIT	-0.225251	0.906409	-1.13166	0.45639	Down	3.40093e-09	9.58868e-09
Q14C86	GAPVD1	-0.245565	0.884718	-1.13028	0.456826	Down	1.09894e-09	3.31921e-09
P40197	GP5	-0.317898	0.81186	-1.12976	0.456992	Down	1.15247e-09	3.46911e-09
P19823	ITIH2	-0.315197	0.814096	-1.12929	0.45714	Down	2.28228e-09	6.638e-09
O75888	TNFSF13	-0.321603	0.806513	-1.12812	0.457513	Down	4.06688e-10	1.28962e-09
Q99541	PLIN2	-0.251768	0.873327	-1.1251	0.458472	Down	1.6436e-09	4.83837e-09
P11413	G6PD	-0.252486	0.872523	-1.12501	0.458499	Down	6.66352e-10	2.04972e-09
Q15485	FCN2	-0.269355	0.854849	-1.1242	0.458755	Down	1.2165e-09	3.65772e-09
Q03001	DST	-0.139218	0.984981	-1.1242	0.458757	Down	2.58616e-09	7.41681e-09
Q99426	TBCB	-0.229177	0.892458	-1.12164	0.459573	Down	9.69209e-09	2.62187e-08
Q9Y5C1	ANGPTL3	-0.228009	0.892951	-1.12096	0.459788	Down	3.29237e-09	9.31209e-09
P00746	CFD	-0.258429	0.861828	-1.12026	0.460012	Down	8.18723e-09	2.23974e-08
Q8IUX8	EGFL6	-0.274185	0.846057	-1.12024	0.460017	Down	2.15855e-09	6.29006e-09
A0A075B6S9	IGKV1-37	-0.411026	0.709104	-1.12013	0.460052	Down	9.70504e-11	3.33494e-10
P51797	CLCN6	-0.385214	0.732802	-1.11802	0.460727	Down	5.72762e-10	1.78237e-09
Q8WXD2	SCG3	-0.314207	0.803709	-1.11792	0.460759	Down	1.49974e-09	4.42956e-09
Q9UQ53	MGAT4B	-0.299244	0.817808	-1.11705	0.461035	Down	4.79022e-09	1.33089e-08
P22466	GAL	-0.263514	0.851923	-1.11544	0.461551	Down	8.07946e-09	2.21253e-08
P50238	CRIP1	-0.183708	0.931241	-1.11495	0.461708	Down	4.26648e-09	1.19158e-08
P51884	LUM	-0.317646	0.796976	-1.11462	0.461812	Down	4.63693e-09	1.28965e-08
P02649	APOE	-0.217115	0.892631	-1.10975	0.463376	Down	1.05352e-08	2.83559e-08
O00151	PDLIM1	-0.273255	0.83613	-1.10939	0.463491	Down	1.91769e-09	5.60201e-09
P35914	HMGCL	-0.21231	0.889798	-1.10211	0.465836	Down	1.12725e-08	3.01881e-08
P41240	CSK	-0.344457	0.757545	-1.102	0.46587	Down	5.04507e-10	1.57917e-09
P06858	LPL	-0.210453	0.890144	-1.1006	0.466324	Down	1.38619e-08	3.66086e-08
Q9UKE5	TNIK	-0.206417	0.893882	-1.1003	0.46642	Down	2.61673e-09	7.49642e-09
Q53H76	PLA1A	-0.304095	0.792847	-1.09694	0.467506	Down	6.21313e-09	1.71729e-08
P10124	SRGN	-0.278676	0.817512	-1.09619	0.467751	Down	1.3372e-08	3.54904e-08
P12277	CKB	-0.231205	0.864396	-1.0956	0.467941	Down	1.83067e-08	4.77799e-08
Q9H6T3	RPAP3	-0.264926	0.828995	-1.09392	0.468486	Down	9.15002e-09	2.48784e-08
P01036	CST4	-0.287329	0.80413	-1.09146	0.469287	Down	1.35622e-09	4.04365e-09
P30622	CLIP1	-0.293671	0.797656	-1.09133	0.469329	Down	3.96468e-11	1.41143e-10
P49006	MARCKSL1	-0.217011	0.873989	-1.091	0.469436	Down	2.20448e-08	5.7368e-08
Q14165	MLEC	-0.246006	0.842376	-1.08838	0.470288	Down	1.49243e-08	3.93365e-08
P52895	AKR1C2	-0.257348	0.830631	-1.08798	0.47042	Down	9.06908e-09	2.46834e-08
Q15389	ANGPT1	-0.269066	0.818483	-1.08755	0.47056	Down	1.38017e-08	3.64856e-08
O00160	MYO1F	-0.26195	0.824969	-1.08692	0.470766	Down	1.03135e-09	3.12566e-09
P05783	KRT18	-0.0141047	1.0692	-1.0833	0.471948	Down	3.5997e-13	1.64294e-12
Q8IW75	SERPINA12	-0.166643	0.916067	-1.08271	0.472141	Down	1.37018e-08	3.62576e-08
P26599	PTBP1	-0.175517	0.904368	-1.07989	0.473066	Down	9.81063e-09	2.65125e-08
P80108	GPLD1	-0.336812	0.742387	-1.0792	0.473292	Down	1.16163e-08	3.10466e-08
P00918	CA2	-0.237619	0.841004	-1.07862	0.47348	Down	2.27281e-08	5.89739e-08
P12955	PEPD	-0.17495	0.903382	-1.07833	0.473576	Down	2.56232e-09	7.36426e-09
O75882	ATRN	-0.319191	0.757279	-1.07647	0.474188	Down	8.25585e-09	2.25621e-08
Q15056	EIF4H	-0.254016	0.822212	-1.07623	0.474267	Down	2.04004e-08	5.31405e-08
P23526	AHCY	-0.23295	0.84298	-1.07593	0.474365	Down	1.10104e-08	2.95159e-08
O60493	SNX3	-0.262031	0.809015	-1.07105	0.475974	Down	2.52444e-08	6.51861e-08
P05160	F13B	-0.334618	0.735998	-1.07062	0.476116	Down	1.40204e-08	3.69905e-08
Q9H1K1	ISCU	-0.189075	0.877912	-1.06699	0.477315	Down	1.05601e-08	2.83943e-08
O75791	GRAP2	-0.283939	0.78227	-1.06621	0.477572	Down	2.93468e-09	8.35353e-09
P05546	SERPIND1	-0.339691	0.724899	-1.06459	0.478109	Down	7.11937e-09	1.95966e-08
P24666	ACP1	-0.253301	0.805169	-1.05847	0.480141	Down	2.28983e-08	5.93002e-08
P29992	GNA11	-0.173079	0.884125	-1.0572	0.480562	Down	6.98406e-08	1.72822e-07
P22061	PCMT1	-0.270989	0.784164	-1.05515	0.481246	Down	3.71495e-08	9.46463e-08
P22105	TNXB	-0.13009	0.921008	-1.0511	0.482601	Down	6.24775e-08	1.55033e-07
Q15113	PCOLCE	-0.18606	0.864175	-1.05023	0.48289	Down	2.7173e-08	6.99632e-08
Q8TER0	SNED1	-0.300745	0.744798	-1.04554	0.484463	Down	1.34415e-08	3.56393e-08
Q15398	DLGAP5	-0.343783	0.698479	-1.04226	0.485566	Down	1.40856e-09	4.17871e-09
P30085	CMPK1	-0.212272	0.829681	-1.04195	0.485669	Down	2.88368e-08	7.41755e-08
P07360	C8G	-0.28202	0.759524	-1.04154	0.485807	Down	4.37272e-08	1.1077e-07
P00748	F12	-0.295376	0.744051	-1.03943	0.486521	Down	3.79635e-08	9.65358e-08
P21695	GPD1	-0.265355	0.77336	-1.03872	0.486761	Down	1.047e-08	2.82088e-08
P49748	ACADVL	-0.229514	0.808568	-1.03808	0.486975	Down	7.02302e-08	1.73625e-07
Q15555	MAPRE2	-0.304603	0.732567	-1.03717	0.487282	Down	2.80634e-09	8.01384e-09
Q05315	CLC	-0.316755	0.719133	-1.03589	0.487716	Down	8.91267e-09	2.43073e-08
P09668	CTSH	-0.226083	0.808414	-1.0345	0.488186	Down	4.50276e-08	1.1374e-07
Q9P1F3	ABRACL	-0.260648	0.771339	-1.03199	0.489036	Down	1.2192e-08	3.24876e-08
O95274	LYPD3	-0.233635	0.798297	-1.03193	0.489055	Down	9.37979e-08	2.28088e-07
P04062	GBA1	-0.185769	0.845358	-1.03113	0.489328	Down	5.56859e-08	1.39085e-07
P35232	PHB1	-0.158631	0.872437	-1.03107	0.489348	Down	2.57391e-08	6.63995e-08
Q86T26	TMPRSS11B	-0.252812	0.776601	-1.02941	0.489909	Down	1.54839e-08	4.06508e-08
Q9BVJ7	DUSP23	-0.351329	0.677621	-1.02895	0.490067	Down	9.24031e-09	2.50983e-08
Q9BQE5	APOL2	-0.326613	0.701196	-1.02781	0.490455	Down	1.34188e-09	4.00764e-09
Q96IY4	CPB2	-0.220474	0.803506	-1.02398	0.491758	Down	1.13058e-07	2.72688e-07
Q96QU8	XPO6	-0.285147	0.738794	-1.02394	0.491771	Down	8.32654e-08	2.03402e-07
Q8NES3	LFNG	-0.240477	0.779406	-1.01988	0.493157	Down	9.84775e-08	2.39032e-07
P21926	CD9	-0.136335	0.882767	-1.0191	0.493423	Down	1.87908e-07	4.40486e-07
P62873	GNB1	-0.219996	0.79357	-1.01357	0.49532	Down	1.68914e-07	3.98059e-07
P10720	PF4V1	-0.265528	0.747944	-1.01347	0.495353	Down	1.48976e-07	3.54831e-07
Q8NHP6	MOSPD2	-0.210638	0.80064	-1.01128	0.496107	Down	3.33983e-07	7.57633e-07
Q9NUV9	GIMAP4	-0.246666	0.764021	-1.01069	0.49631	Down	7.37182e-08	1.81575e-07
P33151	CDH5	-0.306192	0.704098	-1.01029	0.496447	Down	5.87461e-08	1.46317e-07
P68366	TUBA4A	-0.161496	0.848659	-1.01016	0.496493	Down	1.236e-07	2.96507e-07
P06732	CKM	-0.192991	0.817076	-1.01007	0.496523	Down	9.09341e-08	2.21412e-07
P41222	PTGDS	-0.246886	0.760125	-1.00701	0.497576	Down	2.35547e-07	5.44984e-07
P04278	SHBG	-0.32266	0.682674	-1.00533	0.498155	Down	9.39137e-08	2.28162e-07
Q9Y2I8	WDR37	-0.259727	0.744206	-1.00393	0.498639	Down	1.02205e-07	2.46958e-07
P61088	UBE2N	-0.269556	0.732851	-1.00241	0.499167	Down	2.1021e-07	4.89757e-07
Q15582	TGFBI	-0.159843	0.841459	-1.0013	0.499549	Down	1.552e-07	3.68342e-07
P30050	RPL12	0.255991	-0.744119	1.00011	2.00015	Up	2.39689e-07	5.53607e-07
O60927	PPP1R11	0.233411	-0.766794	1.00021	2.00029	Up	2.78554e-07	6.37856e-07
P45378	TNNT3	0.270792	-0.729523	1.00032	2.00044	Up	4.63986e-08	1.16872e-07
P07814	EPRS1	0.289846	-0.712006	1.00185	2.00257	Up	1.17815e-07	2.83137e-07
Q9NR56	MBNL1	0.141999	-0.862265	1.00426	2.00592	Up	6.0448e-08	1.50136e-07
Q13435	SF3B2	0.222858	-0.782975	1.00583	2.0081	Up	2.40118e-07	5.54118e-07
O00487	PSMD14	0.0890681	-0.916837	1.0059	2.0082	Up	8.00001e-08	1.95784e-07
Q9P289	STK26	0.245386	-0.760579	1.00597	2.00829	Up	1.16429e-07	2.80058e-07
Q96C19	EFHD2	0.255344	-0.752881	1.00823	2.01144	Up	1.01531e-07	2.45773e-07
O60506	SYNCRIP	0.224692	-0.783774	1.00847	2.01177	Up	5.02697e-08	1.2591e-07
Q13561	DCTN2	0.366841	-0.642269	1.00911	2.01267	Up	7.65083e-10	2.33995e-09
P60866	RPS20	0.250156	-0.761989	1.01215	2.01691	Up	8.8075e-08	2.14758e-07
Q9H6Z4	RANBP3	0.307788	-0.7047	1.01249	2.01739	Up	4.82372e-08	1.21274e-07
P26641	EEF1G	0.258526	-0.753994	1.01252	2.01743	Up	6.77749e-08	1.67865e-07
P52566	ARHGDIB	0.250291	-0.763269	1.01356	2.01889	Up	1.337e-07	3.19875e-07
P41236	PPP1R2	0.236802	-0.778714	1.01552	2.02163	Up	1.64186e-07	3.88288e-07
Q8WVV9	HNRNPLL	0.222348	-0.795543	1.01789	2.02496	Up	4.90388e-08	1.23014e-07
P15311	EZR	0.288735	-0.729877	1.01861	2.02597	Up	8.647e-08	2.11037e-07
Q9BVK6	TMED9	0.128337	-0.891414	1.01975	2.02757	Up	7.98292e-08	1.95545e-07
P30419	NMT1	0.226015	-0.793914	1.01993	2.02782	Up	1.11891e-07	2.70115e-07
P49585	PCYT1A	0.272252	-0.74811	1.02036	2.02843	Up	7.25707e-08	1.78914e-07
P29350	PTPN6	0.28589	-0.734522	1.02041	2.0285	Up	4.20959e-08	1.0684e-07
Q02880	TOP2B	0.236574	-0.784181	1.02075	2.02898	Up	1.45191e-07	3.46125e-07
Q14764	MVP	0.111424	-0.909369	1.02079	2.02903	Up	1.65327e-07	3.90639e-07
Q15291	RBBP5	0.396384	-0.624529	1.02091	2.0292	Up	7.21721e-11	2.51566e-10
Q16543	CDC37	0.269324	-0.75293	1.02225	2.03109	Up	1.01019e-07	2.44756e-07
P62140	PPP1CB	0.278068	-0.74429	1.02236	2.03124	Up	6.29421e-08	1.5604e-07
P40939	HADHA	0.399697	-0.622751	1.02245	2.03136	Up	3.56287e-10	1.13654e-09
P49419	ALDH7A1	0.373248	-0.651448	1.0247	2.03453	Up	8.07197e-11	2.80262e-10
P01814	IGHV2-70	0.388965	-0.639249	1.02821	2.0395	Up	3.48358e-10	1.11525e-09
Q9UII2	ATP5IF1	0.284906	-0.743687	1.02859	2.04003	Up	8.20172e-08	2.00537e-07
Q9BT09	CNPY3	0.0992607	-0.931531	1.03079	2.04315	Up	5.48713e-09	1.52135e-08
P82979	SARNP	0.306035	-0.727295	1.03333	2.04674	Up	4.32912e-08	1.0977e-07
P14678	SNRPB	0.229201	-0.805009	1.03421	2.04799	Up	4.38051e-08	1.10862e-07
O15305	PMM2	0.181515	-0.852996	1.03451	2.04842	Up	3.02524e-07	6.89198e-07
Q96RU3	FNBP1	0.246586	-0.78811	1.0347	2.04868	Up	4.39516e-08	1.11128e-07
Q4V328	GRIPAP1	0.363007	-0.673323	1.03633	2.051	Up	1.10225e-10	3.73953e-10
O60488	ACSL4	0.135049	-0.901507	1.03656	2.05132	Up	3.03768e-08	7.79116e-08
P0C7P4	UQCRFS1P1	0.419273	-0.618043	1.03732	2.0524	Up	2.16811e-10	7.10288e-10
P26639	TARS1	0.299174	-0.73863	1.0378	2.0531	Up	3.69264e-08	9.41677e-08
P82987	ADAMTSL3	0.396783	-0.641316	1.0381	2.05352	Up	2.20947e-10	7.22068e-10
Q07021	C1QBP	0.420304	-0.618451	1.03876	2.05445	Up	7.3922e-11	2.5733e-10
Q92597	NDRG1	0.406132	-0.63481	1.04094	2.05757	Up	1.18395e-11	4.49665e-11
P80188	LCN2	0.230262	-0.812254	1.04252	2.05982	Up	3.79009e-08	9.64686e-08
Q03519	TAP2	0.377813	-0.666613	1.04443	2.06255	Up	9.75302e-11	3.34712e-10
Q9HB71	CACYBP	0.250662	-0.793963	1.04462	2.06283	Up	2.2155e-08	5.75987e-08
P07988	SFTPB	0.227205	-0.818178	1.04538	2.06391	Up	4.65183e-08	1.17063e-07
P61353	RPL27	0.260322	-0.785728	1.04605	2.06487	Up	4.8335e-08	1.21406e-07
P01854	IGHE	0.359183	-0.688652	1.04784	2.06743	Up	1.70398e-10	5.63769e-10
Q13347	EIF3I	0.278771	-0.770962	1.04973	2.07015	Up	2.36463e-08	6.11186e-08
P55854	SUMO3	0.213676	-0.836209	1.04988	2.07036	Up	1.60209e-08	4.20195e-08
P19971	TYMP	0.216473	-0.835455	1.05193	2.0733	Up	3.28388e-08	8.40647e-08
P27824	CANX	0.265895	-0.787579	1.05347	2.07552	Up	9.42961e-09	2.55429e-08
O75891	ALDH1L1	0.40525	-0.650788	1.05604	2.07921	Up	2.98621e-11	1.09072e-10
Q00796	SORD	0.40133	-0.656048	1.05738	2.08115	Up	5.42879e-11	1.90973e-10
P15954	COX7C	0.394832	-0.66459	1.05942	2.0841	Up	1.09483e-10	3.72382e-10
Q9UEY8	ADD3	0.226967	-0.834497	1.06146	2.08705	Up	3.24521e-08	8.31546e-08
P34896	SHMT1	0.409857	-0.651666	1.06152	2.08713	Up	1.93227e-11	7.1955e-11
Q16698	DECR1	0.186953	-0.874571	1.06152	2.08714	Up	5.03896e-08	1.26092e-07
P00558	PGK1	0.267108	-0.795291	1.0624	2.0884	Up	5.93132e-08	1.47592e-07
Q96QK1	VPS35	0.132455	-0.933065	1.06552	2.09292	Up	7.58763e-10	2.32328e-09
P0DP01	IGHV1-8	0.106102	-0.959568	1.06567	2.09314	Up	3.83652e-09	1.07713e-08
P62424	RPL7A	0.255278	-0.811428	1.06671	2.09465	Up	1.67451e-08	4.38756e-08
P46940	IQGAP1	0.265297	-0.801488	1.06679	2.09476	Up	1.50952e-08	3.97312e-08
Q9NUY8	TBC1D23	0.210423	-0.857202	1.06763	2.09598	Up	4.90673e-08	1.23014e-07
Q9NTJ3	SMC4	0.163568	-0.90511	1.06868	2.09751	Up	1.03007e-08	2.77808e-08
P59665	DEFA1B	0.240514	-0.829142	1.06966	2.09893	Up	2.32682e-08	6.01997e-08
O95411	MYO18A	0.256733	-0.813814	1.07055	2.10023	Up	1.53578e-08	4.03596e-08
O00203	AP3B1	0.274137	-0.797947	1.07208	2.10247	Up	3.34467e-09	9.44753e-09
Q5JRA6	MIA3	0.153576	-0.919514	1.07309	2.10394	Up	8.99483e-09	2.45063e-08
O75436	VPS26A	0.398329	-0.675254	1.07358	2.10465	Up	1.61602e-11	6.06861e-11
P55795	HNRNPH2	0.126731	-0.950603	1.07733	2.11013	Up	1.36001e-08	3.60241e-08
Q07157	TJP1	0.338998	-0.739319	1.07832	2.11157	Up	2.84438e-11	1.0432e-10
P00492	HPRT1	0.193477	-0.885126	1.0786	2.11199	Up	3.03752e-08	7.79116e-08
O00743	PPP6C	0.114027	-0.965088	1.07911	2.11274	Up	2.44262e-09	7.05915e-09
O94919	ENDOD1	0.37308	-0.706527	1.07961	2.11346	Up	1.66314e-11	6.22802e-11
O94973	AP2A2	0.409834	-0.670544	1.08038	2.11459	Up	1.26336e-12	5.30372e-12
Q9UJW0	DCTN4	0.423204	-0.65845	1.08165	2.11646	Up	2.94763e-12	1.19972e-11
Q9UKN8	GTF3C4	0.24515	-0.837323	1.08247	2.11766	Up	1.14177e-08	3.05465e-08
P22307	SCP2	0.169794	-0.914087	1.08388	2.11973	Up	1.8008e-08	4.70925e-08
O95758	PTBP3	0.398942	-0.684971	1.08391	2.11978	Up	8.09988e-11	2.80866e-10
P20674	COX5A	0.153886	-0.93071	1.0846	2.12078	Up	2.23528e-08	5.80564e-08
Q9UQE7	SMC3	0.261428	-0.823724	1.08515	2.1216	Up	1.07912e-08	2.89863e-08
Q96K76	USP47	0.348159	-0.739906	1.08807	2.12589	Up	8.08706e-13	3.52242e-12
Q1KMD3	HNRNPUL2	0.280703	-0.807493	1.0882	2.12608	Up	2.65994e-09	7.60607e-09
P24534	EEF1B2	0.265492	-0.823405	1.0889	2.12711	Up	2.70585e-08	6.97357e-08
P45880	VDAC2	0.169195	-0.921056	1.09025	2.12911	Up	1.51038e-08	3.97312e-08
P78356	PIP4K2B	0.104167	-0.98725	1.09142	2.13083	Up	3.00035e-09	8.51322e-09
Q13113	PDZK1IP1	0.101178	-0.991755	1.09293	2.13307	Up	4.30062e-09	1.19986e-08
P30613	PKLR	0.30316	-0.789927	1.09309	2.1333	Up	8.32481e-09	2.27272e-08
P04632	CAPNS1	0.269263	-0.825397	1.09466	2.13563	Up	1.22543e-08	3.2621e-08
Q9Y6I9	TEX264	0.415024	-0.680815	1.09584	2.13737	Up	9.21092e-12	3.53858e-11
P62847	RPS24	0.106739	-0.99039	1.09713	2.13929	Up	2.5667e-09	7.36892e-09
Q16891	IMMT	0.460036	-0.637316	1.09735	2.13962	Up	1.13628e-12	4.83871e-12
Q08170	SRSF4	0.315996	-0.783244	1.09924	2.14242	Up	6.18802e-09	1.71213e-08
P29144	TPP2	0.129985	-0.972782	1.10277	2.14766	Up	4.52632e-10	1.43021e-09
Q96A32	MYL11	0.350292	-0.753665	1.10396	2.14944	Up	3.15094e-13	1.44554e-12
P05107	ITGB2	0.263298	-0.841727	1.10503	2.15103	Up	2.49869e-09	7.20465e-09
P40121	CAPG	0.185263	-0.920175	1.10544	2.15164	Up	6.10095e-09	1.68979e-08
Q70J99	UNC13D	0.163179	-0.942426	1.1056	2.15189	Up	4.09867e-09	1.14832e-08
Q9P2T1	GMPR2	0.421562	-0.684979	1.10654	2.15329	Up	1.18336e-12	5.00724e-12
Q13586	STIM1	0.160055	-0.947739	1.10779	2.15516	Up	6.41718e-09	1.77186e-08
P27986	PIK3R1	0.409391	-0.699182	1.10857	2.15632	Up	4.51133e-12	1.78448e-11
Q9UMX0	UBQLN1	0.175367	-0.936219	1.11159	2.16083	Up	1.28469e-08	3.41647e-08
O14745	SLC9A3R1	0.294385	-0.817347	1.11173	2.16105	Up	2.31214e-09	6.71243e-09
Q96HE7	ERO1A	0.376704	-0.735474	1.11218	2.16172	Up	2.03378e-11	7.55243e-11
Q8WZA0	LZIC	0.446227	-0.667374	1.1136	2.16385	Up	8.78972e-13	3.80366e-12
Q9Y3B3	TMED7	0.102651	-1.01172	1.11437	2.165	Up	1.88111e-09	5.50721e-09
O43390	HNRNPR	0.235453	-0.879581	1.11503	2.166	Up	3.34733e-09	9.44753e-09
P34932	HSPA4	0.426522	-0.689405	1.11593	2.16734	Up	2.36103e-12	9.6984e-12
Q96BM9	ARL8A	0.074483	-1.04157	1.11605	2.16753	Up	2.67476e-10	8.65649e-10
Q01518	CAP1	0.28354	-0.832731	1.11627	2.16786	Up	3.77898e-09	1.06209e-08
P07195	LDHB	0.317993	-0.798893	1.11689	2.16878	Up	1.73781e-09	5.11007e-09
P55809	OXCT1	0.458372	-0.659062	1.11743	2.16961	Up	3.96258e-13	1.79628e-12
P08254	MMP3	0.145193	-0.973291	1.11848	2.17119	Up	2.97799e-09	8.45875e-09
Q99729	HNRNPAB	0.294796	-0.825002	1.1198	2.17317	Up	2.511e-09	7.23232e-09
Q96EP5	DAZAP1	0.215993	-0.903814	1.11981	2.17318	Up	7.02535e-09	1.93578e-08
Q6ZUM4	ARHGAP27	0.177672	-0.945103	1.12277	2.17765	Up	7.34467e-09	2.0196e-08
Q9NV70	EXOC1	0.188192	-0.934867	1.12306	2.17808	Up	4.60061e-09	1.28088e-08
Q9UKY7	CDV3	0.433108	-0.692384	1.12549	2.18176	Up	1.50048e-12	6.27942e-12
P55769	SNU13	0.399769	-0.726288	1.12606	2.18261	Up	6.69105e-12	2.60424e-11
O60884	DNAJA2	0.277582	-0.850802	1.12838	2.18614	Up	3.95545e-09	1.10935e-08
Q9Y287	ITM2B	0.35379	-0.774916	1.12871	2.18663	Up	1.17206e-12	4.97519e-12
P46063	RECQL	0.399468	-0.732943	1.13241	2.19225	Up	1.7275e-12	7.17329e-12
Q7L2H7	EIF3M	0.30181	-0.832694	1.1345	2.19543	Up	4.42385e-10	1.39949e-09
Q0JRZ9	FCHO2	0.232054	-0.903281	1.13533	2.19669	Up	9.92507e-09	2.67947e-08
P62256	UBE2H	0.259621	-0.876269	1.13589	2.19754	Up	9.05202e-10	2.75272e-09
P16402	H1-3	0.226587	-0.909652	1.13624	2.19807	Up	1.48958e-09	4.40929e-09
Q6GMV2	SMYD5	0.419441	-0.716901	1.13634	2.19823	Up	1.397e-13	6.76948e-13
P25789	PSMA4	0.145361	-0.995299	1.14066	2.20482	Up	1.62691e-09	4.79454e-09
P47914	RPL29	0.302771	-0.838167	1.14094	2.20524	Up	3.71322e-10	1.18027e-09
P05141	SLC25A5	0.19436	-0.946608	1.14097	2.20529	Up	7.79446e-09	2.13887e-08
O00115	DNASE2	0.337362	-0.803934	1.1413	2.20579	Up	8.36346e-13	3.63097e-12
Q9P0L0	VAPA	0.136467	-1.00723	1.1437	2.20947	Up	1.49197e-09	4.41148e-09
O15371	EIF3D	0.259214	-0.884565	1.14378	2.20959	Up	6.2469e-10	1.9327e-09
Q99961	SH3GL1	0.24339	-0.900536	1.14393	2.20982	Up	1.76181e-09	5.17494e-09
P12429	ANXA3	0.277011	-0.867589	1.1446	2.21085	Up	1.02665e-09	3.11495e-09
P08575	PTPRC	0.268273	-0.879971	1.14824	2.21644	Up	1.1016e-09	3.32347e-09
O14980	XPO1	0.402781	-0.745817	1.1486	2.21698	Up	3.47532e-13	1.59161e-12
P19440	GGT1	0.124048	-1.02459	1.14863	2.21704	Up	9.15056e-11	3.16887e-10
O60271	SPAG9	0.396012	-0.752659	1.14867	2.2171	Up	2.80865e-13	1.29742e-12
P13498	CYBA	0.256141	-0.892736	1.14888	2.21741	Up	5.49549e-10	1.71213e-09
P09467	FBP1	0.254035	-0.894842	1.14888	2.21741	Up	6.46268e-10	1.99253e-09
P62861	FAU	0.337702	-0.813131	1.15083	2.22042	Up	1.16696e-12	4.96146e-12
O75112	LDB3	0.38191	-0.769798	1.15171	2.22177	Up	1.68043e-14	9.31947e-14
Q86UP2	KTN1	0.168142	-0.984931	1.15307	2.22387	Up	7.69928e-10	2.35207e-09
P08670	VIM	0.288869	-0.864969	1.15384	2.22505	Up	6.34813e-10	1.96175e-09
P38159	RBMX	0.444337	-0.710096	1.15443	2.22597	Up	1.54168e-14	8.62953e-14
P28062	PSMB8	0.434497	-0.72099	1.15549	2.22759	Up	1.54641e-12	6.43134e-12
P62995	TRA2B	0.290767	-0.864767	1.15553	2.22767	Up	1.76602e-09	5.18162e-09
P16435	POR	0.485674	-0.670282	1.15596	2.22832	Up	4.15962e-14	2.1949e-13
P11055	MYH3	0.403531	-0.755157	1.15869	2.23254	Up	9.02105e-14	4.48533e-13
Q9BUQ8	DDX23	0.174801	-0.985893	1.16069	2.23565	Up	1.35697e-09	4.04365e-09
P09104	ENO2	0.32619	-0.834701	1.16089	2.23595	Up	8.38514e-10	2.55866e-09
O95361	TRIM16	0.430328	-0.730921	1.16125	2.23651	Up	1.98381e-13	9.34177e-13
Q9Y5P6	GMPPB	0.0893437	-1.07266	1.162	2.23767	Up	3.14267e-12	1.27135e-11
Q15075	EEA1	0.46309	-0.699206	1.1623	2.23813	Up	1.2985e-14	7.3923e-14
O15347	HMGB3	0.270597	-0.892654	1.16325	2.23962	Up	6.71202e-10	2.06227e-09
Q03167	TGFBR3	0.348975	-0.815829	1.1648	2.24203	Up	7.70629e-13	3.36756e-12
P48047	ATP5PO	0.163549	-1.00159	1.16514	2.24255	Up	3.35058e-10	1.07395e-09
Q9Y5X1	SNX9	0.153725	-1.01236	1.16608	2.24402	Up	3.75304e-10	1.19151e-09
O95433	AHSA1	0.305656	-0.860911	1.16657	2.24477	Up	3.60889e-10	1.14985e-09
Q96CN7	ISOC1	0.402553	-0.765343	1.1679	2.24684	Up	3.73858e-13	1.70341e-12
P30084	ECHS1	0.194817	-0.97319	1.16801	2.24701	Up	7.06696e-10	2.16883e-09
Q9NTJ5	SACM1L	0.461855	-0.707728	1.16958	2.24947	Up	1.36542e-13	6.64055e-13
Q9Y6W5	WASF2	0.308157	-0.862521	1.17068	2.25117	Up	4.86405e-10	1.52788e-09
P05204	HMGN2	0.274688	-0.896106	1.17079	2.25135	Up	5.91391e-10	1.83606e-09
Q9BXJ1	C1QTNF1	0.40732	-0.763759	1.17108	2.2518	Up	1.42773e-13	6.89339e-13
O95466	FMNL1	0.217452	-0.953946	1.1714	2.2523	Up	1.33384e-09	3.98808e-09
Q15041	ARL6IP1	0.474331	-0.697774	1.17211	2.2534	Up	4.81899e-14	2.51795e-13
O60763	USO1	0.177036	-0.996018	1.17305	2.25489	Up	3.68981e-11	1.32062e-10
Q9C005	DPY30	0.460306	-0.713097	1.1734	2.25543	Up	2.06512e-14	1.13454e-13
P31997	CEACAM8	0.200812	-0.974265	1.17508	2.25805	Up	7.15148e-10	2.19224e-09
P05114	HMGN1	0.307731	-0.869247	1.17698	2.26103	Up	4.73821e-10	1.49538e-09
P48788	TNNI2	0.389048	-0.788659	1.17771	2.26217	Up	2.72903e-13	1.26722e-12
P09429	HMGB1	0.27856	-0.901642	1.1802	2.26609	Up	3.0564e-10	9.84389e-10
Q92598	HSPH1	0.373682	-0.806974	1.18066	2.2668	Up	1.02658e-15	6.83533e-15
Q9Y262	EIF3L	0.297684	-0.882975	1.18066	2.2668	Up	2.71922e-10	8.78974e-10
Q9NXG2	THUMPD1	0.13143	-1.04943	1.18086	2.26713	Up	9.48776e-11	3.27291e-10
B5ME19	EIF3CL	0.296241	-0.885141	1.18138	2.26794	Up	3.02099e-10	9.74159e-10
Q8WVM8	SCFD1	0.423098	-0.759249	1.18235	2.26946	Up	5.42187e-14	2.78929e-13
Q00872	MYBPC1	0.436321	-0.746203	1.18252	2.26974	Up	2.22052e-14	1.21492e-13
P29401	TKT	0.297482	-0.886883	1.18437	2.27263	Up	2.47157e-10	8.0281e-10
Q9Y5P4	CERT1	0.290349	-0.896243	1.18659	2.27614	Up	4.74377e-10	1.49538e-09
Q99436	PSMB7	0.399101	-0.78795	1.18705	2.27687	Up	7.55795e-14	3.80749e-13
Q9UBV2	SEL1L	0.319817	-0.867699	1.18752	2.2776	Up	1.55704e-13	7.49062e-13
O75964	ATP5MG	0.471298	-0.716393	1.18769	2.27788	Up	2.24947e-14	1.22824e-13
P27816	MAP4	0.449906	-0.740771	1.19068	2.2826	Up	9.58192e-16	6.49333e-15
P50461	CSRP3	0.473369	-0.720259	1.19363	2.28727	Up	9.28976e-16	6.32746e-15
Q92506	HSD17B8	0.463467	-0.731215	1.19468	2.28894	Up	2.21712e-15	1.40611e-14
P24158	PRTN3	0.23899	-0.956256	1.19525	2.28984	Up	1.68828e-10	5.59269e-10
P26358	DNMT1	0.459291	-0.736697	1.19599	2.29102	Up	6.72344e-14	3.40999e-13
P09874	PARP1	0.387756	-0.808856	1.19661	2.29201	Up	4.55537e-14	2.3872e-13
P35268	RPL22	0.309993	-0.890024	1.20002	2.29742	Up	1.76111e-10	5.81952e-10
Q6P4A8	PLBD1	0.219319	-0.980978	1.2003	2.29787	Up	5.25387e-11	1.85308e-10
P35611	ADD1	0.273417	-0.928106	1.20152	2.29982	Up	5.20413e-10	1.62515e-09
Q9BQ61	TRIR	0.189689	-1.01267	1.20235	2.30115	Up	1.2242e-10	4.13226e-10
Q9Y5K8	ATP6V1D	0.493797	-0.708747	1.20254	2.30145	Up	5.88712e-16	4.25219e-15
P31689	DNAJA1	0.296209	-0.907145	1.20335	2.30274	Up	5.29625e-11	1.86557e-10
P27797	CALR	0.338045	-0.868415	1.20646	2.30771	Up	1.03076e-10	3.51935e-10
Q9Y315	DERA	0.229385	-0.977387	1.20677	2.30821	Up	6.65486e-10	2.04942e-09
P98095	FBLN2	0.178207	-1.02913	1.20734	2.30911	Up	1.17787e-10	3.98596e-10
P13861	PRKAR2A	0.315446	-0.894516	1.20996	2.31331	Up	9.54355e-11	3.28791e-10
P14618	PKM	0.345761	-0.865258	1.21102	2.31501	Up	1.09735e-10	3.72765e-10
P09669	COX6C	0.203143	-1.00909	1.21223	2.31696	Up	2.44505e-10	7.95162e-10
P23528	CFL1	0.285183	-0.927323	1.21251	2.3174	Up	5.5756e-11	1.95622e-10
O43169	CYB5B	0.179849	-1.03325	1.21309	2.31834	Up	4.78442e-10	1.50464e-09
P04844	RPN2	0.151828	-1.06139	1.21322	2.31854	Up	4.05667e-11	1.44225e-10
P49721	PSMB2	0.156369	-1.05755	1.21392	2.31967	Up	2.49542e-11	9.20274e-11
Q01130	SRSF2	0.310987	-0.903199	1.21419	2.3201	Up	7.82432e-11	2.72017e-10
O15553	MEFV	0.430935	-0.783961	1.2149	2.32124	Up	3.14733e-15	1.94974e-14
Q9Y520	PRRC2C	0.16249	-1.05278	1.21527	2.32185	Up	1.2324e-10	4.14943e-10
O75190	DNAJB6	0.399964	-0.815684	1.21565	2.32245	Up	8.85164e-14	4.4093e-13
P50579	METAP2	0.28352	-0.932292	1.21581	2.32271	Up	1.23603e-10	4.15643e-10
Q5JW98	CALHM4	0.186836	-1.02972	1.21655	2.32391	Up	1.25421e-10	4.21227e-10
Q9Y696	CLIC4	0.446137	-0.771445	1.21758	2.32557	Up	2.19517e-15	1.3955e-14
O95678	KRT75	0.226007	-0.991727	1.21773	2.32581	Up	4.96685e-10	1.55651e-09
Q9UKM9	RALY	0.321866	-0.896694	1.21856	2.32714	Up	5.7032e-11	1.99837e-10
P60228	EIF3E	0.339348	-0.879529	1.21888	2.32765	Up	5.1193e-12	2.00713e-11
P09497	CLTB	0.177087	-1.0429	1.21999	2.32944	Up	3.32631e-11	1.20342e-10
P25815	S100P	0.315499	-0.90724	1.22274	2.33389	Up	9.95023e-11	3.40604e-10
P53999	SUB1	0.370754	-0.852625	1.22338	2.33493	Up	3.89762e-12	1.55555e-11
Q16625	OCLN	0.384921	-0.838557	1.22348	2.33509	Up	5.84832e-15	3.49968e-14
P55735	SEC13	0.428507	-0.795565	1.22407	2.33605	Up	1.00281e-14	5.78294e-14
O15127	SCAMP2	0.198848	-1.02558	1.22443	2.33663	Up	2.14679e-10	7.04169e-10
P41218	MNDA	0.276354	-0.94821	1.22456	2.33685	Up	3.84865e-11	1.37378e-10
Q9NZL9	MAT2B	0.465596	-0.762164	1.22776	2.34203	Up	6.09605e-15	3.63313e-14
P05091	ALDH2	0.396884	-0.830938	1.22782	2.34213	Up	3.07691e-15	1.91055e-14
P40818	USP8	0.407657	-0.822091	1.22975	2.34526	Up	1.6253e-16	1.31901e-15
P13073	COX4I1	0.189811	-1.04009	1.2299	2.34551	Up	1.4465e-10	4.83372e-10
Q02750	MAP2K1	0.404284	-0.826865	1.23115	2.34754	Up	1.68239e-14	9.31947e-14
Q13045	FLII	0.26498	-0.96633	1.23131	2.3478	Up	9.48416e-11	3.27291e-10
P38919	EIF4A3	0.230417	-1.00192	1.23234	2.34947	Up	1.29611e-10	4.34204e-10
P26583	HMGB2	0.300259	-0.932408	1.23267	2.35001	Up	2.04318e-11	7.57678e-11
Q16666	IFI16	0.253873	-0.979878	1.23375	2.35178	Up	2.68709e-11	9.89589e-11
Q9Y608	LRRFIP2	0.274745	-0.960006	1.23475	2.35341	Up	2.60888e-10	8.45353e-10
P49720	PSMB3	0.167036	-1.06788	1.23492	2.35368	Up	3.09179e-11	1.12774e-10
O75937	DNAJC8	0.268588	-0.966459	1.23505	2.35389	Up	5.87684e-11	2.05382e-10
Q8NC51	SERBP1	0.360637	-0.875546	1.23618	2.35574	Up	1.21706e-11	4.61585e-11
P07478	PRSS2	0.430528	-0.805867	1.23639	2.35609	Up	6.54965e-16	4.63861e-15
Q9UJM8	HAO1	0.41323	-0.823253	1.23648	2.35623	Up	7.08632e-14	3.58342e-13
P40763	STAT3	0.405785	-0.831663	1.23745	2.35781	Up	1.06182e-15	7.05236e-15
P32455	GBP1	0.202385	-1.03694	1.23932	2.36088	Up	2.18435e-11	8.07784e-11
Q13247	SRSF6	0.294208	-0.946688	1.2409	2.36345	Up	5.1591e-11	1.82448e-10
Q96N66	MBOAT7	0.432691	-0.809176	1.24187	2.36504	Up	8.30376e-15	4.87276e-14
O96019	ACTL6A	0.425707	-0.817084	1.24279	2.36656	Up	6.15334e-14	3.1474e-13
P61244	MAX	0.220498	-1.02312	1.24362	2.36791	Up	7.15277e-11	2.49646e-10
Q9NZN4	EHD2	0.16291	-1.08079	1.2437	2.36805	Up	2.18072e-11	8.07563e-11
P23246	SFPQ	0.362361	-0.882537	1.2449	2.37002	Up	2.87016e-11	1.04977e-10
P28676	GCA	0.288248	-0.957403	1.24565	2.37126	Up	3.44747e-11	1.2422e-10
P61923	COPZ1	0.484279	-0.76232	1.2466	2.37281	Up	7.62317e-17	6.46154e-16
O15389	SIGLEC5	0.242049	-1.00455	1.2466	2.37282	Up	1.88332e-10	6.21564e-10
Q53FA7	TP53I3	0.472023	-0.776636	1.24866	2.37621	Up	2.55288e-16	1.96999e-15
Q15843	NEDD8	0.16109	-1.08812	1.24921	2.37712	Up	3.99552e-12	1.58987e-11
Q08722	CD47	0.24034	-1.01082	1.25116	2.38032	Up	1.19669e-10	4.04452e-10
P61970	NUTF2	0.216576	-1.03595	1.25252	2.38258	Up	3.20276e-11	1.16345e-10
P43243	MATR3	0.262326	-0.991725	1.25405	2.3851	Up	4.2707e-11	1.51431e-10
P23381	WARS1	0.25681	-0.997736	1.25455	2.38592	Up	1.63823e-11	6.14335e-11
Q16881	TXNRD1	0.382703	-0.872203	1.25491	2.38652	Up	1.68747e-16	1.36532e-15
Q92187	ST8SIA4	0.229691	-1.02715	1.25684	2.38971	Up	9.84572e-11	3.37459e-10
P63279	UBE2I	0.421132	-0.835851	1.25698	2.38995	Up	7.69113e-16	5.33385e-15
O95479	H6PD	0.150927	-1.10813	1.25905	2.39339	Up	4.43714e-12	1.75774e-11
P62136	PPP1CA	0.286958	-0.97251	1.25947	2.39407	Up	1.37698e-11	5.19284e-11
O00757	FBP2	0.274392	-0.985243	1.25964	2.39435	Up	3.89256e-11	1.3876e-10
Q12905	ILF2	0.350985	-0.909546	1.26053	2.39584	Up	8.16175e-12	3.14457e-11
P49770	EIF2B2	0.197586	-1.06584	1.26342	2.40065	Up	3.52641e-11	1.26723e-10
Q86YV0	RASAL3	0.19544	-1.06837	1.26381	2.40128	Up	1.98939e-11	7.39786e-11
P10620	MGST1	0.447309	-0.817829	1.26514	2.4035	Up	7.7244e-15	4.56287e-14
E9PAV3	NACA	0.28188	-0.983448	1.26533	2.40382	Up	2.69404e-11	9.90784e-11
Q9Y5B9	SUPT16H	0.19763	-1.06817	1.2658	2.40461	Up	9.60262e-12	3.67848e-11
Q8IZU2	WDR17	0.431713	-0.834318	1.26603	2.40499	Up	1.28805e-14	7.34851e-14
Q15311	RALBP1	0.155741	-1.11064	1.26638	2.40557	Up	1.74644e-12	7.24069e-12
P26368	U2AF2	0.23244	-1.03408	1.26652	2.40581	Up	1.84026e-11	6.86242e-11
O15042	U2SURP	0.471872	-0.797247	1.26912	2.41014	Up	3.97904e-16	2.95541e-15
O15234	CASC3	0.48556	-0.783832	1.26939	2.4106	Up	7.05252e-17	6.03533e-16
P16403	H1-2	0.267499	-1.00368	1.27118	2.41359	Up	4.76993e-12	1.87566e-11
Q96IU4	ABHD14B	0.444483	-0.82689	1.27137	2.41391	Up	5.8717e-16	4.25219e-15
P51805	PLXNA3	0.493885	-0.778466	1.27235	2.41555	Up	1.73688e-17	1.70495e-16
P42566	EPS15	0.168001	-1.1044	1.27241	2.41564	Up	4.76716e-12	1.87566e-11
P00167	CYB5A	0.450788	-0.822103	1.27289	2.41645	Up	1.38669e-16	1.13572e-15
Q9NR45	NANS	0.483057	-0.791565	1.27462	2.41935	Up	6.90765e-17	5.98333e-16
Q96GG9	DCUN1D1	0.406738	-0.868001	1.27474	2.41955	Up	2.51189e-16	1.94398e-15
P35247	SFTPD	0.5142	-0.762843	1.27704	2.42342	Up	1.16721e-18	1.52767e-17
P63316	TNNC1	0.399334	-0.878458	1.27779	2.42468	Up	2.5604e-16	1.97011e-15
P33121	ACSL1	0.198318	-1.08062	1.27894	2.42661	Up	2.36012e-12	9.6984e-12
P14780	MMP9	0.288198	-0.991156	1.27935	2.4273	Up	5.86043e-12	2.28762e-11
P21281	ATP6V1B2	0.240011	-1.03959	1.2796	2.42772	Up	3.14817e-11	1.14584e-10
Q9Y2S6	TMA7	0.316682	-0.963092	1.27977	2.42801	Up	1.25253e-12	5.26652e-12
Q93034	CUL5	0.492371	-0.789236	1.28161	2.4311	Up	4.35428e-18	4.98967e-17
Q01081	U2AF1	0.298646	-0.982981	1.28163	2.43113	Up	1.12871e-11	4.29909e-11
P18887	XRCC1	0.196616	-1.08553	1.28214	2.432	Up	7.52496e-13	3.29371e-12
O95394	PGM3	0.424351	-0.858161	1.28251	2.43262	Up	7.40167e-16	5.18074e-15
Q13555	CAMK2G	0.233147	-1.04973	1.28287	2.43323	Up	3.71339e-11	1.32728e-10
P11387	TOP1	0.270378	-1.01371	1.28409	2.43528	Up	3.49781e-11	1.25865e-10
P56159	GFRA1	0.233492	-1.05097	1.28446	2.43591	Up	3.22904e-11	1.16981e-10
Q9NR30	DDX21	0.458385	-0.826147	1.28453	2.43603	Up	1.33013e-16	1.09764e-15
P37235	HPCAL1	0.457832	-0.828715	1.28655	2.43944	Up	8.25084e-16	5.69244e-15
Q8TDH9	BLOC1S5	0.257701	-1.03023	1.28793	2.44178	Up	3.54246e-11	1.27129e-10
P51570	GALK1	0.218018	-1.07082	1.28884	2.44332	Up	2.86592e-11	1.04966e-10
Q93099	HGD	0.469533	-0.819371	1.2889	2.44342	Up	6.89318e-17	5.98333e-16
P55884	EIF3B	0.313826	-0.975859	1.28969	2.44475	Up	4.14537e-12	1.64704e-11
Q86YS7	C2CD5	0.443465	-0.846426	1.28989	2.4451	Up	5.88694e-18	6.54922e-17
Q9UNF1	MAGED2	0.134068	-1.15639	1.29046	2.44606	Up	8.02269e-14	4.03401e-13
P51813	BMX	0.104621	-1.18779	1.29241	2.44936	Up	3.53276e-14	1.8865e-13
Q96B23	C18orf25	0.467982	-0.824525	1.29251	2.44953	Up	7.40906e-17	6.30006e-16
P27694	RPA1	0.474547	-0.819213	1.29376	2.45166	Up	2.33858e-17	2.26262e-16
P39748	FEN1	0.290352	-1.00343	1.29378	2.45169	Up	3.46064e-12	1.39576e-11
P20290	BTF3	0.297561	-0.99778	1.29534	2.45435	Up	4.40813e-12	1.74884e-11
Q92925	SMARCD2	0.207951	-1.08839	1.29634	2.45605	Up	9.19382e-13	3.95927e-12
Q07955	SRSF1	0.331912	-0.964491	1.2964	2.45616	Up	1.9304e-12	7.97857e-12
Q8N573	OXR1	0.120516	-1.17659	1.29711	2.45736	Up	6.38934e-14	3.26186e-13
P07948	LYN	0.253407	-1.04419	1.2976	2.45819	Up	8.58309e-12	3.30214e-11
Q8TDX7	NEK7	0.447144	-0.851949	1.29909	2.46074	Up	5.84545e-17	5.20245e-16
P10606	COX5B	0.204858	-1.0943	1.29915	2.46084	Up	7.44703e-12	2.87751e-11
P49458	SRP9	0.312126	-0.987383	1.29951	2.46145	Up	3.87488e-12	1.54943e-11
Q9UHV9	PFDN2	0.434466	-0.865908	1.30037	2.46293	Up	3.24647e-17	3.0308e-16
O75995	SASH3	0.316615	-0.984226	1.30084	2.46372	Up	5.81829e-13	2.5978e-12
P19784	CSNK2A2	0.368425	-0.932525	1.30095	2.46391	Up	1.41973e-17	1.44682e-16
O95571	ETHE1	0.479324	-0.822819	1.30214	2.46595	Up	6.02511e-17	5.32684e-16
Q7Z3J2	VPS35L	0.436132	-0.866194	1.30233	2.46626	Up	9.7797e-17	8.13452e-16
Q14103	HNRNPD	0.343303	-0.959577	1.30288	2.46721	Up	2.40094e-12	9.83208e-12
Q8IYB3	SRRM1	0.356357	-0.947721	1.30408	2.46926	Up	3.90845e-13	1.77544e-12
Q8IX12	CCAR1	0.35808	-0.946871	1.30495	2.47075	Up	2.10689e-12	8.69459e-12
P08621	SNRNP70	0.307035	-0.998298	1.30533	2.47141	Up	8.87312e-13	3.82734e-12
Q10567	AP1B1	0.480486	-0.824893	1.30538	2.47149	Up	1.23338e-18	1.5986e-17
Q8IXM2	BAP18	0.464266	-0.84463	1.3089	2.47752	Up	1.37752e-17	1.41461e-16
Q8WW12	PCNP	0.418429	-0.890695	1.30912	2.47791	Up	1.89393e-16	1.51044e-15
Q7Z5R6	APBB1IP	0.252008	-1.05926	1.31127	2.4816	Up	5.34231e-12	2.09149e-11
P22748	CA4	0.474163	-0.837814	1.31198	2.48282	Up	5.02254e-18	5.68229e-17
P28482	MAPK1	0.205741	-1.1067	1.31244	2.48362	Up	3.78734e-12	1.51835e-11
O95631	NTN1	0.386203	-0.926381	1.31258	2.48386	Up	2.80967e-17	2.66969e-16
Q92747	ARPC1A	0.172389	-1.14104	1.31343	2.48531	Up	1.53302e-12	6.38557e-12
O75554	WBP4	0.446553	-0.867734	1.31429	2.48679	Up	8.30015e-17	6.99098e-16
O00622	CCN1	0.280486	-1.03398	1.31447	2.4871	Up	1.12483e-11	4.29043e-11
Q7Z304	MAMDC2	0.465246	-0.849523	1.31477	2.48763	Up	1.51667e-18	1.9192e-17
Q86TU7	SETD3	0.419069	-0.896423	1.31549	2.48887	Up	3.158e-18	3.83266e-17
Q8TBB5	KLHDC4	0.481952	-0.834457	1.31641	2.49046	Up	1.55439e-17	1.54345e-16
P13796	LCP1	0.31289	-1.00401	1.3169	2.4913	Up	6.2509e-13	2.77702e-12
Q9BTT0	ANP32E	0.328843	-0.988181	1.31702	2.49152	Up	7.5164e-13	3.29371e-12
P21730	C5AR1	0.456389	-0.860883	1.31727	2.49194	Up	3.35901e-18	4.0399e-17
P09622	DLD	0.133038	-1.18424	1.31728	2.49196	Up	2.00276e-14	1.10483e-13
Q15459	SF3A1	0.231586	-1.08744	1.31903	2.49498	Up	3.74826e-12	1.50494e-11
P62495	ETF1	0.242484	-1.0773	1.31978	2.49629	Up	7.47867e-12	2.88556e-11
Q9P270	SLAIN2	0.222479	-1.09881	1.32129	2.4989	Up	1.09044e-12	4.66584e-12
Q8IYI6	EXOC8	0.376759	-0.945348	1.32211	2.50031	Up	3.19402e-16	2.40905e-15
Q15003	NCAPH	0.462249	-0.859974	1.32222	2.50051	Up	2.89558e-17	2.7127e-16
Q92878	RAD50	0.432503	-0.890362	1.32287	2.50162	Up	3.14405e-16	2.37808e-15
Q15027	ACAP1	0.448693	-0.874334	1.32303	2.5019	Up	5.93374e-16	4.27037e-15
O94979	SEC31A	0.0638356	-1.2593	1.32314	2.5021	Up	1.14241e-17	1.18226e-16
P52594	AGFG1	0.475655	-0.847742	1.3234	2.50255	Up	1.05518e-17	1.11357e-16
Q01638	IL1RL1	0.480998	-0.84341	1.32441	2.5043	Up	8.99406e-18	9.60566e-17
Q13283	G3BP1	0.223759	-1.10098	1.32474	2.50488	Up	3.29423e-12	1.33065e-11
Q6DD88	ATL3	0.182176	-1.1427	1.32487	2.50511	Up	5.43921e-13	2.44079e-12
Q96K17	BTF3L4	0.311352	-1.01388	1.32523	2.50573	Up	1.21352e-12	5.11865e-12
Q9UPT5	EXOC7	0.190159	-1.13544	1.3256	2.50638	Up	5.13649e-13	2.31272e-12
Q15904	ATP6AP1	0.447201	-0.878482	1.32568	2.50651	Up	6.06833e-16	4.3322e-15
P46379	BAG6	0.200207	-1.12624	1.32645	2.50785	Up	2.97545e-13	1.36974e-12
Q9Y365	STARD10	0.417411	-0.909108	1.32652	2.50797	Up	1.22819e-18	1.5986e-17
P53597	SUCLG1	0.203162	-1.12505	1.32821	2.51091	Up	4.66105e-12	1.83826e-11
P27695	APEX1	0.36404	-0.964724	1.32876	2.51187	Up	7.37387e-13	3.24353e-12
Q6P589	TNFAIP8L2	0.227419	-1.10278	1.3302	2.51437	Up	3.09521e-12	1.25596e-11
P09601	HMOX1	0.135305	-1.19554	1.33084	2.5155	Up	3.98482e-16	2.95541e-15
Q14152	EIF3A	0.341646	-0.989326	1.33097	2.51572	Up	6.5766e-13	2.91202e-12
O75477	ERLIN1	0.439384	-0.892322	1.33171	2.517	Up	1.9554e-16	1.55384e-15
Q8TBX8	PIP4K2C	0.155406	-1.1779	1.33331	2.5198	Up	1.41826e-14	7.98046e-14
O43149	ZZEF1	0.437324	-0.897644	1.33497	2.5227	Up	1.10578e-17	1.15329e-16
Q8N474	SFRP1	0.204694	-1.13114	1.33583	2.52421	Up	6.92618e-13	3.05668e-12
O75947	ATP5PD	0.264115	-1.0725	1.33662	2.52558	Up	2.49419e-12	1.01671e-11
C4AMC7	WASH3P	0.241764	-1.09663	1.3384	2.5287	Up	1.52976e-12	6.38196e-12
O95644	NFATC1	0.272904	-1.0657	1.33861	2.52907	Up	1.44331e-12	6.04967e-12
Q00765	REEP5	0.210919	-1.12816	1.33908	2.5299	Up	3.90995e-13	1.77544e-12
O00560	SDCBP	0.200474	-1.13922	1.33969	2.53097	Up	6.79084e-13	3.00191e-12
Q8N6Q3	CD177	0.319411	-1.02099	1.3404	2.53221	Up	5.78618e-13	2.58779e-12
P28065	PSMB9	0.436804	-0.906298	1.3431	2.53696	Up	3.80434e-17	3.52694e-16
Q14919	DRAP1	0.294947	-1.04877	1.34372	2.53804	Up	1.51193e-12	6.31745e-12
Q5TEC6	H3-7	0.296696	-1.04738	1.34407	2.53867	Up	2.39396e-12	9.81855e-12
P42285	MTREX	0.463583	-0.881063	1.34465	2.53968	Up	6.12903e-20	1.03573e-18
Q9UBQ0	VPS29	0.247253	-1.09787	1.34513	2.54052	Up	1.19547e-12	5.05047e-12
Q6ZT62	BARGIN	0.202828	-1.14304	1.34587	2.54183	Up	5.27313e-13	2.37024e-12
Q15233	NONO	0.239817	-1.10614	1.34596	2.54199	Up	1.10083e-12	4.70275e-12
Q6NYC1	JMJD6	0.128361	-1.21838	1.34674	2.54337	Up	8.89006e-15	5.1601e-14
Q9Y3B4	SF3B6	0.418729	-0.928549	1.34728	2.54432	Up	7.7438e-18	8.40486e-17
Q8NBJ4	GOLM1	0.195443	-1.15356	1.349	2.54736	Up	3.08703e-13	1.41865e-12
P78324	SIRPA	0.50083	-0.848739	1.34957	2.54836	Up	4.54449e-19	6.45414e-18
Q9UI12	ATP6V1H	0.462253	-0.887942	1.3502	2.54947	Up	3.73604e-19	5.45095e-18
Q9BXP5	SRRT	0.346658	-1.00367	1.35033	2.54971	Up	2.91314e-14	1.57133e-13
Q9H307	PNN	0.239788	-1.11189	1.35168	2.55209	Up	8.80536e-13	3.80426e-12
P04179	SOD2	0.125151	-1.22673	1.35188	2.55244	Up	6.04165e-16	4.32472e-15
Q9BXD5	NPL	0.225613	-1.12758	1.35319	2.55477	Up	1.00966e-12	4.3367e-12
Q96BX8	MOB3A	0.145308	-1.20805	1.35336	2.55506	Up	7.15218e-15	4.24363e-14
P60983	GMFB	0.101665	-1.25189	1.35356	2.55541	Up	1.70082e-17	1.67571e-16
Q8WU90	ZC3H15	0.488338	-0.865241	1.35358	2.55545	Up	2.4725e-18	3.01442e-17
Q9NS28	RGS18	0.250233	-1.10728	1.35752	2.56244	Up	1.04436e-12	4.47582e-12
P18583	SON	0.517116	-0.842217	1.35933	2.56567	Up	1.75629e-21	5.78924e-20
P21912	SDHB	0.49259	-0.866907	1.3595	2.56596	Up	1.4509e-18	1.85354e-17
Q12874	SF3A3	0.197484	-1.16203	1.35951	2.56598	Up	2.47503e-14	1.34589e-13
P05386	RPLP1	0.310413	-1.0499	1.36031	2.5674	Up	2.01913e-13	9.49134e-13
A4D1P6	WDR91	0.429325	-0.931466	1.36079	2.56826	Up	3.27289e-19	4.85479e-18
Q9H7D7	WDR26	0.48441	-0.876587	1.361	2.56863	Up	1.83408e-18	2.28831e-17
Q9H098	FAM107B	0.188526	-1.17287	1.36139	2.56933	Up	1.69348e-13	8.10319e-13
P28838	LAP3	0.193806	-1.16781	1.36161	2.56972	Up	4.18235e-13	1.89269e-12
Q9UH99	SUN2	0.438383	-0.923837	1.36222	2.5708	Up	3.14981e-19	4.69832e-18
Q9UQN3	CHMP2B	0.42635	-0.936421	1.36277	2.57179	Up	1.54341e-17	1.54341e-16
O75643	SNRNP200	0.226971	-1.13603	1.363	2.5722	Up	9.84478e-14	4.87673e-13
P20700	LMNB1	0.314257	-1.04883	1.36309	2.57235	Up	5.62453e-13	2.51972e-12
Q9UHR5	SAP30BP	0.482516	-0.880995	1.36351	2.57311	Up	4.03663e-19	5.76353e-18
Q0VD83	APOBR	0.221659	-1.14235	1.36401	2.57399	Up	2.2807e-13	1.06646e-12
Q15007	WTAP	0.491757	-0.872752	1.36451	2.57489	Up	8.92134e-21	2.0359e-19
P60484	PTEN	0.240816	-1.127	1.36781	2.58079	Up	2.74813e-13	1.27387e-12
Q6IAA8	LAMTOR1	0.461639	-0.90728	1.36892	2.58277	Up	5.40209e-19	7.51228e-18
P30837	ALDH1B1	0.223031	-1.14627	1.3693	2.58346	Up	8.28245e-14	4.15679e-13
Q9NW68	BSDC1	0.501709	-0.868406	1.37011	2.58491	Up	5.98861e-20	1.02497e-18
Q99856	ARID3A	0.492419	-0.879202	1.37162	2.58761	Up	1.00589e-18	1.32957e-17
Q96R06	SPAG5	0.282808	-1.08975	1.37256	2.5893	Up	2.44633e-12	1.00026e-11
P84090	ERH	0.348332	-1.02461	1.37294	2.58997	Up	2.82993e-14	1.53576e-13
P53004	BLVRA	0.257095	-1.11755	1.37464	2.59304	Up	2.10538e-13	9.86206e-13
Q8NDX1	PSD4	0.167131	-1.20986	1.37699	2.59726	Up	8.5505e-15	4.98468e-14
Q9BY32	ITPA	0.464655	-0.913536	1.37819	2.59942	Up	8.49777e-20	1.40926e-18
Q6QNY0	BLOC1S3	0.477228	-0.901397	1.37863	2.60021	Up	9.5904e-19	1.27395e-17
O75936	BBOX1	0.441027	-0.938399	1.37943	2.60165	Up	1.61514e-19	2.49274e-18
O15372	EIF3H	0.347643	-1.03364	1.38128	2.60499	Up	4.35469e-14	2.28878e-13
P12270	TPR	0.447606	-0.933737	1.38134	2.60511	Up	2.1815e-18	2.67183e-17
Q49A26	GLYR1	0.463557	-0.919004	1.38256	2.60731	Up	5.61605e-19	7.7293e-18
Q13620	CUL4B	0.482749	-0.899861	1.38261	2.6074	Up	5.05835e-20	8.88538e-19
Q562E7	WDR81	0.441552	-0.941429	1.38298	2.60807	Up	5.78128e-18	6.45859e-17
P04406	GAPDH	0.323973	-1.05918	1.38315	2.60837	Up	4.4048e-13	1.98998e-12
P43307	SSR1	0.231904	-1.15294	1.38484	2.61144	Up	2.65131e-13	1.23543e-12
Q96D96	HVCN1	0.456099	-0.929595	1.38569	2.61298	Up	1.45697e-17	1.47353e-16
P25205	MCM3	0.204586	-1.18129	1.38587	2.6133	Up	5.11437e-14	2.65153e-13
Q9UK59	DBR1	0.462274	-0.923714	1.38599	2.61351	Up	1.06795e-17	1.12261e-16
P40261	NNMT	0.410469	-0.975525	1.38599	2.61352	Up	3.82025e-19	5.54352e-18
Q96ST3	SIN3A	0.516481	-0.869517	1.386	2.61353	Up	9.85687e-21	2.19315e-19
Q5K651	SAMD9	0.13112	-1.25578	1.3869	2.61517	Up	1.89512e-16	1.51044e-15
Q99460	PSMD1	0.251037	-1.13596	1.387	2.61533	Up	6.5299e-13	2.89615e-12
Q9Y4X5	ARIH1	0.191361	-1.1958	1.38716	2.61563	Up	1.95205e-15	1.24988e-14
Q04206	RELA	0.445628	-0.941631	1.38726	2.61581	Up	4.02757e-18	4.65524e-17
Q5VTL8	PRPF38B	0.510911	-0.877136	1.38805	2.61724	Up	1.4411e-20	3.02972e-19
Q9Y6K5	OAS3	0.233766	-1.15466	1.38842	2.61792	Up	1.23607e-13	6.03348e-13
P17096	HMGA1	0.351687	-1.03683	1.38852	2.61809	Up	4.55982e-14	2.3872e-13
O60825	PFKFB2	0.495885	-0.892805	1.38869	2.61841	Up	3.36415e-20	6.23769e-19
P08754	GNAI3	0.229072	-1.16051	1.38959	2.62004	Up	8.62704e-14	4.31352e-13
P25098	GRK2	0.452508	-0.937082	1.38959	2.62004	Up	1.28471e-21	4.34199e-20
P37108	SRP14	0.336708	-1.05386	1.39057	2.62183	Up	4.33923e-14	2.28516e-13
Q15005	SPCS2	0.46053	-0.930071	1.3906	2.62188	Up	3.94637e-18	4.58742e-17
O43684	BUB3	0.280279	-1.11111	1.39138	2.6233	Up	2.67397e-13	1.24382e-12
	CNK3-IPCEF1	0.183803	-1.20842	1.39223	2.62484	Up	2.17313e-15	1.38479e-14
Q05519	SRSF11	0.472948	-0.920647	1.39359	2.62732	Up	4.39367e-21	1.16149e-19
Q4KMP7	TBC1D10B	0.489779	-0.904435	1.39421	2.62845	Up	1.68026e-20	3.37315e-19
Q8TAQ2	SMARCC2	0.285295	-1.10929	1.39458	2.62912	Up	1.72584e-13	8.24329e-13
O95347	SMC2	0.195568	-1.19903	1.3946	2.62915	Up	1.86103e-15	1.20023e-14
P84103	SRSF3	0.339159	-1.0558	1.39496	2.62981	Up	3.66906e-14	1.95147e-13
Q8NFH8	REPS2	0.197821	-1.19955	1.39738	2.63422	Up	1.64989e-14	9.17754e-14
P33992	MCM5	0.472892	-0.925055	1.39795	2.63526	Up	5.63308e-20	9.76644e-19
Q9Y2W1	THRAP3	0.384506	-1.01394	1.39845	2.63618	Up	1.94872e-15	1.24988e-14
Q9UBQ5	EIF3K	0.266129	-1.1335	1.39963	2.63834	Up	1.65465e-13	7.94588e-13
Q99442	SEC62	0.444897	-0.956981	1.40188	2.64245	Up	1.99772e-20	3.95105e-19
P49588	AARS1	0.291382	-1.11065	1.40203	2.64273	Up	2.09309e-13	9.82171e-13
Q8IXQ6	PARP9	0.137759	-1.26439	1.40215	2.64295	Up	1.00104e-15	6.69868e-15
Q8N684	CPSF7	0.456223	-0.946918	1.40314	2.64477	Up	1.87564e-18	2.32928e-17
P11717	IGF2R	0.230723	-1.17262	1.40334	2.64513	Up	3.87877e-14	2.05482e-13
O75533	SF3B1	0.224386	-1.17906	1.40344	2.64532	Up	2.93265e-14	1.57866e-13
Q58FG1	HSP90AA4P	0.499417	-0.904204	1.40362	2.64565	Up	1.61029e-21	5.37435e-20
O00148	DDX39A	0.264353	-1.14049	1.40484	2.64788	Up	7.55183e-14	3.80749e-13
Q9Y230	RUVBL2	0.208946	-1.19661	1.40556	2.6492	Up	1.63652e-14	9.12214e-14
Q32P44	EML3	0.197157	-1.20887	1.40603	2.65007	Up	4.60556e-15	2.81393e-14
Q9Y376	CAB39	0.218709	-1.1878	1.40651	2.65095	Up	5.13952e-14	2.6594e-13
Q9H1E3	NUCKS1	0.352291	-1.05536	1.40765	2.65304	Up	9.16186e-14	4.54687e-13
O60869	EDF1	0.5223	-0.88563	1.40793	2.65356	Up	4.11009e-22	1.61382e-20
Q13011	ECH1	0.215188	-1.19452	1.40971	2.65684	Up	1.35238e-14	7.63396e-14
Q9NV96	TMEM30A	0.502133	-0.908746	1.41088	2.65899	Up	6.08109e-21	1.51743e-19
Q12906	ILF3	0.3802	-1.03375	1.41395	2.66465	Up	8.09044e-15	4.75803e-14
Q5JTV8	TOR1AIP1	0.316236	-1.09903	1.41526	2.66708	Up	8.75065e-14	4.36715e-13
Q92673	SORL1	0.475339	-0.940112	1.41545	2.66743	Up	4.30259e-21	1.14879e-19
P20292	ALOX5AP	0.468294	-0.947562	1.41586	2.66818	Up	1.31757e-20	2.81433e-19
Q13325	IFIT5	0.132003	-1.28445	1.41645	2.66928	Up	3.97632e-19	5.70794e-18
Q15020	SART3	0.271771	-1.14564	1.41741	2.67106	Up	1.34653e-13	6.56065e-13
Q96KP1	EXOC2	0.294071	-1.12574	1.41981	2.6755	Up	1.79304e-13	8.53371e-13
P39687	ANP32A	0.334594	-1.08524	1.41983	2.67555	Up	3.8115e-14	2.0232e-13
Q03252	LMNB2	0.192142	-1.22841	1.42055	2.67688	Up	1.40817e-15	9.30646e-15
P06748	NPM1	0.397983	-1.02332	1.42131	2.67828	Up	7.66763e-15	4.53937e-14
P35269	GTF2F1	0.477039	-0.944641	1.42168	2.67897	Up	1.50241e-19	2.3454e-18
Q9BZQ8	NIBAN1	0.437289	-0.985886	1.42317	2.68175	Up	4.90584e-21	1.25948e-19
Q00839	HNRNPU	0.338147	-1.08582	1.42397	2.68323	Up	1.51286e-15	9.92463e-15
Q9BRP8	PYM1	0.280659	-1.14425	1.42491	2.68497	Up	4.98435e-14	2.58915e-13
Q96G03	PGM2	0.279234	-1.14586	1.4251	2.68532	Up	1.37656e-13	6.68257e-13
Q15435	PPP1R7	0.347674	-1.07842	1.4261	2.68718	Up	1.1196e-14	6.42865e-14
O43815	STRN	0.235581	-1.19262	1.4282	2.69112	Up	1.8808e-15	1.21006e-14
Q9Y295	DRG1	0.222163	-1.20729	1.42945	2.69345	Up	5.66227e-15	3.39736e-14
Q5T2W1	PDZK1	0.211953	-1.2191	1.43106	2.69644	Up	1.13824e-14	6.52166e-14
Q16799	RTN1	0.21946	-1.21164	1.4311	2.69653	Up	8.68191e-16	5.94377e-15
P05388	RPLP0	0.357121	-1.07452	1.43164	2.69754	Up	1.32166e-14	7.50815e-14
Q15080	NCF4	0.286413	-1.1455	1.43191	2.69805	Up	2.87874e-14	1.55869e-13
O75044	SRGAP2	0.137114	-1.29543	1.43254	2.69922	Up	3.95171e-18	4.58742e-17
Q6XZF7	DNMBP	0.466872	-0.966333	1.4332	2.70046	Up	4.82974e-20	8.59693e-19
O60264	SMARCA5	0.227526	-1.20577	1.4333	2.70063	Up	3.1819e-14	1.70596e-13
Q93091	RNASE6	0.180642	-1.25271	1.43335	2.70074	Up	2.39373e-16	1.86879e-15
P16885	PLCG2	0.257883	-1.17663	1.43452	2.70291	Up	1.04271e-14	6.00006e-14
Q9UIG0	BAZ1B	0.518478	-0.916058	1.43454	2.70295	Up	1.03481e-21	3.54223e-20
P29692	EEF1D	0.349169	-1.08593	1.4351	2.70401	Up	1.63485e-14	9.12214e-14
P32926	DSG3	0.27313	-1.16219	1.43532	2.70442	Up	9.90796e-14	4.89894e-13
P61421	ATP6V0D1	0.309244	-1.12768	1.43693	2.70744	Up	1.13431e-13	5.56732e-13
P16949	STMN1	0.353347	-1.0867	1.44004	2.71329	Up	1.22691e-14	7.01464e-14
Q15436	SEC23A	0.142861	-1.29805	1.44091	2.71491	Up	7.39011e-18	8.12e-17
P55265	ADAR	0.505976	-0.935779	1.44175	2.71651	Up	6.25691e-21	1.53266e-19
P16930	FAH	0.177596	-1.26491	1.44251	2.71792	Up	3.11062e-16	2.35948e-15
Q9Y4F9	RIPOR2	0.26895	-1.17377	1.44272	2.71832	Up	4.78046e-15	2.90748e-14
O15355	PPM1G	0.368269	-1.07458	1.44285	2.71857	Up	7.53741e-16	5.24085e-15
Q9Y6N5	SQOR	0.276469	-1.1666	1.44307	2.71899	Up	2.94533e-14	1.5823e-13
P15692	VEGFA	0.258272	-1.18571	1.44398	2.72071	Up	6.62907e-15	3.94201e-14
Q16576	RBBP7	0.476114	-0.968424	1.44454	2.72176	Up	3.66882e-20	6.70942e-19
P62906	RPL10A	0.339761	-1.10677	1.44653	2.72552	Up	2.59539e-15	1.61939e-14
O00303	EIF3F	0.356255	-1.09075	1.44701	2.72642	Up	8.42868e-16	5.80015e-15
Q8NFC6	BOD1L1	0.496857	-0.95229	1.44915	2.73047	Up	2.0258e-21	6.43913e-20
O43290	SART1	0.503865	-0.945871	1.44974	2.73158	Up	1.53305e-22	7.58008e-21
Q9H4E7	DEF6	0.19398	-1.25629	1.45027	2.7326	Up	1.94517e-17	1.90242e-16
Q53GS9	USP39	0.533122	-0.917985	1.45111	2.73418	Up	1.16644e-22	6.82962e-21
Q9H3M7	TXNIP	0.463102	-0.990987	1.45409	2.73983	Up	7.16299e-22	2.69369e-20
P35659	DEK	0.333188	-1.12189	1.45508	2.74172	Up	4.98505e-15	3.02502e-14
Q9P258	RCC2	0.358705	-1.09761	1.45632	2.74407	Up	2.27043e-15	1.43366e-14
Q00653	NFKB2	0.413839	-1.04463	1.45847	2.74817	Up	1.26992e-19	2.04258e-18
Q01432	AMPD3	0.215324	-1.2441	1.45942	2.74998	Up	6.3311e-16	4.50775e-15
Q13426	XRCC4	0.470758	-0.989496	1.46025	2.75157	Up	2.16635e-23	2.27551e-21
P82970	HMGN5	0.12861	-1.33299	1.4616	2.75415	Up	1.56744e-18	1.97409e-17
P50749	RASSF2	0.211672	-1.25026	1.46193	2.75477	Up	4.23623e-16	3.12451e-15
P61011	SRP54	0.201778	-1.26063	1.46241	2.75568	Up	4.89801e-16	3.57313e-15
O75955	FLOT1	0.276521	-1.18618	1.4627	2.75624	Up	8.79139e-15	5.11395e-14
Q9Y371	SH3GLB1	0.493533	-0.9731	1.46663	2.76376	Up	4.00898e-22	1.59761e-20
P62805	H4C16	0.345915	-1.12247	1.46839	2.76712	Up	4.00367e-15	2.45742e-14
P09769	FGR	0.429644	-1.03946	1.4691	2.7685	Up	7.36792e-23	5.07737e-21
P19838	NFKB1	0.328413	-1.14136	1.46978	2.76979	Up	1.41974e-14	7.98046e-14
Q99698	LYST	0.456535	-1.01579	1.47233	2.77469	Up	2.88596e-20	5.54354e-19
Q9UBC2	EPS15L1	0.231263	-1.24115	1.47241	2.77485	Up	1.52776e-15	9.97342e-15
P67870	CSNK2B	0.276699	-1.19663	1.47333	2.77662	Up	4.41281e-15	2.70234e-14
P02741	CRP	0.279424	-1.19442	1.47384	2.7776	Up	1.5579e-15	1.01206e-14
P06454	PTMA	0.396678	-1.07771	1.47439	2.77866	Up	7.03454e-16	4.96885e-15
Q92688	ANP32B	0.341375	-1.13419	1.47557	2.78093	Up	2.59588e-15	1.61939e-14
Q15424	SAFB	0.350463	-1.12518	1.47565	2.78108	Up	9.09487e-15	5.26753e-14
Q6GPI1	CTRB2	0.488755	-0.987035	1.47579	2.78136	Up	2.46793e-21	7.32152e-20
Q13185	CBX3	0.338838	-1.13726	1.4761	2.78195	Up	9.0022e-16	6.14728e-15
O43719	HTATSF1	0.208828	-1.26911	1.47794	2.78551	Up	6.93154e-17	5.98333e-16
Q01658	DR1	0.504399	-0.974114	1.47851	2.78661	Up	7.94689e-23	5.17517e-21
P08962	CD63	0.446822	-1.03304	1.47986	2.78922	Up	7.52056e-21	1.77698e-19
Q9NRG0	CHRAC1	0.48505	-0.994973	1.48002	2.78953	Up	2.31218e-21	7.08673e-20
P47712	PLA2G4A	0.18166	-1.29893	1.48059	2.79062	Up	3.57981e-18	4.24804e-17
Q9P016	THYN1	0.469793	-1.01117	1.48097	2.79136	Up	6.24049e-21	1.53266e-19
Q9NT62	ATG3	0.206839	-1.2754	1.48224	2.79382	Up	4.63065e-17	4.21974e-16
Q92522	H1-10	0.302735	-1.17985	1.48259	2.79449	Up	2.91235e-16	2.21538e-15
P35637	FUS	0.389076	-1.09414	1.48322	2.79571	Up	1.33196e-16	1.09764e-15
Q01105	SET	0.356209	-1.12785	1.48406	2.79735	Up	4.20688e-16	3.11146e-15
Q96NA2	RILP	0.221955	-1.26264	1.4846	2.79839	Up	7.05415e-16	4.96955e-15
O75122	CLASP2	0.17349	-1.31143	1.48492	2.79901	Up	5.02172e-18	5.68229e-17
P32456	GBP2	0.200686	-1.28447	1.48515	2.79946	Up	2.84445e-17	2.68433e-16
Q9P2R6	RERE	0.480882	-1.00591	1.48679	2.80265	Up	2.04438e-22	9.7473e-21
Q8TDB6	DTX3L	0.147189	-1.33983	1.48702	2.80309	Up	5.21458e-19	7.32786e-18
Q6NUK1	SLC25A24	0.498733	-0.990068	1.4888	2.80656	Up	2.80991e-22	1.18322e-20
Q08477	CYP4F3	0.221137	-1.26795	1.48909	2.80712	Up	8.62379e-16	5.91916e-15
O15260	SURF4	0.269173	-1.22078	1.48995	2.8088	Up	9.8986e-16	6.64164e-15
O75475	PSIP1	0.220179	-1.27023	1.49041	2.80969	Up	1.48678e-17	1.498e-16
P05186	ALPL	0.461707	-1.02899	1.49069	2.81024	Up	5.21942e-21	1.3147e-19
Q14978	NOLC1	0.352514	-1.13947	1.49198	2.81275	Up	8.35021e-15	4.87923e-14
P25090	FPR2	0.526672	-0.965897	1.49257	2.8139	Up	1.41449e-23	1.86346e-21
P09110	ACAA1	0.278847	-1.21689	1.49574	2.82008	Up	1.82752e-16	1.4653e-15
Q12802	AKAP13	0.23669	-1.26048	1.49717	2.82288	Up	2.47202e-16	1.91869e-15
Q01844	EWSR1	0.346678	-1.15172	1.4984	2.82529	Up	1.51799e-15	9.9339e-15
Q13838	DDX39B	0.47469	-1.02381	1.4985	2.82549	Up	7.51727e-21	1.77698e-19
P26022	PTX3	0.280214	-1.21917	1.49938	2.82722	Up	1.53877e-15	1.00208e-14
Q96MU7	YTHDC1	0.190209	-1.3098	1.50001	2.82845	Up	5.33833e-17	4.81532e-16
Q9UPW5	AGTPBP1	0.508885	-0.991431	1.50032	2.82905	Up	1.08763e-22	6.59992e-21
Q8IX19	MCEMP1	0.416662	-1.08495	1.50161	2.83158	Up	1.22739e-22	6.97263e-21
Q13427	PPIG	0.410064	-1.09372	1.50379	2.83586	Up	2.59464e-23	2.55887e-21
Q99590	SCAF11	0.468937	-1.0351	1.50404	2.83636	Up	1.79436e-20	3.57532e-19
O00567	NOP56	0.191741	-1.31366	1.5054	2.83903	Up	5.67247e-18	6.36366e-17
Q6ZUJ8	PIK3AP1	0.271763	-1.23414	1.5059	2.84002	Up	9.82715e-16	6.64164e-15
Q8IUE6	H2AC21	0.355962	-1.15243	1.50839	2.84493	Up	2.8059e-16	2.14663e-15
Q9UQ13	SHOC2	0.260503	-1.24878	1.50928	2.84668	Up	3.67274e-16	2.73917e-15
O43670	ZNF207	0.286062	-1.22428	1.51035	2.84878	Up	5.55208e-16	4.03925e-15
P05387	RPLP2	0.368629	-1.14194	1.51057	2.84923	Up	1.80466e-16	1.45134e-15
Q96I99	SUCLG2	0.256982	-1.25651	1.51349	2.85501	Up	2.2222e-16	1.75023e-15
Q9UN86	G3BP2	0.379324	-1.13427	1.51359	2.8552	Up	6.80708e-17	5.93951e-16
Q86YP4	GATAD2A	0.515783	-0.99857	1.51435	2.85671	Up	1.46564e-23	1.86346e-21
Q96EV8	DTNBP1	0.404925	-1.10976	1.51468	2.85735	Up	1.37945e-22	7.08294e-21
P59666	DEFA3	0.313081	-1.20235	1.51543	2.85885	Up	2.45118e-15	1.5363e-14
Q14669	TRIP12	0.480416	-1.03778	1.5182	2.86433	Up	8.9465e-23	5.68742e-21
Q9BWU0	SLC4A1AP	0.488725	-1.03067	1.51939	2.86671	Up	1.26534e-22	7.02879e-21
P45973	CBX5	0.297806	-1.22191	1.51972	2.86735	Up	4.60206e-16	3.36644e-15
P22087	FBL	0.261712	-1.25803	1.51974	2.86739	Up	3.42915e-16	2.57186e-15
P13805	TNNT1	0.361223	-1.15912	1.52034	2.86858	Up	1.60976e-17	1.59188e-16
Q04837	SSBP1	0.2702	-1.25249	1.52269	2.87327	Up	1.60236e-16	1.30834e-15
P10155	RO60	0.246151	-1.27921	1.52536	2.87858	Up	5.22187e-17	4.72623e-16
Q567U6	CCDC93	0.263497	-1.26206	1.52556	2.87898	Up	2.33889e-17	2.26262e-16
Q9Y383	LUC7L2	0.356799	-1.16989	1.52669	2.88124	Up	2.89256e-17	2.7127e-16
Q9Y3Z3	SAMHD1	0.257989	-1.26875	1.52674	2.88134	Up	5.56115e-17	4.98264e-16
Q9NY12	GAR1	0.478447	-1.04839	1.52683	2.88153	Up	9.37836e-22	3.27079e-20
Q53EL6	PDCD4	0.254777	-1.27261	1.52739	2.88264	Up	9.77231e-17	8.13452e-16
Q13595	TRA2A	0.3111	-1.21653	1.52763	2.88311	Up	6.52424e-16	4.6329e-15
Q86VM9	ZC3H18	0.478384	-1.04949	1.52787	2.88361	Up	2.22877e-22	1.026e-20
O75923	DYSF	0.244087	-1.28421	1.52829	2.88444	Up	1.55501e-17	1.54345e-16
O94776	MTA2	0.28799	-1.24181	1.5298	2.88746	Up	4.3133e-16	3.16387e-15
P24752	ACAT1	0.278882	-1.25123	1.53011	2.88808	Up	2.22922e-16	1.75059e-15
Q8WVC0	LEO1	0.495048	-1.03519	1.53024	2.88834	Up	6.01499e-23	4.34055e-21
P08238	HSP90AB1	0.334207	-1.19754	1.53174	2.89135	Up	7.27391e-17	6.2049e-16
Q96CT7	CCDC124	0.250807	-1.28178	1.53258	2.89303	Up	8.68659e-18	9.31453e-17
Q15393	SF3B3	0.31304	-1.21987	1.53291	2.8937	Up	1.09421e-15	7.24947e-15
Q86XP3	DDX42	0.31688	-1.21642	1.5333	2.89448	Up	4.27039e-16	3.14103e-15
Q13523	PRPF4B	0.430638	-1.10336	1.534	2.89587	Up	5.66887e-22	2.16227e-20
Q5T1M5	FKBP15	0.361025	-1.17519	1.53622	2.90033	Up	4.37271e-17	3.99833e-16
P57053	H2BC12L	0.357347	-1.1789	1.53625	2.9004	Up	6.96934e-17	5.98333e-16
Q712K3	UBE2R2	0.338208	-1.19929	1.5375	2.90291	Up	2.14606e-16	1.70029e-15
P51858	HDGF	0.408563	-1.13012	1.53868	2.90529	Up	3.65302e-17	3.39845e-16
Q9Y3C0	WASHC3	0.280531	-1.25924	1.53977	2.90749	Up	2.72209e-16	2.0885e-15
P34910	EVI2B	0.289022	-1.25134	1.54036	2.90868	Up	5.77801e-17	5.15963e-16
Q10588	BST1	0.188234	-1.35273	1.54096	2.90988	Up	2.09607e-20	4.11508e-19
P05161	ISG15	0.161646	-1.38089	1.54253	2.91306	Up	1.19952e-19	1.94103e-18
Q15287	RNPS1	0.325322	-1.21938	1.5447	2.91744	Up	1.69322e-16	1.36583e-15
O00193	SMAP	0.256631	-1.29456	1.55119	2.93059	Up	6.41503e-17	5.65285e-16
Q9Y394	DHRS7	0.267324	-1.28398	1.55131	2.93082	Up	1.54306e-17	1.54341e-16
O60216	RAD21	0.233161	-1.32069	1.55385	2.93599	Up	4.84574e-18	5.52911e-17
P10412	H1-4	0.342069	-1.21218	1.55425	2.93681	Up	7.71772e-18	8.40486e-17
P51003	PAPOLA	0.227325	-1.32734	1.55467	2.93766	Up	4.2149e-18	4.85077e-17
Q9BPX5	ARPC5L	0.262039	-1.29371	1.55575	2.93986	Up	2.84519e-17	2.68433e-16
Q14289	PTK2B	0.46317	-1.09483	1.558	2.94446	Up	7.78392e-23	5.17517e-21
Q15428	SF3A2	0.345333	-1.21809	1.56342	2.95555	Up	1.15412e-16	9.56986e-16
P16401	H1-5	0.340734	-1.22287	1.5636	2.95591	Up	5.43299e-18	6.12071e-17
Q9H3P7	ACBD3	0.278434	-1.28562	1.56406	2.95684	Up	3.75923e-18	4.42165e-17
P07900	HSP90AA1	0.340484	-1.22714	1.56763	2.96417	Up	2.41508e-17	2.32789e-16
Q96B97	SH3KBP1	0.268985	-1.29866	1.56765	2.96421	Up	1.45473e-17	1.47353e-16
P17676	CEBPB	0.203912	-1.36492	1.56884	2.96666	Up	3.69888e-19	5.42638e-18
O60341	KDM1A	0.496985	-1.07255	1.56953	2.96809	Up	2.68814e-23	2.55887e-21
Q9H1C7	CYSTM1	0.492784	-1.07764	1.57043	2.96992	Up	4.72915e-23	3.50745e-21
Q9Y5S9	RBM8A	0.340584	-1.23467	1.57525	2.97988	Up	4.84105e-17	4.39646e-16
Q6PKG0	LARP1	0.24786	-1.32773	1.57559	2.98058	Up	9.00762e-19	1.20252e-17
Q7Z7A4	PXK	0.281926	-1.296	1.57793	2.98541	Up	6.73974e-18	7.43599e-17
P42166	TMPO	0.414287	-1.16653	1.58081	2.99139	Up	2.05368e-19	3.15133e-18
Q08945	SSRP1	0.303421	-1.28027	1.58369	2.99736	Up	2.56819e-17	2.44896e-16
P09917	ALOX5	0.184735	-1.39916	1.58389	2.99777	Up	7.49468e-22	2.74121e-20
O95232	LUC7L3	0.268095	-1.31908	1.58718	3.00461	Up	1.04582e-18	1.37554e-17
O75494	SRSF10	0.293294	-1.29532	1.58861	3.0076	Up	9.80086e-18	1.04256e-16
P30040	ERP29	0.311731	-1.27692	1.58865	3.00767	Up	3.84519e-18	4.50292e-17
Q7L5N7	LPCAT2	0.233401	-1.3561	1.5895	3.00945	Up	1.4829e-18	1.8854e-17
P13164	IFITM1	0.290394	-1.30011	1.5905	3.01154	Up	1.39489e-17	1.42696e-16
P21549	AGXT	0.313275	-1.27724	1.59052	3.01157	Up	1.13708e-17	1.18132e-16
B1AH88	TSPO	0.203983	-1.38789	1.59188	3.01441	Up	8.44925e-22	3.04858e-20
P52790	HK3	0.285175	-1.30918	1.59436	3.0196	Up	1.81244e-18	2.27194e-17
Q14498	RBM39	0.282454	-1.31679	1.59925	3.02985	Up	1.27796e-19	2.0432e-18
O75400	PRPF40A	0.312022	-1.28838	1.60041	3.03229	Up	3.57978e-18	4.24804e-17
Q5T447	HECTD3	0.236041	-1.36489	1.60093	3.03339	Up	2.8061e-20	5.42919e-19
P16220	CREB1	0.274837	-1.32701	1.60184	3.03531	Up	4.82234e-19	6.81252e-18
P61326	MAGOH	0.326435	-1.2841	1.61053	3.05364	Up	1.32474e-17	1.36566e-16
Q53GQ0	HSD17B12	0.247791	-1.36591	1.6137	3.06035	Up	4.41678e-20	7.96811e-19
P19338	NCL	0.396753	-1.21742	1.61418	3.06137	Up	8.45058e-19	1.13685e-17
P0DJI8	SAA1	0.26847	-1.34597	1.61444	3.06193	Up	2.95734e-20	5.60007e-19
P0DJI9	SAA2	0.287821	-1.32705	1.61488	3.06285	Up	1.04882e-19	1.70752e-18
Q9Y6D5	ARFGEF2	0.213351	-1.40375	1.6171	3.06757	Up	2.76071e-22	1.18322e-20
P07910	HNRNPC	0.389256	-1.23061	1.61986	3.07346	Up	5.70122e-19	7.76645e-18
P13984	GTF2F2	0.509242	-1.11642	1.62567	3.08585	Up	6.8525e-25	1.66329e-22
O00471	EXOC5	0.289341	-1.34348	1.63282	3.10118	Up	2.31134e-19	3.52644e-18
Q9UKV3	ACIN1	0.426986	-1.21195	1.63894	3.11437	Up	1.47072e-20	3.06782e-19
P00338	LDHA	0.437579	-1.20169	1.63927	3.11508	Up	1.4331e-20	3.02972e-19
Q5SSJ5	HP1BP3	0.374489	-1.26549	1.63998	3.11661	Up	2.65972e-20	5.18353e-19
Q9BV40	VAMP8	0.278538	-1.36466	1.6432	3.12357	Up	5.11113e-20	8.91942e-19
P55081	MFAP1	0.192347	-1.45423	1.64658	3.13091	Up	1.82845e-25	6.97425e-23
Q8N3U4	STAG2	0.234993	-1.41411	1.6491	3.13638	Up	7.71869e-21	1.79208e-19
O00267	SUPT5H	0.329614	-1.32089	1.6505	3.13943	Up	5.52515e-19	7.64361e-18
Q96TC7	RMDN3	0.214834	-1.43862	1.65346	3.14587	Up	1.69919e-23	1.97254e-21
P11274	BCR	0.283494	-1.37025	1.65375	3.1465	Up	9.80173e-20	1.61547e-18
Q09028	RBBP4	0.315564	-1.34004	1.6556	3.15055	Up	1.3e-19	2.06607e-18
Q7Z4V5	HDGFL2	0.370212	-1.28713	1.65734	3.15435	Up	1.44868e-19	2.27528e-18
Q8N108	MIER1	0.311998	-1.34617	1.65817	3.15616	Up	5.02835e-20	8.88538e-19
P0C0S5	H2AZ1	0.393179	-1.26548	1.65866	3.15724	Up	2.36927e-21	7.10782e-20
Q04941	PLP2	0.351034	-1.3077	1.65873	3.15738	Up	5.38011e-19	7.51228e-18
P29590	PML	0.349734	-1.30904	1.65878	3.15749	Up	3.00135e-19	4.50202e-18
Q9UNA1	ARHGAP26	0.220443	-1.43912	1.65956	3.15921	Up	1.41008e-22	7.10359e-21
P21246	PTN	0.296872	-1.37618	1.67305	3.18888	Up	1.54607e-20	3.20001e-19
Q96ST2	IWS1	0.336825	-1.33627	1.6731	3.18899	Up	1.51089e-19	2.3454e-18
O75367	MACROH2A1	0.40937	-1.26522	1.67459	3.19229	Up	7.41785e-21	1.77698e-19
Q92541	RTF1	0.321993	-1.35422	1.67621	3.19588	Up	6.03709e-20	1.02669e-18
O95786	RIGI	0.212369	-1.465	1.67737	3.19844	Up	4.23818e-23	3.35523e-21
P49756	RBM25	0.324901	-1.35254	1.67744	3.19861	Up	5.83202e-20	1.00461e-18
Q9Y5B0	CTDP1	0.2364	-1.44218	1.67858	3.20112	Up	1.31625e-22	7.02879e-21
P21127	CDK11B	0.348243	-1.3338	1.68204	3.20882	Up	1.38734e-19	2.19183e-18
Q96SB4	SRPK1	0.248577	-1.43411	1.68268	3.21024	Up	2.83618e-22	1.18322e-20
P32320	CDA	0.337857	-1.35048	1.68833	3.22284	Up	1.60221e-20	3.28082e-19
Q8N7H5	PAF1	0.293851	-1.39767	1.69152	3.22997	Up	1.20512e-20	2.6e-19
P24071	FCAR	0.281238	-1.41156	1.6928	3.23283	Up	2.3357e-21	7.08673e-20
Q3KQU3	MAP7D1	0.35068	-1.34879	1.69947	3.24781	Up	4.27529e-20	7.76533e-19
Q15021	NCAPD2	0.28146	-1.42729	1.70875	3.26877	Up	9.43262e-22	3.27079e-20
Q9NSI8	SAMSN1	0.342425	-1.36831	1.71074	3.27329	Up	3.64131e-21	1.0023e-19
Q9UQ35	SRRM2	0.389452	-1.32422	1.71368	3.27995	Up	1.02037e-20	2.25156e-19
P49321	NASP	0.292944	-1.42806	1.72101	3.29666	Up	2.65258e-21	7.78285e-20
P51531	SMARCA2	0.324163	-1.39977	1.72393	3.30335	Up	4.11704e-21	1.11035e-19
Q6QNY1	BLOC1S2	0.300271	-1.424	1.72427	3.30414	Up	1.17664e-22	6.82962e-21
Q6PD62	CTR9	0.329064	-1.39644	1.7255	3.30695	Up	8.7802e-22	3.12575e-20
Q9NWH9	SLTM	0.391652	-1.33419	1.72584	3.30773	Up	3.38588e-21	9.41698e-20
Q96JB5	CDK5RAP3	0.289406	-1.43688	1.72628	3.30874	Up	3.2944e-23	2.83743e-21
Q641Q2	WASHC2A	0.337898	-1.39119	1.72909	3.31519	Up	5.31311e-22	2.05594e-20
Q9BY44	EIF2A	0.375785	-1.35397	1.72975	3.31671	Up	2.82073e-21	8.18625e-20
P16104	H2AX	0.371833	-1.36495	1.73678	3.33291	Up	1.88578e-21	6.06631e-20
P21462	FPR1	0.305398	-1.43355	1.73894	3.33791	Up	2.81064e-22	1.18322e-20
P22894	MMP8	0.313533	-1.42682	1.74035	3.34117	Up	2.36146e-22	1.06866e-20
Q5TAQ9	DCAF8	0.345366	-1.39558	1.74094	3.34253	Up	1.72527e-22	8.3754e-21
P83916	CBX1	0.354072	-1.38745	1.74152	3.34388	Up	7.3943e-22	2.74121e-20
O60832	DKC1	0.286663	-1.45648	1.74314	3.34763	Up	7.41638e-23	5.07737e-21
Q8TAG9	EXOC6	0.289286	-1.46318	1.75247	3.36934	Up	2.15576e-23	2.27551e-21
P78537	BLOC1S1	0.2658	-1.49073	1.75653	3.37884	Up	2.30705e-25	7.69978e-23
O60861	GAS7	0.321507	-1.43558	1.75709	3.38015	Up	2.20723e-22	1.026e-20
Q969G3	SMARCE1	0.359525	-1.40382	1.76334	3.39484	Up	1.02167e-22	6.34389e-21
Q9H3N1	TMX1	0.394982	-1.37478	1.76976	3.40998	Up	2.83234e-22	1.18322e-20
Q13451	FKBP5	0.287878	-1.48504	1.77291	3.41743	Up	2.66358e-25	7.90195e-23
Q14151	SAFB2	0.334005	-1.4407	1.7747	3.42168	Up	4.27257e-23	3.35523e-21
P61964	WDR5	0.31131	-1.46366	1.77497	3.42232	Up	7.85635e-24	1.23391e-21
P23497	SP100	0.332845	-1.44336	1.7762	3.42524	Up	3.66649e-23	3.05923e-21
P09661	SNRPA1	0.40291	-1.38228	1.78519	3.44663	Up	2.87514e-23	2.55887e-21
Q13428	TCOF1	0.422465	-1.36405	1.78652	3.44982	Up	4.69204e-23	3.50745e-21
O75150	RNF40	0.322891	-1.46787	1.79076	3.45998	Up	2.79655e-23	2.55887e-21
Q15059	BRD3	0.339836	-1.4612	1.80103	3.48469	Up	3.21042e-24	5.71454e-22
Q9Y2X3	NOP58	0.405384	-1.40506	1.81045	3.50751	Up	7.13342e-24	1.19039e-21
O76096	CST7	0.365422	-1.44843	1.81385	3.51579	Up	9.62221e-24	1.42729e-21
Q9NWB6	ARGLU1	0.386216	-1.43977	1.82599	3.5455	Up	2.5499e-24	4.86302e-22
Q9ULW8	PADI3	0.399548	-1.45682	1.85636	3.62094	Up	1.39172e-24	3.09659e-22

## Sheet: ARDS-vs-DC
Accession	Gene Name	Average(ARDS)	Average(DC)	log2FoldChange	FoldChange	Regulation	p-value	q-value
Q6PJT7	ZC3H14	-0.42432	1.28079	-1.70511	0.306699	Down	3.03431e-22	6.232e-20
P55290	CDH13	-0.415753	1.13289	-1.54865	0.341831	Down	1.0309e-18	4.66528e-17
Q8NEZ5	FBXO22	-0.332949	1.21531	-1.54826	0.341922	Down	3.45715e-17	1.15383e-15
P20591	MX1	-0.250507	1.14237	-1.39287	0.380806	Down	1.82232e-12	2.33923e-11
Q96RW7	HMCN1	-0.30114	1.0609	-1.36204	0.389033	Down	7.27063e-13	1.01637e-11
Q76LX8	ADAMTS13	-0.367903	0.990877	-1.35878	0.389912	Down	1.40997e-13	2.18874e-12
Q9C037	TRIM4	-0.320654	1.02645	-1.3471	0.39308	Down	1.46364e-12	1.94424e-11
O15230	LAMA5	-0.460223	0.875897	-1.33612	0.396084	Down	5.75389e-15	1.19092e-13
Q06278	AOX1	-0.450964	0.871226	-1.32219	0.399927	Down	1.79945e-14	3.29078e-13
A0A075B6S9	IGKV1-37	-0.411026	0.910087	-1.32111	0.400226	Down	6.14004e-13	8.72016e-12
Q9H9E3	COG4	-0.302404	0.998033	-1.30044	0.406003	Down	5.47467e-12	6.52561e-11
Q9BTZ2	DHRS4	-0.362473	0.917071	-1.27954	0.411926	Down	1.62468e-12	2.12641e-11
Q9BTY2	FUCA2	-0.285476	0.976013	-1.26149	0.417113	Down	3.31391e-11	3.58224e-10
P13591	NCAM1	-0.29057	0.970389	-1.26096	0.417267	Down	1.55756e-11	1.75472e-10
Q9NPJ3	ACOT13	-0.274663	0.956115	-1.23078	0.426088	Down	1.732e-10	1.68775e-09
Q96EE4	CCDC126	-0.438399	0.781441	-1.21984	0.42933	Down	1.72016e-12	2.2404e-11
P0DMM9	SULT1A3	-0.340914	0.865438	-1.20635	0.433363	Down	5.65124e-11	5.96396e-10
Q96T60	PNKP	-0.321443	0.880465	-1.20191	0.4347	Down	1.61872e-10	1.59483e-09
O75356	ENTPD5	-0.425628	0.754661	-1.18029	0.441263	Down	9.09925e-12	1.0563e-10
P51797	CLCN6	-0.385214	0.784706	-1.16992	0.444446	Down	1.64984e-10	1.61951e-09
Q92583	CCL17	-0.433027	0.717249	-1.15028	0.450539	Down	3.34531e-11	3.60161e-10
Q16836	HADH	-0.239578	0.90429	-1.14387	0.452545	Down	1.96947e-09	1.77652e-08
P06681	C2	-0.33264	0.793839	-1.12648	0.458032	Down	1.67142e-09	1.5231e-08
P15151	PVR	-0.260023	0.84937	-1.10939	0.463489	Down	6.31384e-09	5.31796e-08
Q9NPC4	A4GALT	-0.494346	0.588604	-1.08295	0.472063	Down	4.45607e-13	6.39661e-12
Q9UGM5	FETUB	-0.400696	0.680565	-1.08126	0.472616	Down	7.26069e-10	6.87449e-09
A0A075B6K0	IGLV3-16	-0.215782	0.864264	-1.08005	0.473014	Down	6.19451e-08	4.83606e-07
Q9NUW8	TDP1	-0.216798	0.850902	-1.0677	0.477079	Down	2.46495e-08	1.98834e-07
Q6EMK4	VASN	-0.261434	0.799475	-1.06091	0.47933	Down	1.84838e-08	1.50005e-07
Q9BVJ7	DUSP23	-0.351329	0.7064	-1.05773	0.480388	Down	6.50462e-09	5.46143e-08
P11498	PC	-0.481331	0.576055	-1.05739	0.480502	Down	4.17265e-12	5.06408e-11
Q9BT88	SYT11	-0.411887	0.642951	-1.05484	0.481351	Down	1.38399e-09	1.27864e-08
Q6P988	NOTUM	-0.476729	0.576801	-1.05353	0.481788	Down	1.47388e-11	1.66748e-10
Q93088	BHMT	-0.18291	0.86049	-1.0434	0.485183	Down	2.10347e-07	1.54293e-06
P07947	YES1	-0.415428	0.598023	-1.01345	0.49536	Down	3.50068e-09	3.06453e-08
Q96PD5	PGLYRP2	-0.365389	0.639125	-1.00451	0.498438	Down	1.46265e-08	1.19428e-07
P27169	PON1	-0.417327	0.584701	-1.00203	0.499298	Down	1.05553e-09	9.88869e-09
Q07812	BAX	0.327278	-0.679859	1.00714	2.00992	Up	1.52492e-08	1.24132e-07
Q9NR50	EIF2B3	0.334138	-0.674725	1.00886	2.01232	Up	2.70662e-08	2.17017e-07
O00339	MATN2	0.0785927	-0.933587	1.01218	2.01696	Up	4.57059e-08	3.61049e-07
Q16881	TXNRD1	0.382703	-0.635415	1.01812	2.02528	Up	5.64457e-09	4.78445e-08
Q02218	OGDH	0.208003	-0.810851	1.01885	2.02631	Up	3.02708e-09	2.68515e-08
Q96MG2	JSRP1	0.0341524	-0.987737	1.02189	2.03058	Up	5.34735e-09	4.54695e-08
Q13523	PRPF4B	0.430638	-0.593095	1.02373	2.03317	Up	2.10186e-09	1.88321e-08
O43175	PHGDH	0.311569	-0.719895	1.03146	2.0441	Up	4.42576e-09	3.84912e-08
Q92598	HSPH1	0.373682	-0.665108	1.03879	2.0545	Up	5.66843e-09	4.78946e-08
P48729	CSNK1A1	0.316269	-0.732284	1.04855	2.06845	Up	1.24437e-08	1.01917e-07
P29034	S100A2	0.0650548	-0.985398	1.05045	2.07118	Up	8.99413e-09	7.45787e-08
P13747	HLA-E	0.0673612	-0.983698	1.05106	2.07205	Up	3.34788e-09	2.95012e-08
P40261	NNMT	0.410469	-0.641476	1.05194	2.07332	Up	1.42874e-09	1.31543e-08
O14558	HSPB6	0.293936	-0.761565	1.0555	2.07844	Up	3.08905e-09	2.73105e-08
P41250	GARS1	0.282922	-0.779489	1.06241	2.08842	Up	4.45214e-09	3.85948e-08
Q16625	OCLN	0.384921	-0.677798	1.06272	2.08887	Up	7.42759e-10	7.00765e-09
Q16401	PSMD5	0.300709	-0.763218	1.06393	2.09061	Up	1.69299e-09	1.53751e-08
Q9BWD1	ACAT2	0.339513	-0.726518	1.06603	2.09367	Up	3.41773e-09	3.00175e-08
A0A0C4DH33	IGHV1-24	0.322533	-0.744318	1.06685	2.09486	Up	2.64352e-09	2.3606e-08
P53396	ACLY	0.322005	-0.747754	1.06976	2.09908	Up	5.43938e-10	5.22415e-09
Q96HC4	PDLIM5	0.327046	-0.747312	1.07436	2.10578	Up	1.54276e-09	1.41553e-08
Q9BRG1	VPS25	0.305535	-0.769696	1.07523	2.10706	Up	5.78232e-10	5.53361e-09
P52306	RAP1GDS1	0.323821	-0.753068	1.07689	2.10948	Up	6.69564e-10	6.36205e-09
P09769	FGR	0.429644	-0.653079	1.08272	2.11803	Up	6.55142e-10	6.24724e-09
P01854	IGHE	0.359183	-0.726311	1.08549	2.1221	Up	9.37492e-10	8.81375e-09
P55957	BID	0.345496	-0.741458	1.08695	2.12425	Up	1.0808e-09	1.00899e-08
Q13409	DYNC1I2	0.144933	-0.943581	1.08851	2.12655	Up	4.7748e-09	4.12433e-08
Q9Y2V2	CARHSP1	0.0342087	-1.05716	1.09137	2.13077	Up	3.46805e-11	3.71875e-10
P63316	TNNC1	0.399334	-0.694678	1.09401	2.13467	Up	1.09184e-09	1.01575e-08
P38606	ATP6V1A	0.350274	-0.749449	1.09972	2.14313	Up	4.13179e-10	3.98263e-09
P19957	PI3	0.331397	-0.77166	1.10306	2.14809	Up	2.87496e-09	2.55871e-08
P28161	GSTM2	0.28539	-0.817979	1.10337	2.14856	Up	5.78999e-11	6.08633e-10
P09874	PARP1	0.387756	-0.718668	1.10642	2.15311	Up	8.06579e-11	8.25121e-10
P50453	SERPINB9	0.353966	-0.754452	1.10842	2.15609	Up	6.13287e-11	6.3964e-10
Q14134	TRIM29	0.287662	-0.825388	1.11305	2.16303	Up	7.38714e-11	7.58602e-10
Q9BXX0	EMILIN2	0.342012	-0.774151	1.11616	2.1677	Up	1.31884e-10	1.31884e-09
O75112	LDB3	0.38191	-0.734696	1.11661	2.16836	Up	3.41332e-10	3.31402e-09
Q4V328	GRIPAP1	0.363007	-0.756704	1.11971	2.17303	Up	1.00772e-10	1.02305e-09
Q96HE7	ERO1A	0.376704	-0.748514	1.12522	2.18135	Up	1.07779e-10	1.08592e-09
P05091	ALDH2	0.396884	-0.732545	1.12943	2.18772	Up	7.36445e-11	7.58602e-10
Q16878	CDO1	0.137852	-0.994388	1.13224	2.19199	Up	2.06987e-09	1.86079e-08
P11216	PYGB	0.31144	-0.821538	1.13298	2.19311	Up	1.06263e-10	1.0747e-09
P48788	TNNI2	0.389048	-0.743956	1.133	2.19315	Up	1.59089e-10	1.57322e-09
O94919	ENDOD1	0.37308	-0.763183	1.13626	2.19811	Up	5.02038e-11	5.31922e-10
O00748	CES2	0.0246424	-1.11309	1.13773	2.20035	Up	5.0121e-12	6.00103e-11
Q9Y3B4	SF3B6	0.418729	-0.720989	1.13972	2.20338	Up	3.80298e-11	4.06159e-10
Q96GG9	DCUN1D1	0.406738	-0.734299	1.14104	2.20539	Up	1.47529e-10	1.46978e-09
Q9NSD9	FARSB	0.330536	-0.814414	1.14495	2.21138	Up	5.84252e-11	6.11746e-10
P24539	ATP5PB	0.322356	-0.822748	1.1451	2.21162	Up	6.89592e-11	7.16424e-10
P12931	SRC	0.297888	-0.849924	1.14781	2.21578	Up	1.58605e-10	1.57322e-09
Q9Y365	STARD10	0.417411	-0.73524	1.15265	2.22322	Up	1.22908e-10	1.2337e-09
P40937	RFC5	0.301591	-0.852283	1.15387	2.22511	Up	1.23922e-11	1.42005e-10
O14602	EIF1AY	0.3419	-0.814589	1.15649	2.22914	Up	1.68328e-10	1.64629e-09
O75190	DNAJB6	0.399964	-0.759931	1.15989	2.23441	Up	2.08636e-11	2.3019e-10
P30838	ALDH3A1	0.338814	-0.822442	1.16126	2.23652	Up	4.11293e-12	5.01439e-11
Q9NYU2	UGGT1	0.359945	-0.804922	1.16487	2.24213	Up	8.23891e-11	8.39614e-10
Q9UQN3	CHMP2B	0.42635	-0.743138	1.16949	2.24932	Up	3.95348e-11	4.2055e-10
Q13561	DCTN2	0.366841	-0.802863	1.1697	2.24966	Up	2.28755e-11	2.51348e-10
Q02750	MAP2K1	0.404284	-0.765768	1.17005	2.2502	Up	7.63188e-12	8.97671e-11
P40763	STAT3	0.405785	-0.766884	1.17267	2.25428	Up	1.88476e-11	2.10557e-10
Q86TU7	SETD3	0.419069	-0.754453	1.17352	2.25562	Up	7.15351e-11	7.40305e-10
P08962	CD63	0.446822	-0.72717	1.17399	2.25635	Up	8.29068e-12	9.70882e-11
Q9BZQ8	NIBAN1	0.437289	-0.736768	1.17406	2.25645	Up	3.09905e-11	3.3636e-10
Q8WW12	PCNP	0.418429	-0.757663	1.17609	2.25964	Up	1.91547e-11	2.12212e-10
Q99436	PSMB7	0.399101	-0.784268	1.18337	2.27107	Up	1.76176e-11	1.97643e-10
P13804	ETFA	0.357384	-0.827661	1.18505	2.27371	Up	2.5419e-11	2.78151e-10
A4D1P6	WDR91	0.429325	-0.759813	1.18914	2.28016	Up	1.91131e-11	2.12212e-10
P40818	USP8	0.407657	-0.783831	1.19149	2.28388	Up	1.07929e-11	1.24749e-10
P49419	ALDH7A1	0.373248	-0.818921	1.19217	2.28496	Up	6.72479e-12	7.98009e-11
Q14289	PTK2B	0.46317	-0.729779	1.19295	2.2862	Up	1.54204e-12	2.03824e-11
Q13200	PSMD2	0.261306	-0.936257	1.19756	2.29352	Up	1.90098e-12	2.42853e-11
Q03519	TAP2	0.377813	-0.821739	1.19955	2.29668	Up	1.75015e-12	2.25744e-11
Q01523	DEFA5	0.337854	-0.862512	1.20037	2.29798	Up	1.31486e-11	1.50029e-10
O60701	UGDH	0.288503	-0.913083	1.20159	2.29992	Up	2.18251e-12	2.73583e-11
Q9Y4H2	IRS2	0.330113	-0.872077	1.20219	2.30089	Up	3.01111e-11	3.28149e-10
O60271	SPAG9	0.396012	-0.807389	1.2034	2.30282	Up	7.19513e-12	8.50044e-11
P35609	ACTN2	0.370222	-0.835896	1.20612	2.30716	Up	1.23835e-11	1.42005e-10
Q9P2X0	DPM3	0.329474	-0.878939	1.20841	2.31083	Up	1.3642e-11	1.54996e-10
Q13459	MYO9B	0.367579	-0.845423	1.213	2.3182	Up	3.87569e-12	4.74684e-11
P49327	FASN	0.357273	-0.857533	1.21481	2.3211	Up	8.6489e-12	1.00841e-10
P55786	NPEPPS	0.316236	-0.901384	1.21762	2.32563	Up	2.36444e-12	2.9363e-11
Q9UJM8	HAO1	0.41323	-0.804624	1.21785	2.32601	Up	1.93201e-12	2.45641e-11
Q96CN7	ISOC1	0.402553	-0.82047	1.22302	2.33435	Up	4.94506e-12	5.94744e-11
Q16658	FSCN1	0.0519665	-1.17408	1.22605	2.33925	Up	1.24518e-13	1.96724e-12
Q08257	CRYZ	0.326698	-0.902908	1.22961	2.34503	Up	4.24604e-12	5.12983e-11
O75695	RP2	0.350357	-0.879567	1.22992	2.34555	Up	4.07592e-13	5.91451e-12
P07451	CA3	0.34881	-0.887227	1.23604	2.35551	Up	1.9796e-12	2.505e-11
O95394	PGM3	0.424351	-0.813525	1.23788	2.35851	Up	1.16688e-12	1.58151e-11
P11055	MYH3	0.403531	-0.834511	1.23804	2.35878	Up	9.47912e-13	1.29791e-11
Q99816	TSG101	0.367758	-0.870931	1.23869	2.35984	Up	8.07186e-13	1.11668e-11
Q99698	LYST	0.456535	-0.782679	1.23921	2.3607	Up	5.20312e-13	7.42905e-12
P17980	PSMC3	0.336943	-0.902621	1.23956	2.36127	Up	1.90381e-13	2.85571e-12
Q562E7	WDR81	0.441552	-0.798017	1.23957	2.36128	Up	1.57667e-12	2.07375e-11
O75936	BBOX1	0.441027	-0.79898	1.24001	2.362	Up	2.11426e-12	2.66277e-11
O95817	BAG3	0.32914	-0.910926	1.24007	2.36209	Up	2.95354e-12	3.63408e-11
P46063	RECQL	0.399468	-0.840719	1.24019	2.36229	Up	8.67714e-13	1.19422e-11
Q99442	SEC62	0.444897	-0.795644	1.24054	2.36287	Up	1.7354e-12	2.24928e-11
Q9UH99	SUN2	0.438383	-0.803126	1.24151	2.36446	Up	1.35726e-12	1.83024e-11
O14980	XPO1	0.402781	-0.840896	1.24368	2.36801	Up	1.44232e-12	1.92549e-11
P63279	UBE2I	0.421132	-0.823154	1.24429	2.36901	Up	2.28901e-12	2.85591e-11
P53582	METAP1	0.326314	-0.918616	1.24493	2.37007	Up	7.31485e-13	1.01722e-11
Q92878	RAD50	0.432503	-0.81344	1.24594	2.37174	Up	7.91795e-14	1.28908e-12
Q9NPY3	CD93	0.358153	-0.88956	1.24771	2.37465	Up	1.04057e-12	1.41752e-11
Q9BXJ1	C1QTNF1	0.40732	-0.840836	1.24816	2.37538	Up	1.39503e-12	1.87173e-11
P55769	SNU13	0.399769	-0.84856	1.24833	2.37566	Up	1.45561e-13	2.24653e-12
Q93009	USP7	0.373331	-0.877252	1.25058	2.37938	Up	2.78974e-12	3.44843e-11
P28065	PSMB9	0.436804	-0.814445	1.25125	2.38047	Up	3.72391e-13	5.43324e-12
P05186	ALPL	0.461707	-0.789862	1.25157	2.381	Up	2.0244e-13	3.01964e-12
Q04206	RELA	0.445628	-0.813872	1.2595	2.39413	Up	1.38192e-13	2.15774e-12
O00410	IPO5	0.34904	-0.910583	1.25962	2.39433	Up	2.0418e-13	3.02867e-12
O43149	ZZEF1	0.437324	-0.825149	1.26247	2.39907	Up	9.12541e-14	1.47666e-12
Q96TA1	NIBAN2	0.332181	-0.932557	1.26474	2.40284	Up	7.08871e-13	9.96151e-12
Q9Y263	PLAA	0.342988	-0.923055	1.26604	2.40501	Up	1.62906e-13	2.48549e-12
Q5JSL3	DOCK11	0.380009	-0.892638	1.27265	2.41604	Up	1.65327e-13	2.50809e-12
P12270	TPR	0.447606	-0.829558	1.27716	2.42362	Up	1.09294e-13	1.7474e-12
O75477	ERLIN1	0.439384	-0.838586	1.27797	2.42498	Up	1.554e-13	2.38459e-12
Q14CX7	NAA25	0.361016	-0.918285	1.2793	2.42721	Up	7.3294e-15	1.49385e-13
Q9UHV9	PFDN2	0.434466	-0.845626	1.28009	2.42854	Up	4.34771e-13	6.27481e-12
Q99590	SCAF11	0.468937	-0.812225	1.28116	2.43035	Up	1.94981e-14	3.50947e-13
P01814	IGHV2-70	0.388965	-0.893039	1.282	2.43177	Up	1.38183e-13	2.15774e-12
Q99627	COPS8	0.377636	-0.904569	1.28221	2.4321	Up	7.08145e-13	9.96151e-12
O95758	PTBP3	0.398942	-0.886618	1.28556	2.43777	Up	1.20245e-13	1.91103e-12
P15954	COX7C	0.394832	-0.890808	1.28564	2.4379	Up	3.16061e-13	4.63672e-12
O96019	ACTL6A	0.425707	-0.859943	1.28565	2.43792	Up	9.963e-15	1.91376e-13
Q7Z3J2	VPS35L	0.436132	-0.851903	1.28804	2.44195	Up	3.03043e-14	5.22015e-13
O75436	VPS26A	0.398329	-0.893921	1.29225	2.4491	Up	3.54729e-14	6.03266e-13
Q9Y281	CFL2	0.353938	-0.939047	1.29298	2.45034	Up	2.39756e-14	4.2115e-13
Q9H3M7	TXNIP	0.463102	-0.833354	1.29646	2.45625	Up	5.56117e-14	9.22255e-13
P25098	GRK2	0.452508	-0.845524	1.29803	2.45893	Up	1.85536e-13	2.79876e-12
Q8IZU2	WDR17	0.431713	-0.86637	1.29808	2.45902	Up	2.03913e-14	3.62966e-13
Q8N684	CPSF7	0.456223	-0.850325	1.30655	2.47349	Up	4.17018e-14	7.00276e-13
Q8IZ83	ALDH16A1	0.377608	-0.928998	1.30661	2.47359	Up	2.07984e-13	3.06805e-12
Q9P016	THYN1	0.469793	-0.839526	1.30932	2.47825	Up	1.51168e-15	3.57184e-14
Q86VM9	ZC3H18	0.478384	-0.835052	1.31344	2.48533	Up	1.04603e-14	1.99494e-13
Q9NY12	GAR1	0.478447	-0.836405	1.31485	2.48777	Up	4.22655e-15	9.0279e-14
Q9Y3C8	UFC1	0.379981	-0.9364	1.31638	2.49041	Up	5.45036e-14	9.09529e-13
P82987	ADAMTSL3	0.396783	-0.921767	1.31855	2.49415	Up	1.23991e-14	2.34791e-13
P00505	GOT2	0.360988	-0.958865	1.31985	2.49641	Up	1.60591e-14	2.97762e-13
Q96KP4	CNDP2	0.376251	-0.943899	1.32015	2.49692	Up	3.90353e-14	6.59647e-13
P07478	PRSS2	0.430528	-0.890152	1.32068	2.49784	Up	6.41199e-14	1.05679e-12
Q13838	DDX39B	0.47469	-0.846178	1.32087	2.49816	Up	5.64172e-15	1.17683e-13
P55735	SEC13	0.428507	-0.892492	1.321	2.49839	Up	8.1684e-15	1.62871e-13
P27986	PIK3R1	0.409391	-0.913571	1.32296	2.50179	Up	5.54958e-15	1.16672e-13
Q96D96	HVCN1	0.456099	-0.867158	1.32326	2.5023	Up	1.44654e-14	2.71991e-13
O60256	PRPSAP2	0.368304	-0.955024	1.32333	2.50243	Up	6.64046e-14	1.08773e-12
Q00796	SORD	0.40133	-0.924949	1.32628	2.50755	Up	1.5894e-14	2.96762e-13
Q96N66	MBOAT7	0.432691	-0.895365	1.32806	2.51064	Up	8.17406e-15	1.62871e-13
Q15904	ATP6AP1	0.447201	-0.883218	1.33042	2.51476	Up	3.47427e-15	7.66637e-14
Q8WVM8	SCFD1	0.423098	-0.9075	1.3306	2.51507	Up	3.02133e-14	5.22015e-13
Q15291	RBBP5	0.396384	-0.936982	1.33337	2.5199	Up	4.7093e-15	9.97923e-14
Q14669	TRIP12	0.480416	-0.854771	1.33519	2.52308	Up	3.78942e-15	8.22581e-14
Q13426	XRCC4	0.470758	-0.865005	1.33576	2.52409	Up	9.23114e-15	1.81646e-13
O75554	WBP4	0.446553	-0.891415	1.33797	2.52795	Up	2.11223e-15	4.8977e-14
Q6XZF7	DNMBP	0.466872	-0.872858	1.33973	2.53104	Up	9.70935e-15	1.89171e-13
Q15027	ACAP1	0.448693	-0.893243	1.34194	2.53491	Up	3.85364e-16	9.89348e-15
P51812	RPS6KA3	0.383359	-0.96041	1.34377	2.53814	Up	2.46953e-15	5.63559e-14
Q86YS7	C2CD5	0.443465	-0.900556	1.34402	2.53858	Up	2.91176e-14	5.08131e-13
O15553	MEFV	0.430935	-0.91366	1.34459	2.53959	Up	1.69882e-14	3.12818e-13
Q15005	SPCS2	0.46053	-0.884139	1.34467	2.53972	Up	7.60415e-15	1.53811e-13
P23368	ME2	0.392142	-0.953929	1.34607	2.54219	Up	9.25239e-15	1.81646e-13
Q8IZD0	SAMD14	0.384439	-0.962882	1.34732	2.54439	Up	1.8436e-14	3.34857e-13
P63244	RACK1	0.361194	-0.988726	1.34992	2.54898	Up	3.70452e-15	8.10742e-14
O75891	ALDH1L1	0.40525	-0.945652	1.3509	2.55072	Up	1.04013e-13	1.67298e-12
P40939	HADHA	0.399697	-0.951813	1.35151	2.55179	Up	3.4596e-15	7.66637e-14
O94973	AP2A2	0.409834	-0.943954	1.35379	2.55582	Up	3.19295e-14	5.46486e-13
Q6GMV2	SMYD5	0.419441	-0.935443	1.35488	2.55776	Up	1.95847e-14	3.50947e-13
Q9H1C7	CYSTM1	0.492784	-0.86363	1.35641	2.56048	Up	2.7888e-16	7.67638e-15
Q8TDX7	NEK7	0.447144	-0.909529	1.35667	2.56094	Up	5.92599e-15	1.21711e-13
Q9UK59	DBR1	0.462274	-0.897366	1.35964	2.56621	Up	1.96071e-16	5.69033e-15
P31939	ATIC	0.378797	-0.982296	1.36109	2.5688	Up	2.26036e-14	3.9968e-13
P20292	ALOX5AP	0.468294	-0.897235	1.36553	2.57671	Up	4.17829e-15	8.99681e-14
Q96IU4	ABHD14B	0.444483	-0.924105	1.36859	2.58218	Up	1.21547e-15	2.95028e-14
Q9Y6I9	TEX264	0.415024	-0.954128	1.36915	2.58319	Up	3.21246e-15	7.20779e-14
Q9P2R6	RERE	0.480882	-0.88847	1.36935	2.58355	Up	1.35893e-15	3.23959e-14
P62857	RPS28	0.397758	-0.971737	1.3695	2.5838	Up	1.10112e-15	2.72221e-14
Q49A26	GLYR1	0.463557	-0.90713	1.37069	2.58594	Up	2.15982e-16	6.13482e-15
Q92597	NDRG1	0.406132	-0.965105	1.37124	2.58692	Up	9.77738e-15	1.89171e-13
P34896	SHMT1	0.409857	-0.96292	1.37278	2.58969	Up	1.44632e-16	4.38826e-15
Q6IAA8	LAMTOR1	0.461639	-0.911298	1.37294	2.58997	Up	2.78055e-15	6.29158e-14
O60826	CCDC22	0.384286	-0.993227	1.37751	2.5982	Up	1.3357e-17	4.95321e-16
Q9BY32	ITPA	0.464655	-0.916923	1.38158	2.60553	Up	1.9749e-15	4.62542e-14
O60341	KDM1A	0.496985	-0.88527	1.38225	2.60675	Up	6.91131e-17	2.14572e-15
Q16576	RBBP7	0.476114	-0.907175	1.38329	2.60862	Up	4.71046e-16	1.1865e-14
Q9BWU0	SLC4A1AP	0.488725	-0.894612	1.38334	2.60871	Up	2.40065e-16	6.74709e-15
P10620	MGST1	0.447309	-0.944297	1.39161	2.62371	Up	2.94006e-17	1.0094e-15
P21730	C5AR1	0.456389	-0.937013	1.3934	2.62697	Up	2.12784e-15	4.8977e-14
O95361	TRIM16	0.430328	-0.96431	1.39464	2.62923	Up	3.36526e-16	8.88201e-15
Q9UI12	ATP6V1H	0.462253	-0.933057	1.39531	2.63045	Up	1.20563e-15	2.95028e-14
Q9P2T1	GMPR2	0.421562	-0.975721	1.39728	2.63405	Up	1.25183e-15	3.01115e-14
P13984	GTF2F2	0.509242	-0.889679	1.39892	2.63704	Up	6.64182e-18	2.60789e-16
Q9NRG0	CHRAC1	0.48505	-0.915829	1.40088	2.64062	Up	1.28742e-16	3.95106e-15
P00167	CYB5A	0.450788	-0.953729	1.40452	2.64729	Up	3.37385e-16	8.88201e-15
Q92673	SORL1	0.475339	-0.932435	1.40777	2.65328	Up	3.31102e-16	8.88201e-15
P42285	MTREX	0.463583	-0.945173	1.40876	2.65508	Up	2.58965e-16	7.20245e-15
Q00872	MYBPC1	0.436321	-0.972639	1.40896	2.65546	Up	6.1926e-17	1.94521e-15
Q8WVC0	LEO1	0.495048	-0.914995	1.41004	2.65745	Up	3.33291e-17	1.12644e-15
P33992	MCM5	0.472892	-0.937853	1.41074	2.65874	Up	1.65575e-16	4.85808e-15
P35269	GTF2F1	0.477039	-0.934602	1.41164	2.6604	Up	1.52205e-16	4.51541e-15
P55039	DRG2	0.403451	-1.01025	1.4137	2.66419	Up	8.31723e-16	2.07542e-14
Q05519	SRSF11	0.472948	-0.942481	1.41543	2.66739	Up	3.38691e-16	8.88201e-15
P34932	HSPA4	0.426522	-0.990832	1.41735	2.67095	Up	4.77679e-17	1.53663e-15
Q15003	NCAPH	0.462249	-0.961008	1.42326	2.6819	Up	1.51136e-16	4.51541e-15
P28062	PSMB8	0.434497	-0.990665	1.42516	2.68545	Up	5.13897e-18	2.09093e-16
Q6GPI1	CTRB2	0.488755	-0.938362	1.42712	2.68909	Up	3.82044e-17	1.25144e-15
P14324	FDPS	0.384744	-1.04359	1.42834	2.69136	Up	3.59425e-16	9.31714e-15
Q9UJW0	DCTN4	0.423204	-1.00872	1.43192	2.69805	Up	2.01506e-16	5.78517e-15
Q9Y696	CLIC4	0.446137	-0.986064	1.4322	2.69858	Up	4.30865e-16	1.09563e-14
P37235	HPCAL1	0.457832	-0.974865	1.4327	2.69951	Up	5.64846e-17	1.7954e-15
Q00059	TFAM	0.407376	-1.02856	1.43594	2.70558	Up	3.39313e-16	8.88201e-15
Q9NR30	DDX21	0.458385	-0.979614	1.438	2.70945	Up	8.77084e-18	3.39393e-16
P62333	PSMC6	0.345994	-1.09501	1.44101	2.7151	Up	1.60185e-17	5.77966e-16
Q9UKY7	CDV3	0.433108	-1.0138	1.44691	2.72623	Up	3.84338e-17	1.25144e-15
Q7Z304	MAMDC2	0.465246	-0.983266	1.44851	2.72926	Up	2.66185e-17	9.35151e-16
Q8IXM2	BAP18	0.464266	-0.984296	1.44856	2.72936	Up	1.6378e-17	5.83057e-16
P0C7P4	UQCRFS1P1	0.419273	-1.03364	1.45291	2.7376	Up	2.9488e-17	1.0094e-15
O76003	GLRX3	0.3788	-1.07644	1.45524	2.74203	Up	9.66653e-20	6.14515e-18
Q6QNY0	BLOC1S3	0.477228	-0.978592	1.45582	2.74312	Up	5.1445e-19	2.59166e-17
Q07021	C1QBP	0.420304	-1.03729	1.4576	2.74651	Up	1.1668e-17	4.38784e-16
Q9Y371	SH3GLB1	0.493533	-0.971119	1.46465	2.75997	Up	5.1686e-18	2.09093e-16
Q6NUK1	SLC25A24	0.498733	-0.974637	1.47337	2.7767	Up	1.97059e-18	8.76914e-17
P27816	MAP4	0.449906	-1.03158	1.48149	2.79237	Up	1.03409e-17	3.94432e-16
Q13620	CUL4B	0.482749	-1.00188	1.48463	2.79845	Up	5.49106e-18	2.18823e-16
P38159	RBMX	0.444337	-1.04032	1.48466	2.79851	Up	1.3859e-17	5.06896e-16
Q96B23	C18orf25	0.467982	-1.01904	1.48702	2.80309	Up	3.86317e-19	2.06293e-17
Q15008	PSMD6	0.354075	-1.13986	1.49393	2.81656	Up	3.07968e-18	1.29625e-16
Q93099	HGD	0.469533	-1.03031	1.49984	2.82811	Up	3.10712e-18	1.29625e-16
P52594	AGFG1	0.475655	-1.02605	1.50171	2.83177	Up	2.92905e-18	1.26138e-16
Q8NFC6	BOD1L1	0.496857	-1.00503	1.50188	2.83212	Up	5.48811e-19	2.71356e-17
Q9UHR5	SAP30BP	0.482516	-1.01983	1.50234	2.83303	Up	1.01587e-18	4.66528e-17
P22748	CA4	0.474163	-1.0301	1.50426	2.8368	Up	4.36119e-19	2.28321e-17
P26196	DDX6	0.420095	-1.08802	1.50811	2.84438	Up	1.6132e-19	9.57163e-18
Q4KMP7	TBC1D10B	0.489779	-1.025	1.51478	2.85754	Up	7.02755e-19	3.29185e-17
Q9H7D7	WDR26	0.48441	-1.03169	1.5161	2.86018	Up	2.27239e-19	1.23822e-17
Q01658	DR1	0.504399	-1.01291	1.51731	2.86257	Up	1.71775e-19	9.97041e-18
Q9UPW5	AGTPBP1	0.508885	-1.01327	1.52215	2.8722	Up	6.53395e-20	4.59096e-18
P27694	RPA1	0.474547	-1.05021	1.52476	2.87739	Up	2.61739e-18	1.14564e-16
P26358	DNMT1	0.459291	-1.07263	1.53192	2.89171	Up	2.25912e-19	1.23822e-17
Q01638	IL1RL1	0.480998	-1.05143	1.53243	2.89273	Up	1.15059e-20	1.02402e-18
O15042	U2SURP	0.471872	-1.06164	1.53352	2.89491	Up	3.13019e-20	2.38789e-18
Q8WZA0	LZIC	0.446227	-1.09049	1.53672	2.90134	Up	6.77072e-19	3.22818e-17
Q9NZL9	MAT2B	0.465596	-1.072	1.5376	2.90311	Up	1.43884e-19	8.86217e-18
P09496	CLTA	0.42127	-1.11908	1.54035	2.90865	Up	6.27449e-19	3.04598e-17
O43290	SART1	0.503865	-1.03905	1.54292	2.91383	Up	6.32362e-20	4.56326e-18
O95571	ETHE1	0.479324	-1.06543	1.54475	2.91754	Up	7.30119e-20	4.99851e-18
Q8TBB5	KLHDC4	0.481952	-1.06414	1.5461	2.92026	Up	1.86575e-19	1.05991e-17
Q8WU90	ZC3H15	0.488338	-1.05851	1.54685	2.92179	Up	2.15792e-21	2.61893e-19
Q10567	AP1B1	0.480486	-1.06793	1.54842	2.92496	Up	4.59326e-19	2.35846e-17
Q86YP4	GATAD2A	0.515783	-1.0333	1.54908	2.92631	Up	9.07335e-21	8.65961e-19
Q99856	ARID3A	0.492419	-1.06063	1.55305	2.93437	Up	6.58694e-21	6.76428e-19
Q53FA7	TP53I3	0.472023	-1.08285	1.55487	2.93808	Up	9.40557e-21	8.65961e-19
Q15007	WTAP	0.491757	-1.06447	1.55623	2.94085	Up	9.01368e-20	5.86988e-18
O60825	PFKFB2	0.495885	-1.06068	1.55656	2.94153	Up	7.76486e-20	5.18304e-18
Q92506	HSD17B8	0.463467	-1.09456	1.55803	2.94451	Up	1.46043e-19	8.86217e-18
Q9C005	DPY30	0.460306	-1.10023	1.56054	2.94964	Up	3.17048e-21	3.68051e-19
Q58FG1	HSP90AA4P	0.499417	-1.06319	1.56261	2.95388	Up	3.90434e-20	2.89572e-18
P55265	ADAR	0.505976	-1.05746	1.56344	2.95557	Up	1.34573e-20	1.12296e-18
P21912	SDHB	0.49259	-1.0736	1.56619	2.96121	Up	2.08301e-20	1.63577e-18
Q9NV96	TMEM30A	0.502133	-1.06935	1.57149	2.97211	Up	1.34587e-20	1.12296e-18
Q9NTJ5	SACM1L	0.461855	-1.1117	1.57355	2.97637	Up	3.5916e-21	3.86656e-19
Q15075	EEA1	0.46309	-1.12509	1.58818	3.00669	Up	9.12901e-21	8.65961e-19
Q9NR45	NANS	0.483057	-1.11139	1.59444	3.01978	Up	1.53844e-21	2.05382e-19
P55809	OXCT1	0.458372	-1.14665	1.60502	3.04199	Up	1.00341e-21	1.57594e-19
Q9NW68	BSDC1	0.501709	-1.10802	1.60973	3.05195	Up	3.62037e-21	3.86656e-19
O75964	ATP5MG	0.471298	-1.14024	1.61153	3.05576	Up	1.27577e-21	1.89239e-19
O15234	CASC3	0.48556	-1.12898	1.61454	3.06214	Up	1.59092e-20	1.2872e-18
P50461	CSRP3	0.473369	-1.14453	1.6179	3.06928	Up	1.49095e-21	2.05382e-19
P78324	SIRPA	0.50083	-1.12423	1.62506	3.08454	Up	4.63289e-22	7.73113e-20
P61923	COPZ1	0.484279	-1.14544	1.62972	3.09454	Up	1.92599e-21	2.44876e-19
Q16891	IMMT	0.460036	-1.17495	1.63498	3.10584	Up	1.1606e-22	2.58233e-20
P25090	FPR2	0.526672	-1.10887	1.63554	3.10704	Up	2.6987e-23	9.00693e-21
Q93034	CUL5	0.492371	-1.15041	1.64278	3.12266	Up	4.51618e-23	1.3398e-20
Q9UIG0	BAZ1B	0.518478	-1.12643	1.64491	3.12729	Up	5.19772e-23	1.38779e-20
Q15041	ARL6IP1	0.474331	-1.1708	1.64513	3.12777	Up	4.53762e-22	7.73113e-20
Q5VTL8	PRPF38B	0.510911	-1.13554	1.64645	3.13063	Up	6.5475e-23	1.58926e-20
P51805	PLXNA3	0.493885	-1.16714	1.66103	3.16241	Up	3.30036e-22	6.29426e-20
Q96ST3	SIN3A	0.516481	-1.16511	1.68159	3.20781	Up	1.5158e-23	5.78168e-21
O60869	EDF1	0.5223	-1.17192	1.69422	3.23601	Up	4.2451e-24	1.88907e-21
P18583	SON	0.517116	-1.19491	1.71203	3.2762	Up	3.72603e-24	1.88907e-21
Q53GS9	USP39	0.533122	-1.18219	1.71532	3.28368	Up	1.5031e-25	1.33776e-22
P16435	POR	0.485674	-1.24298	1.72866	3.31419	Up	2.61796e-26	3.49498e-23
Q9Y5K8	ATP6V1D	0.493797	-1.23652	1.73031	3.318	Up	3.72639e-25	2.48736e-22
P35247	SFTPD	0.5142	-1.26279	1.77699	3.42711	Up	7.54679e-27	2.01499e-23

## Sheet: DC-vs-HC
Accession	Gene Name	Average(DC)	Average(HC)	log2FoldChange	FoldChange	Regulation	p-value	q-value
Q9UP79	ADAMTS8	-0.994813	1.19435	-2.18917	0.219278	Down	1.04641e-13	4.81711e-12
Q16658	FSCN1	-1.17408	0.969364	-2.14345	0.226339	Down	1.11961e-14	7.29111e-13
O00748	CES2	-1.11309	1.01601	-2.1291	0.2286	Down	1.20442e-14	7.65669e-13
P05783	KRT18	-1.01363	1.0692	-2.08283	0.236051	Down	4.60173e-12	1.18141e-10
Q8TAX7	MUC7	-0.913084	1.08872	-2.0018	0.249688	Down	8.39183e-11	1.44163e-09
Q9Y2V2	CARHSP1	-1.05716	0.922401	-1.97956	0.253567	Down	9.66525e-12	2.28916e-10
Q96MG2	JSRP1	-0.987737	0.853198	-1.84093	0.279141	Down	1.88761e-10	2.96467e-09
Q15796	SMAD2	-0.888023	0.91176	-1.79978	0.287218	Down	1.14632e-08	1.17268e-07
P02810	PRH2	-0.779985	0.938222	-1.71821	0.303926	Down	1.45e-07	1.14203e-06
P29034	S100A2	-0.985398	0.729121	-1.71452	0.304704	Down	4.69803e-10	6.89217e-09
P13747	HLA-E	-0.983698	0.718336	-1.70203	0.307352	Down	3.02738e-09	3.5766e-08
P09972	ALDOC	-0.629687	1.06352	-1.69321	0.309238	Down	1.63789e-13	7.16913e-12
Q08397	LOXL1	-0.23537	1.39289	-1.62826	0.323477	Down	1.39141e-14	8.44335e-13
Q8NDA2	HMCN2	-0.402467	1.21087	-1.61333	0.326842	Down	9.54263e-12	2.28916e-10
Q9P0G3	KLK14	-0.222	1.38634	-1.60834	0.327977	Down	4.61684e-14	2.28277e-12
Q8TDW7	FAT3	-0.840618	0.763777	-1.6044	0.328874	Down	4.34766e-07	3.00732e-06
Q9NZD4	AHSP	-0.459521	1.14037	-1.59989	0.329902	Down	7.26016e-13	2.48521e-11
O00339	MATN2	-0.933587	0.62398	-1.55757	0.339724	Down	2.86029e-08	2.6154e-07
Q96SM3	CPXM1	-0.810486	0.744924	-1.55541	0.340232	Down	2.35396e-07	1.75561e-06
Q14767	LTBP2	-0.19096	1.30535	-1.49631	0.354459	Down	3.49983e-13	1.31613e-11
Q96HF1	SFRP2	-0.151607	1.32693	-1.47854	0.358851	Down	6.93777e-15	4.7497e-13
P01210	PENK	-0.105161	1.35347	-1.45863	0.363838	Down	2.17916e-12	6.12459e-11
P51460	INSL3	-0.0665984	1.39101	-1.4576	0.364097	Down	1.24791e-10	2.09555e-09
Q16878	CDO1	-0.994388	0.451334	-1.44572	0.367108	Down	4.57051e-08	4.05424e-07
Q6FHJ7	SFRP4	-0.182675	1.25889	-1.44157	0.368167	Down	1.66573e-12	4.99719e-11
Q9H1Z8	ECRG4	-0.0903557	1.34599	-1.43634	0.369503	Down	3.69989e-13	1.37204e-11
Q9BQI4	CCDC3	-0.103583	1.32483	-1.42841	0.37154	Down	2.86963e-10	4.37824e-09
Q03001	DST	-0.436545	0.984981	-1.42153	0.373317	Down	1.15746e-12	3.67906e-11
Q9BXJ4	C1QTNF3	-0.0818724	1.3386	-1.42047	0.37359	Down	1.79584e-11	3.96272e-10
O00292	LEFTY2	-0.20818	1.21143	-1.41961	0.373812	Down	5.71475e-10	8.15956e-09
P28300	LOX	-0.159597	1.24929	-1.40889	0.376602	Down	1.16527e-11	2.70546e-10
P61163	ACTR1A	-0.373845	1.03495	-1.4088	0.376626	Down	2.62935e-08	2.42919e-07
O14776	TCERG1	-0.0776507	1.33	-1.40765	0.376925	Down	2.75537e-10	4.27724e-09
P62273	RPS29	-0.727732	0.678674	-1.40641	0.37725	Down	4.64378e-06	2.49978e-05
P04233	CD74	-0.104936	1.29907	-1.40401	0.377877	Down	1.82458e-10	2.89978e-09
Q9Y2Y8	PRG3	-0.0520175	1.33146	-1.38348	0.383294	Down	3.1784e-11	6.14951e-10
O94985	CLSTN1	-0.240196	1.14164	-1.38184	0.38373	Down	4.3631e-09	4.87426e-08
Q99972	MYOC	-0.116438	1.2475	-1.36394	0.388519	Down	1.87565e-11	4.07153e-10
P12830	CDH1	-0.000569727	1.35855	-1.35912	0.38982	Down	8.46955e-12	2.07465e-10
B2RUZ4	SMIM1	-0.149799	1.20707	-1.35687	0.390428	Down	3.74016e-11	7.18433e-10
Q7Z7G8	VPS13B	-0.862574	0.492777	-1.35535	0.39084	Down	2.1832e-06	1.28679e-05
Q9BWS9	CHID1	-0.294012	1.0605	-1.35452	0.391066	Down	7.15895e-10	9.95542e-09
Q9NQZ6	ZC4H2	-0.667172	0.682869	-1.35004	0.392281	Down	1.21913e-05	6.0717e-05
P04196	HRG	0.077999	1.42185	-1.34385	0.393969	Down	2.54213e-14	1.44415e-12
P22105	TNXB	-0.408532	0.921008	-1.32954	0.397895	Down	7.97549e-10	1.08646e-08
Q6E0U4	DMKN	0.0187911	1.34162	-1.32283	0.39975	Down	1.56139e-10	2.57339e-09
Q13214	SEMA3B	0.153535	1.47396	-1.32043	0.400416	Down	1.77023e-13	7.50242e-12
Q03591	CFHR1	-0.104603	1.21539	-1.31999	0.400537	Down	1.04041e-07	8.342e-07
Q13409	DYNC1I2	-0.943581	0.372633	-1.31621	0.401587	Down	1.60174e-06	9.67566e-06
Q8NDV3	SMC1B	-0.043837	1.27224	-1.31607	0.401627	Down	2.8223e-10	4.336e-09
P28325	CST5	0.037681	1.32356	-1.28588	0.41012	Down	5.07601e-10	7.32592e-09
P24593	IGFBP5	0.110369	1.38517	-1.2748	0.413281	Down	8.36818e-11	1.44163e-09
P25189	MPZ	0.0127335	1.27875	-1.26602	0.415805	Down	4.26704e-09	4.78697e-08
Q9BYJ0	FGFBP2	-0.0670551	1.19056	-1.25761	0.418236	Down	9.12804e-08	7.45317e-07
O75531	BANF1	-0.278876	0.976132	-1.25501	0.418991	Down	1.18799e-06	7.48099e-06
A0A286YF46	SCYGR5	-0.0932122	1.16097	-1.25419	0.41923	Down	3.54143e-09	4.0757e-08
Q8NEN9	PDZD8	-0.210465	1.03761	-1.24807	0.421011	Down	1.11377e-08	1.14817e-07
O15240	VGF	-0.132781	1.09924	-1.23202	0.42572	Down	1.36777e-11	3.09488e-10
P05154	SERPINA5	0.108316	1.33952	-1.2312	0.425962	Down	2.89818e-11	5.64828e-10
Q9NRN5	OLFML3	-0.17016	1.06083	-1.23099	0.426024	Down	1.80889e-08	1.73164e-07
P21926	CD9	-0.345691	0.882767	-1.22846	0.426773	Down	1.1509e-08	1.17286e-07
P58335	ANTXR2	0.143969	1.3719	-1.22793	0.42693	Down	5.64229e-09	6.17414e-08
A0A1B0GTC6	C3orf85	-0.0554019	1.16598	-1.22138	0.428873	Down	7.54932e-07	4.97696e-06
Q6UWY5	OLFML1	-0.106488	1.11468	-1.22117	0.428934	Down	7.38553e-07	4.88103e-06
P98179	RBM3	-0.229052	0.990767	-1.21982	0.429337	Down	2.90549e-07	2.10235e-06
P03952	KLKB1	0.0853024	1.2949	-1.2096	0.432388	Down	3.15803e-10	4.73705e-09
P14770	GP9	-0.129922	1.07963	-1.20955	0.432404	Down	3.48981e-09	4.05122e-08
P16284	PECAM1	-0.11512	1.09402	-1.20914	0.432527	Down	1.27746e-09	1.68021e-08
Q8WWA0	ITLN1	-0.241601	0.959755	-1.20136	0.434866	Down	2.38046e-08	2.21457e-07
O43405	COCH	-0.0208039	1.17848	-1.19928	0.435491	Down	5.02509e-08	4.32512e-07
P48061	CXCL12	0.0423186	1.24091	-1.19859	0.435701	Down	3.1513e-10	4.73705e-09
P21128	ENDOU	-0.0349058	1.16064	-1.19555	0.436621	Down	3.05568e-09	3.59412e-08
Q969X2	ST6GALNAC6	0.159145	1.3504	-1.19126	0.437921	Down	7.7343e-10	1.059e-08
Q99501	GAS2L1	-0.156073	1.02915	-1.18522	0.439757	Down	5.82944e-08	4.95688e-07
Q14574	DSC3	0.0424637	1.22702	-1.18455	0.43996	Down	4.83981e-09	5.33979e-08
Q9H6X2	ANTXR1	0.206268	1.38429	-1.17802	0.441957	Down	1.5284e-09	1.95255e-08
Q8IW75	SERPINA12	-0.259596	0.916067	-1.17566	0.44268	Down	1.88576e-07	1.44683e-06
P17931	LGALS3	-0.0669072	1.10353	-1.17044	0.444285	Down	3.01768e-09	3.5766e-08
O00602	FCN1	-0.107711	1.05883	-1.16654	0.445487	Down	1.57254e-06	9.54245e-06
P31431	SDC4	0.0173246	1.18362	-1.16629	0.445564	Down	5.77808e-09	6.29693e-08
Q6UY14	ADAMTSL4	0.199702	1.35686	-1.15716	0.448394	Down	4.33251e-11	8.20412e-10
Q14624	ITIH4	0.0862213	1.23803	-1.15181	0.45006	Down	1.33199e-08	1.32702e-07
Q13093	PLA2G7	0.121964	1.27049	-1.14853	0.451085	Down	2.3506e-09	2.83987e-08
Q9UKZ9	PCOLCE2	0.223946	1.36463	-1.14069	0.453543	Down	3.81939e-11	7.28412e-10
Q16674	MIA	-0.00410429	1.13654	-1.14064	0.453557	Down	1.6587e-10	2.68407e-09
P58166	INHBE	-0.13316	1.00659	-1.13975	0.453837	Down	2.9434e-06	1.66502e-05
P19021	PAM	0.141094	1.28074	-1.13965	0.453869	Down	2.31608e-09	2.81088e-08
Q99685	MGLL	0.0242658	1.16336	-1.13909	0.454046	Down	2.03007e-06	1.20989e-05
P50238	CRIP1	-0.207542	0.931241	-1.13878	0.454143	Down	2.64563e-07	1.93001e-06
P08493	MGP	0.0377918	1.17456	-1.13676	0.454779	Down	1.11298e-11	2.60671e-10
P22749	GNLY	0.0942639	1.21858	-1.12432	0.458719	Down	2.03349e-09	2.50203e-08
P35232	PHB1	-0.247528	0.872437	-1.11996	0.460105	Down	1.39392e-05	6.86674e-05
Q9BPX6	MICU1	0.110419	1.22975	-1.11933	0.460307	Down	4.23097e-07	2.94185e-06
Q99969	RARRES2	0.195735	1.31505	-1.11931	0.460314	Down	1.84481e-10	2.91458e-09
P12955	PEPD	-0.214185	0.903382	-1.11757	0.46087	Down	1.04562e-05	5.30327e-05
P26599	PTBP1	-0.212937	0.904368	-1.11731	0.460954	Down	1.98444e-05	9.13909e-05
P49767	VEGFC	0.000444841	1.1164	-1.11596	0.461385	Down	1.2694e-07	1.00275e-06
Q6YN16	HSDL2	-0.0271502	1.08824	-1.11539	0.461568	Down	4.71302e-08	4.12583e-07
Q9UHG3	PCYOX1	0.189167	1.30228	-1.11311	0.462295	Down	6.09331e-09	6.5867e-08
O14960	LECT2	0.342111	1.44769	-1.10558	0.464716	Down	2.26156e-13	9.28981e-12
Q9GZM7	TINAGL1	0.152678	1.25754	-1.10487	0.464946	Down	1.28966e-06	8.08308e-06
P98088	MUC5AC	-0.165952	0.937002	-1.10295	0.465562	Down	5.26206e-05	0.000221604
Q9H336	CRISPLD1	0.128272	1.22707	-1.0988	0.466905	Down	1.16563e-08	1.18216e-07
P31946	YWHAB	-0.416791	0.680286	-1.09708	0.467462	Down	4.44657e-05	0.000191489
Q9NQ38	SPINK5	-0.100662	0.994239	-1.0949	0.468168	Down	6.40324e-08	5.37631e-07
P14209	CD99	0.0593023	1.15391	-1.09461	0.468262	Down	1.01016e-05	5.15702e-05
P06396	GSN	0.205768	1.29958	-1.09382	0.46852	Down	1.60294e-09	2.02836e-08
P11166	SLC2A1	-0.30846	0.781731	-1.09019	0.469699	Down	1.12221e-06	7.13404e-06
Q6WN34	CHRDL2	-0.244524	0.844874	-1.0894	0.469957	Down	6.29023e-07	4.24114e-06
P29992	GNA11	-0.2023	0.884125	-1.08643	0.470927	Down	7.25091e-06	3.80352e-05
O75083	WDR1	-0.0220356	1.05922	-1.08126	0.472616	Down	2.30092e-06	1.35021e-05
O76076	CCN5	0.0768772	1.15223	-1.07535	0.474556	Down	6.95921e-07	4.62216e-06
P05452	CLEC3B	0.0897907	1.16498	-1.07519	0.47461	Down	1.08787e-05	5.44957e-05
P63104	YWHAZ	-0.315213	0.759917	-1.07513	0.474628	Down	8.4151e-05	0.000340946
O94907	DKK1	-0.0554365	1.01768	-1.07312	0.475291	Down	4.89252e-07	3.3495e-06
O15335	CHAD	0.394152	1.46135	-1.0672	0.477245	Down	8.51255e-13	2.81568e-11
P50991	CCT4	-0.729129	0.333009	-1.06214	0.478922	Down	3.42454e-07	2.42534e-06
P68366	TUBA4A	-0.212462	0.848659	-1.06112	0.47926	Down	3.78622e-06	2.0631e-05
P56202	CTSW	0.0244403	1.08336	-1.05892	0.479993	Down	1.74871e-05	8.18887e-05
Q9NS15	LTBP3	-0.0229366	1.0329	-1.05584	0.481017	Down	8.05856e-07	5.27362e-06
Q15582	TGFBI	-0.211773	0.841459	-1.05323	0.481887	Down	7.77548e-06	4.07069e-05
O95445	APOM	0.265694	1.31745	-1.05176	0.482379	Down	1.42388e-08	1.40806e-07
Q9HB40	SCPEP1	0.196516	1.2472	-1.05069	0.482738	Down	1.1733e-07	9.32356e-07
P03951	F11	-0.0549502	0.995346	-1.0503	0.482869	Down	5.11532e-06	2.74255e-05
Q8N9N5	BANP	-0.321279	0.728535	-1.04981	0.48303	Down	9.14752e-06	4.6969e-05
F7VJQ1	PRNP	0.0451325	1.09301	-1.04788	0.48368	Down	1.54679e-06	9.45062e-06
Q92686	NRGN	0.236671	1.28415	-1.04748	0.483811	Down	4.02486e-07	2.81319e-06
O00451	GFRA2	-0.269955	0.774767	-1.04472	0.484738	Down	1.55709e-06	9.49188e-06
P11362	FGFR1	0.0928344	1.13489	-1.04206	0.485635	Down	1.47868e-06	9.05523e-06
Q12797	ASPH	-0.0245569	1.01476	-1.03931	0.486559	Down	6.35063e-05	0.000263295
P07585	DCN	-0.0201792	1.01717	-1.03734	0.487223	Down	2.50674e-06	1.455e-05
P02654	APOC1	0.187835	1.21951	-1.03168	0.489141	Down	1.19678e-08	1.20128e-07
Q9NQ79	CRTAC1	0.233969	1.26486	-1.03089	0.489408	Down	9.03767e-09	9.426e-08
P13497	BMP1	-0.0788033	0.945965	-1.02477	0.491489	Down	2.02186e-07	1.54239e-06
Q9ULI3	HEG1	-0.188543	0.830327	-1.01887	0.493503	Down	0.000512804	0.00175762
Q92954	PRG4	-0.20185	0.813272	-1.01512	0.494787	Down	2.0184e-06	1.20562e-05
P22692	IGFBP4	-0.181641	0.832916	-1.01456	0.49498	Down	1.4111e-05	6.93697e-05
P02647	APOA1	0.147057	1.16061	-1.01355	0.495326	Down	8.77838e-07	5.70275e-06
Q9H1K1	ISCU	-0.13307	0.877912	-1.01098	0.496208	Down	5.4568e-05	0.000228723
P02656	APOC3	0.119011	1.12773	-1.00872	0.496988	Down	1.09169e-06	6.96506e-06
P04114	APOB	0.118925	1.1253	-1.00637	0.497796	Down	1.05748e-05	5.33735e-05
P49862	KLK7	-0.0301447	0.974662	-1.00481	0.498337	Down	4.94042e-07	3.37364e-06
Q96AQ6	PBXIP1	0.0569578	1.06122	-1.00427	0.498523	Down	2.48927e-07	1.8411e-06
Q9UQQ2	SH2B3	0.107375	1.11122	-1.00385	0.498668	Down	1.2238e-05	6.07353e-05
Q9NX40	OCIAD1	-0.342476	0.660625	-1.0031	0.498927	Down	1.07645e-05	5.40247e-05
P15502	ELN	-0.0552636	0.944801	-1.00006	0.499978	Down	8.88783e-06	4.59894e-05
Q93088	BHMT	0.86049	-0.139934	1.00042	2.00059	Up	1.44472e-11	3.24152e-10
P12036	NEFH	0.353219	-0.652431	1.00565	2.00785	Up	0.000588662	0.0019795
P00492	HPRT1	0.122945	-0.885126	1.00807	2.01122	Up	0.000120389	0.0004748
Q9H0P0	NT5C3A	0.411777	-0.599868	1.01164	2.01621	Up	0.00121313	0.00381067
Q16698	DECR1	0.138087	-0.874571	1.01266	2.01763	Up	0.000282439	0.0010288
P78527	PRKDC	0.297597	-0.721862	1.01946	2.02716	Up	0.000873694	0.00282075
P35221	CTNNA1	0.461705	-0.562288	1.02399	2.03354	Up	0.00173423	0.00516785
Q01459	CTBS	0.221408	-0.808883	1.03029	2.04244	Up	0.000972253	0.00310145
P61421	ATP6V0D1	-0.0905495	-1.12768	1.03713	2.05215	Up	1.77724e-07	1.37145e-06
Q8TDH9	BLOC1S5	0.0150471	-1.03023	1.04528	2.06377	Up	3.45247e-05	0.000151614
P07108	DBI	0.415422	-0.63153	1.04695	2.06616	Up	0.000774152	0.00253307
Q9Y315	DERA	0.0737481	-0.977387	1.05114	2.07216	Up	3.83246e-05	0.000166656
O95466	FMNL1	0.0973072	-0.953946	1.05125	2.07233	Up	5.9478e-05	0.000248214
O00584	RNASET2	0.397171	-0.656205	1.05338	2.07538	Up	0.000541127	0.00183902
O15389	SIGLEC5	0.0510223	-1.00455	1.05557	2.07854	Up	3.40878e-06	1.87659e-05
Q5SSJ5	HP1BP3	-0.209769	-1.26549	1.05572	2.07875	Up	1.18834e-07	9.41501e-07
O95644	NFATC1	-0.00937174	-1.0657	1.05633	2.07964	Up	1.60641e-05	7.68661e-05
Q13428	TCOF1	-0.300201	-1.36405	1.06385	2.09051	Up	5.79818e-10	8.23465e-09
O75828	CBR3	0.28272	-0.782083	1.0648	2.09189	Up	0.000202736	0.000756012
Q96R06	SPAG5	-0.0243397	-1.08975	1.06541	2.09277	Up	2.0469e-06	1.2145e-05
Q712K3	UBE2R2	-0.133042	-1.19929	1.06625	2.09398	Up	3.89864e-07	2.73931e-06
P49588	AARS1	-0.0372226	-1.11065	1.07342	2.10442	Up	1.17316e-06	7.40505e-06
P00390	GSR	0.266043	-0.807632	1.07367	2.10479	Up	0.000379442	0.00134009
Q08722	CD47	0.06402	-1.01082	1.07484	2.10648	Up	4.92119e-06	2.64378e-05
Q15428	SF3A2	-0.142309	-1.21809	1.07578	2.10787	Up	7.69451e-09	8.15251e-08
P10412	H1-4	-0.135364	-1.21218	1.07682	2.10938	Up	8.83578e-09	9.28801e-08
P08238	HSP90AB1	-0.119034	-1.19754	1.0785	2.11184	Up	2.75693e-09	3.31577e-08
P07948	LYN	0.045919	-1.04419	1.09011	2.1289	Up	1.03089e-05	5.25284e-05
Q96KP1	EXOC2	-0.0327207	-1.12574	1.09302	2.1332	Up	1.38894e-06	8.52521e-06
O95678	KRT75	0.101397	-0.991727	1.09312	2.13336	Up	3.30487e-06	1.83451e-05
P21796	VDAC1	0.262848	-0.831494	1.09434	2.13516	Up	8.8973e-05	0.000358308
Q8TAQ2	SMARCC2	-0.0146017	-1.10929	1.09469	2.13566	Up	2.8808e-06	1.63654e-05
P38919	EIF4A3	0.094217	-1.00192	1.09614	2.13781	Up	7.13324e-06	3.74916e-05
Q6P4A8	PLBD1	0.116992	-0.980978	1.09797	2.14053	Up	1.37596e-06	8.48953e-06
P16401	H1-5	-0.119413	-1.22287	1.10346	2.14869	Up	4.51162e-09	5.01918e-08
O75947	ATP5PD	0.032049	-1.0725	1.10455	2.15032	Up	4.56048e-06	2.46488e-05
P40121	CAPG	0.190351	-0.920175	1.11053	2.15924	Up	5.94969e-05	0.000248214
P07900	HSP90AA1	-0.114154	-1.22714	1.11299	2.16293	Up	8.2858e-11	1.44163e-09
Q9UQ35	SRRM2	-0.209984	-1.32422	1.11424	2.16481	Up	7.59144e-10	1.0448e-08
Q7Z4V5	HDGFL2	-0.171279	-1.28713	1.11585	2.16723	Up	1.86616e-09	2.32834e-08
Q9Y5Y7	LYVE1	0.41094	-0.705163	1.1161	2.16761	Up	0.000291859	0.00106167
O43684	BUB3	0.00697784	-1.11111	1.11808	2.17058	Up	1.37691e-06	8.48953e-06
Q8NEZ5	FBXO22	1.21531	0.096307	1.11901	2.17197	Up	1.63252e-08	1.58503e-07
Q9NWH9	SLTM	-0.208679	-1.33419	1.12551	2.18179	Up	2.02504e-08	1.91055e-07
Q7Z5R6	APBB1IP	0.0665017	-1.05926	1.12576	2.18217	Up	4.26247e-06	2.31317e-05
P05141	SLC25A5	0.180948	-0.946608	1.12756	2.18488	Up	1.07174e-05	5.38897e-05
Q9Y5S9	RBM8A	-0.107025	-1.23467	1.12764	2.18502	Up	2.00347e-08	1.8969e-07
Q9NV70	EXOC1	0.193504	-0.934867	1.12837	2.18612	Up	1.11181e-05	5.55906e-05
P21281	ATP6V1B2	0.0940936	-1.03959	1.13369	2.19419	Up	2.0822e-05	9.51963e-05
P22314	UBA1	0.644127	-0.496213	1.14034	2.20433	Up	0.000467488	0.00162314
Q13423	NNT	0.356255	-0.786529	1.14278	2.20807	Up	6.49669e-05	0.000267275
Q92187	ST8SIA4	0.122301	-1.02715	1.14945	2.21829	Up	2.74774e-06	1.5698e-05
P13284	IFI30	0.518315	-0.633236	1.15155	2.22153	Up	0.000251156	0.000923672
Q9BUP3	HTATIP2	0.381331	-0.770931	1.15226	2.22262	Up	0.000141049	0.00054501
P26368	U2AF2	0.118411	-1.03408	1.1525	2.22298	Up	8.43405e-09	8.90076e-08
P01011	SERPINA3	0.419418	-0.734166	1.15358	2.22466	Up	8.80773e-06	4.57522e-05
Q15287	RNPS1	-0.0621921	-1.21938	1.15719	2.23022	Up	5.03787e-08	4.32512e-07
P31997	CEACAM8	0.183186	-0.974265	1.15745	2.23063	Up	4.35891e-08	3.8924e-07
P22307	SCP2	0.2452	-0.914087	1.15929	2.23347	Up	7.89422e-06	4.11671e-05
Q15080	NCF4	0.0172078	-1.1455	1.16271	2.23877	Up	4.15789e-07	2.89858e-06
Q9NR56	MBNL1	0.302875	-0.862265	1.16514	2.24255	Up	4.99827e-05	0.000212168
Q9NTJ3	SMC4	0.260753	-0.90511	1.16586	2.24367	Up	0.000100731	0.000402623
Q92522	H1-10	-0.0127414	-1.17985	1.16711	2.24561	Up	7.43985e-08	6.16907e-07
P59666	DEFA3	-0.0309995	-1.20235	1.17135	2.25223	Up	7.95591e-07	5.21923e-06
P45880	VDAC2	0.254531	-0.921056	1.17559	2.25885	Up	1.94681e-05	9.02789e-05
P09661	SNRPA1	-0.204941	-1.38228	1.17734	2.26159	Up	1.48697e-11	3.30852e-10
P61244	MAX	0.154491	-1.02312	1.17761	2.26202	Up	8.84292e-06	4.58458e-05
P30084	ECHS1	0.205731	-0.97319	1.17892	2.26407	Up	1.04874e-05	5.30327e-05
Q13555	CAMK2G	0.131269	-1.04973	1.18099	2.26733	Up	1.32155e-06	8.22503e-06
Q9UMX0	UBQLN1	0.245381	-0.936219	1.1816	2.26828	Up	2.01213e-05	9.2468e-05
P56159	GFRA1	0.131155	-1.05097	1.18213	2.26911	Up	3.35583e-07	2.40216e-06
P19012	KRT15	0.386806	-0.795694	1.1825	2.2697	Up	2.78188e-05	0.000124624
Q9BRP8	PYM1	0.0386214	-1.14425	1.18287	2.27028	Up	2.21733e-07	1.67713e-06
Q86XP3	DDX42	-0.0318905	-1.21642	1.18453	2.2729	Up	5.93299e-08	5.02891e-07
Q6ZUM4	ARHGAP27	0.245182	-0.945103	1.19028	2.28198	Up	3.79933e-05	0.000165755
Q96G03	PGM2	0.0458499	-1.14586	1.19171	2.28424	Up	1.54569e-07	1.20672e-06
Q9H3N1	TMX1	-0.181208	-1.37478	1.19357	2.28718	Up	1.2858e-11	2.95957e-10
P62495	ETF1	0.122059	-1.0773	1.19936	2.29638	Up	2.67294e-06	1.53149e-05
Q15393	SF3B3	-0.0133128	-1.21987	1.20656	2.30787	Up	2.8234e-08	2.59054e-07
Q13595	TRA2A	-0.00902027	-1.21653	1.20751	2.30938	Up	1.53525e-08	1.50151e-07
P56192	MARS1	0.386477	-0.823627	1.2101	2.31354	Up	3.16129e-05	0.000140677
Q9Y2X3	NOP58	-0.191906	-1.40506	1.21316	2.31844	Up	7.017e-13	2.43317e-11
P09669	COX6C	0.208829	-1.00909	1.21792	2.32611	Up	9.34883e-06	4.79105e-05
Q9UBQ5	EIF3K	0.0851178	-1.1335	1.21862	2.32724	Up	9.76007e-07	6.26427e-06
P61970	NUTF2	0.182769	-1.03595	1.21872	2.3274	Up	6.57702e-06	3.47735e-05
Q15020	SART3	0.0750267	-1.14564	1.22067	2.33055	Up	1.66048e-08	1.60633e-07
Q9UBQ0	VPS29	0.123845	-1.09787	1.22172	2.33224	Up	6.33576e-07	4.26108e-06
P53004	BLVRA	0.104751	-1.11755	1.2223	2.33318	Up	2.28249e-06	1.34234e-05
Q9BY44	EIF2A	-0.126402	-1.35397	1.22756	2.34171	Up	8.47702e-11	1.44163e-09
Q9NS28	RGS18	0.121519	-1.10728	1.2288	2.34372	Up	1.94869e-07	1.49083e-06
Q04941	PLP2	-0.0751661	-1.3077	1.23253	2.34979	Up	7.10271e-10	9.92892e-09
Q5JRA6	MIA3	0.314516	-0.919514	1.23403	2.35223	Up	3.0076e-08	2.73139e-07
O00148	DDX39A	0.0990939	-1.14049	1.23958	2.3613	Up	4.30221e-07	2.98361e-06
P29590	PML	-0.0686949	-1.30904	1.24035	2.36256	Up	8.35629e-11	1.44163e-09
C4AMC7	WASH3P	0.144227	-1.09663	1.24086	2.36339	Up	4.80378e-07	3.30569e-06
Q70J99	UNC13D	0.2996	-0.942426	1.24203	2.3653	Up	1.25546e-05	6.20755e-05
Q9Y6N5	SQOR	0.0774816	-1.1666	1.24408	2.36868	Up	6.15774e-08	5.18649e-07
P32926	DSG3	0.0862196	-1.16219	1.24841	2.37579	Up	4.9667e-08	4.29162e-07
P20674	COX5A	0.324491	-0.93071	1.2552	2.387	Up	2.07205e-05	9.4895e-05
P62993	GRB2	0.514478	-0.741753	1.25623	2.38871	Up	3.30105e-05	0.000145683
Q13610	PWP1	0.417622	-0.842124	1.25975	2.39454	Up	9.05788e-06	4.66883e-05
Q99615	DNAJC7	0.441386	-0.818407	1.25979	2.39461	Up	3.24564e-05	0.000143713
Q15459	SF3A1	0.175137	-1.08744	1.26258	2.39924	Up	6.8761e-06	3.6283e-05
Q13586	STIM1	0.317218	-0.947739	1.26496	2.4032	Up	2.52224e-06	1.46082e-05
P16104	H2AX	-0.099846	-1.36495	1.26511	2.40345	Up	3.32844e-12	8.71267e-11
Q92905	COPS5	0.46299	-0.804292	1.26728	2.40708	Up	1.52057e-05	7.36828e-05
Q15233	NONO	0.161405	-1.10614	1.26755	2.40752	Up	3.40533e-07	2.4246e-06
O15127	SCAMP2	0.24224	-1.02558	1.26782	2.40797	Up	3.41501e-07	2.42502e-06
P45973	CBX5	0.0487355	-1.22191	1.27065	2.4127	Up	1.80947e-08	1.73164e-07
O60488	ACSL4	0.369497	-0.901507	1.271	2.41329	Up	1.63638e-05	7.80203e-05
P80404	ABAT	0.440742	-0.831862	1.2726	2.41597	Up	1.75125e-05	8.18887e-05
P32455	GBP1	0.239662	-1.03694	1.2766	2.42267	Up	3.17839e-06	1.77677e-05
Q9BVK6	TMED9	0.385843	-0.891414	1.27726	2.42378	Up	4.6065e-06	2.48472e-05
Q9BQ61	TRIR	0.265407	-1.01267	1.27807	2.42515	Up	5.0195e-07	3.41019e-06
Q9H307	PNN	0.167274	-1.11189	1.27917	2.42699	Up	1.37995e-06	8.48953e-06
Q9UJ70	NAGK	0.514865	-0.765845	1.28071	2.42959	Up	6.48152e-05	0.000267063
P61326	MAGOH	-0.00185963	-1.2841	1.28224	2.43216	Up	2.67283e-12	7.35718e-11
P51570	GALK1	0.211966	-1.07082	1.28279	2.43309	Up	2.82197e-07	2.05304e-06
Q99460	PSMD1	0.147024	-1.13596	1.28298	2.43341	Up	2.97379e-08	2.7099e-07
O75955	FLOT1	0.0968535	-1.18618	1.28303	2.4335	Up	7.36808e-09	7.90072e-08
Q9BUQ8	DDX23	0.297285	-0.985893	1.28318	2.43374	Up	1.03906e-05	5.28438e-05
Q9Y4F9	RIPOR2	0.114265	-1.17377	1.28803	2.44195	Up	7.00851e-08	5.84772e-07
P02741	CRP	0.0936536	-1.19442	1.28807	2.44201	Up	5.78977e-11	1.06612e-09
Q7Z6I6	ARHGAP30	0.419491	-0.869089	1.28858	2.44288	Up	1.54446e-05	7.45697e-05
O60763	USO1	0.298604	-0.996018	1.29462	2.45313	Up	6.49796e-06	3.44237e-05
P21127	CDK11B	-0.0380649	-1.3338	1.29573	2.45502	Up	3.99074e-12	1.03449e-10
P20591	MX1	1.14237	-0.155521	1.29789	2.45868	Up	6.58992e-22	1.75951e-18
P67870	CSNK2B	0.106606	-1.19663	1.30324	2.46782	Up	5.3268e-08	4.5535e-07
Q10471	GALNT2	0.671456	-0.633372	1.30483	2.47054	Up	6.03677e-05	0.000251146
P60484	PTEN	0.178331	-1.127	1.30533	2.4714	Up	2.68198e-08	2.46927e-07
Q86UP2	KTN1	0.322553	-0.984931	1.30748	2.47509	Up	1.71302e-06	1.02551e-05
P43304	GPD2	0.521241	-0.78695	1.30819	2.47631	Up	1.94759e-05	9.02789e-05
Q6P589	TNFAIP8L2	0.206888	-1.10278	1.30967	2.47885	Up	5.338e-08	4.5535e-07
Q3KQU3	MAP7D1	-0.0326806	-1.34879	1.31611	2.48993	Up	2.14531e-13	8.94998e-12
P21549	AGXT	0.0431261	-1.27724	1.32037	2.4973	Up	3.75636e-09	4.27946e-08
Q13283	G3BP1	0.219507	-1.10098	1.32049	2.49751	Up	2.28037e-07	1.71028e-06
Q9P270	SLAIN2	0.222382	-1.09881	1.3212	2.49873	Up	1.67303e-07	1.29855e-06
O43670	ZNF207	0.0973739	-1.22428	1.32166	2.49953	Up	3.09758e-09	3.62743e-08
Q5JW98	CALHM4	0.293697	-1.02972	1.32341	2.50258	Up	1.56452e-06	9.51541e-06
P05362	ICAM1	0.521262	-0.802253	1.32351	2.50275	Up	2.60136e-05	0.000116733
P30040	ERP29	0.0488842	-1.27692	1.3258	2.50672	Up	9.0963e-10	1.21436e-08
P13073	COX4I1	0.292352	-1.04009	1.33244	2.51829	Up	2.09458e-07	1.58879e-06
P26022	PTX3	0.115298	-1.21917	1.33447	2.52182	Up	1.69029e-08	1.62927e-07
P09110	ACAA1	0.118398	-1.21689	1.33529	2.52325	Up	7.91695e-08	6.54436e-07
P16885	PLCG2	0.160728	-1.17663	1.33736	2.52689	Up	1.26871e-08	1.26871e-07
P10644	PRKAR1A	0.729841	-0.609403	1.33924	2.53019	Up	2.32321e-05	0.000105314
Q9ULW8	PADI3	-0.117162	-1.45682	1.33965	2.53091	Up	4.12686e-18	1.10187e-15
O00267	SUPT5H	0.0224077	-1.32089	1.3433	2.5373	Up	1.35496e-11	3.09208e-10
Q7Z406	MYH14	0.594599	-0.748976	1.34358	2.5378	Up	3.3641e-06	1.85966e-05
Q96QK1	VPS35	0.411274	-0.933065	1.34434	2.53914	Up	1.97765e-05	9.13909e-05
Q96ST2	IWS1	0.00938882	-1.33627	1.34566	2.54147	Up	1.6379e-10	2.66658e-09
O75400	PRPF40A	0.0592066	-1.28838	1.34759	2.54487	Up	4.52643e-10	6.6771e-09
O94776	MTA2	0.107304	-1.24181	1.34911	2.54756	Up	6.54618e-10	9.19911e-09
P49770	EIF2B2	0.287469	-1.06584	1.35331	2.55497	Up	6.46492e-08	5.41107e-07
P15692	VEGFA	0.168274	-1.18571	1.35398	2.55617	Up	4.02025e-08	3.60204e-07
P98095	FBLN2	0.327101	-1.02913	1.35623	2.56015	Up	3.10763e-06	1.74681e-05
Q92925	SMARCD2	0.269187	-1.08839	1.35757	2.56254	Up	2.34038e-06	1.37035e-05
Q9Y5B9	SUPT16H	0.289629	-1.06817	1.3578	2.56294	Up	6.11168e-07	4.13119e-06
O43169	CYB5B	0.32475	-1.03325	1.35799	2.56329	Up	3.64128e-08	3.28453e-07
Q9NWB6	ARGLU1	-0.0816809	-1.43977	1.35809	2.56346	Up	2.81025e-15	2.20687e-13
P48047	ATP5PO	0.35731	-1.00159	1.3589	2.5649	Up	1.29963e-06	8.12651e-06
P34910	EVI2B	0.112769	-1.25134	1.36411	2.57418	Up	5.49035e-10	7.88131e-09
Q08945	SSRP1	0.0849767	-1.28027	1.36525	2.5762	Up	2.06693e-11	4.37993e-10
Q9BXD5	NPL	0.238802	-1.12758	1.36638	2.57823	Up	1.454e-08	1.43254e-07
Q86YV0	RASAL3	0.298453	-1.06837	1.36682	2.57901	Up	8.55055e-08	7.02461e-07
P32320	CDA	0.0195241	-1.35048	1.37	2.58471	Up	3.2587e-12	8.61457e-11
P08254	MMP3	0.40132	-0.973291	1.37461	2.59298	Up	3.79908e-07	2.68348e-06
O75643	SNRNP200	0.241905	-1.13603	1.37794	2.59897	Up	8.88021e-08	7.27305e-07
Q14764	MVP	0.470427	-0.909369	1.3798	2.60232	Up	3.14897e-07	2.26624e-06
P33121	ACSL1	0.299372	-1.08062	1.38	2.60268	Up	8.87235e-07	5.7498e-06
P83916	CBX1	-0.00737461	-1.38745	1.38008	2.60282	Up	1.70675e-13	7.35004e-12
O15260	SURF4	0.1604	-1.22078	1.38118	2.60481	Up	1.38353e-09	1.80197e-08
P10606	COX5B	0.28728	-1.0943	1.38158	2.60553	Up	2.28461e-08	2.14453e-07
P07942	LAMB1	0.60974	-0.775916	1.38566	2.61291	Up	5.83415e-06	3.11544e-05
Q9NSI8	SAMSN1	0.0193681	-1.36831	1.38768	2.61658	Up	2.84775e-12	7.75865e-11
P09497	CLTB	0.345285	-1.0429	1.38818	2.61749	Up	1.57954e-06	9.56318e-06
Q9Y6K5	OAS3	0.233759	-1.15466	1.38841	2.61791	Up	2.62771e-07	1.92219e-06
Q969G3	SMARCE1	-0.0124941	-1.40382	1.39132	2.62319	Up	4.23281e-13	1.52724e-11
P43307	SSR1	0.239378	-1.15294	1.39232	2.625	Up	1.94963e-09	2.42116e-08
P18887	XRCC1	0.310981	-1.08553	1.39651	2.63264	Up	2.56465e-06	1.48216e-05
Q6ZUJ8	PIK3AP1	0.163559	-1.23414	1.3977	2.63481	Up	1.17343e-08	1.18229e-07
P55795	HNRNPH2	0.451359	-0.950603	1.40196	2.64261	Up	2.33016e-07	1.74273e-06
P28482	MAPK1	0.296204	-1.1067	1.4029	2.64433	Up	2.8752e-07	2.08608e-06
P24752	ACAT1	0.152603	-1.25123	1.40383	2.64604	Up	1.29958e-09	1.70092e-08
Q0VD83	APOBR	0.269145	-1.14235	1.41149	2.66012	Up	9.79604e-08	7.90194e-07
Q9Y3C0	WASHC3	0.154116	-1.25924	1.41336	2.66356	Up	4.78393e-11	8.99514e-10
P30837	ALDH1B1	0.267666	-1.14627	1.41394	2.66464	Up	2.35484e-08	2.1984e-07
P25789	PSMA4	0.422662	-0.995299	1.41796	2.67208	Up	9.05085e-07	5.83715e-06
P08754	GNAI3	0.258111	-1.16051	1.41863	2.67331	Up	4.95999e-10	7.2367e-09
Q9Y5X1	SNX9	0.406776	-1.01236	1.41913	2.67425	Up	4.60943e-08	4.06922e-07
Q96A65	EXOC4	0.55624	-0.867171	1.42341	2.68219	Up	2.90485e-06	1.6467e-05
P49756	RBM25	0.0726312	-1.35254	1.42517	2.68547	Up	3.21586e-13	1.22662e-11
Q00765	REEP5	0.297264	-1.12816	1.42542	2.68593	Up	3.61171e-09	4.13874e-08
Q5TAQ9	DCAF8	0.035041	-1.39558	1.43062	2.69562	Up	3.1941e-12	8.52826e-11
P29144	TPP2	0.46072	-0.972782	1.4335	2.70102	Up	3.17702e-06	1.77677e-05
O75494	SRSF10	0.139919	-1.29532	1.43524	2.70427	Up	1.46045e-10	2.42199e-09
P02763	ORM1	0.678865	-0.756832	1.4357	2.70513	Up	4.51166e-08	4.01538e-07
P11717	IGF2R	0.263708	-1.17262	1.43632	2.7063	Up	9.20762e-08	7.49522e-07
Q09028	RBBP4	0.0969075	-1.34004	1.43695	2.70747	Up	1.75262e-12	5.12825e-11
Q92541	RTF1	0.0857616	-1.35422	1.43998	2.71317	Up	5.51218e-13	1.96234e-11
Q04837	SSBP1	0.188068	-1.25249	1.44056	2.71426	Up	1.38351e-08	1.37323e-07
Q14203	DCTN1	0.566011	-0.882182	1.44819	2.72866	Up	1.35429e-06	8.38967e-06
P53597	SUCLG1	0.324714	-1.12505	1.44976	2.73164	Up	1.54834e-09	1.96861e-08
Q641Q2	WASHC2A	0.0600808	-1.39119	1.45128	2.7345	Up	2.77531e-13	1.08972e-11
Q8N474	SFRP1	0.324766	-1.13114	1.4559	2.74328	Up	8.98126e-10	1.20502e-08
P13164	IFITM1	0.156134	-1.30011	1.45624	2.74393	Up	5.85645e-12	1.47516e-10
O43815	STRN	0.264578	-1.19262	1.4572	2.74575	Up	1.05816e-08	1.09507e-07
O76096	CST7	0.00888658	-1.44843	1.45731	2.74597	Up	6.47424e-17	9.09801e-15
Q8N108	MIER1	0.117091	-1.34617	1.46326	2.75732	Up	1.11026e-12	3.57157e-11
P46379	BAG6	0.337547	-1.12624	1.46379	2.75832	Up	1.01822e-07	8.18868e-07
Q9Y520	PRRC2C	0.412673	-1.05278	1.46546	2.76151	Up	2.37881e-07	1.7692e-06
Q9UQ13	SHOC2	0.222554	-1.24878	1.47133	2.77278	Up	6.55381e-11	1.19039e-09
Q9BT09	CNPY3	0.540505	-0.931531	1.47204	2.77413	Up	1.68612e-06	1.01395e-05
O75533	SF3B1	0.295114	-1.17906	1.47417	2.77824	Up	3.70332e-08	3.32924e-07
Q9H3P7	ACBD3	0.188761	-1.28562	1.47438	2.77865	Up	9.88173e-10	1.30615e-08
Q9P0L0	VAPA	0.469636	-1.00723	1.47687	2.78344	Up	1.46108e-08	1.43422e-07
P49720	PSMB3	0.409862	-1.06788	1.47774	2.78513	Up	4.77307e-08	4.16474e-07
O00743	PPP6C	0.515893	-0.965088	1.48098	2.79139	Up	8.47369e-08	6.98295e-07
Q7Z7A4	PXK	0.185382	-1.296	1.48138	2.79216	Up	1.91338e-11	4.08698e-10
P22897	MRC1	0.57004	-0.912686	1.48273	2.79476	Up	7.77058e-07	5.11021e-06
O00487	PSMD14	0.565962	-0.916837	1.4828	2.7949	Up	1.13498e-06	7.19808e-06
Q13939	CCIN	0.571646	-0.913058	1.4847	2.7986	Up	5.87105e-07	3.97861e-06
P22087	FBL	0.227039	-1.25803	1.48506	2.7993	Up	2.61097e-12	7.26177e-11
Q567U6	CCDC93	0.224043	-1.26206	1.48611	2.80132	Up	1.62727e-10	2.66553e-09
Q6ZT62	BARGIN	0.344018	-1.14304	1.48706	2.80316	Up	4.75118e-09	5.26376e-08
O00560	SDCBP	0.349473	-1.13922	1.48869	2.80634	Up	8.17057e-10	1.10738e-08
Q5W0V3	FHIP2A	0.795139	-0.696342	1.49148	2.81177	Up	8.16964e-07	5.32023e-06
P52790	HK3	0.185765	-1.30918	1.49495	2.81854	Up	2.66722e-11	5.3545e-10
Q6PD62	CTR9	0.100126	-1.39644	1.49656	2.8217	Up	1.06299e-12	3.46121e-11
P49721	PSMB2	0.441548	-1.05755	1.4991	2.82666	Up	9.78602e-08	7.90194e-07
Q96I99	SUCLG2	0.244162	-1.25651	1.50068	2.82975	Up	2.00996e-09	2.48453e-08
P0DP01	IGHV1-8	0.541592	-0.959568	1.50116	2.8307	Up	1.54412e-07	1.20672e-06
Q9Y376	CAB39	0.326219	-1.1878	1.51402	2.85605	Up	2.26384e-10	3.53476e-09
Q9Y394	DHRS7	0.230889	-1.28398	1.51487	2.85773	Up	1.90088e-11	4.08698e-10
O60264	SMARCA5	0.309455	-1.20577	1.51523	2.85844	Up	1.67002e-10	2.68612e-09
Q9NZN4	EHD2	0.439022	-1.08079	1.51981	2.86754	Up	2.50298e-07	1.84612e-06
P0DJI9	SAA2	0.193215	-1.32705	1.52027	2.86845	Up	1.55809e-12	4.7274e-11
Q14498	RBM39	0.204094	-1.31679	1.52089	2.86967	Up	2.98301e-10	4.52536e-09
Q9Y3Z3	SAMHD1	0.252434	-1.26875	1.52119	2.87027	Up	6.86267e-11	1.22975e-09
Q9UPT5	EXOC7	0.386333	-1.13544	1.52178	2.87144	Up	3.76657e-09	4.27946e-08
P51531	SMARCA2	0.122762	-1.39977	1.52253	2.87294	Up	7.07499e-14	3.32814e-12
P04844	RPN2	0.463283	-1.06139	1.52468	2.87722	Up	1.16888e-08	1.18216e-07
Q8NBJ4	GOLM1	0.383637	-1.15356	1.5372	2.90231	Up	9.82986e-10	1.30576e-08
Q96B97	SH3KBP1	0.239025	-1.29866	1.53769	2.90328	Up	1.45678e-12	4.52279e-11
Q9Y295	DRG1	0.332102	-1.20729	1.53939	2.90672	Up	2.77794e-09	3.32605e-08
Q13011	ECH1	0.346811	-1.19452	1.54133	2.91063	Up	1.50442e-09	1.93115e-08
Q53EL6	PDCD4	0.268946	-1.27261	1.54156	2.91109	Up	1.85596e-11	4.06182e-10
Q15843	NEDD8	0.453528	-1.08812	1.54165	2.91127	Up	1.62899e-08	1.58503e-07
Q12874	SF3A3	0.384061	-1.16203	1.54609	2.92024	Up	1.94976e-08	1.85262e-07
P42566	EPS15	0.442582	-1.1044	1.54699	2.92206	Up	3.51767e-09	4.06587e-08
O00471	EXOC5	0.20365	-1.34348	1.54713	2.92234	Up	1.9084e-12	5.47896e-11
Q9BPX5	ARPC5L	0.261431	-1.29371	1.55514	2.93862	Up	2.70532e-13	1.07809e-11
P25205	MCM3	0.375341	-1.18129	1.55663	2.94165	Up	3.34625e-09	3.90152e-08
Q16799	RTN1	0.3471	-1.21164	1.55874	2.94597	Up	1.83448e-09	2.29955e-08
P62847	RPS24	0.569904	-0.99039	1.56029	2.94914	Up	4.81414e-08	4.1733e-07
P19440	GGT1	0.535912	-1.02459	1.5605	2.94955	Up	6.56808e-07	4.39518e-06
P78356	PIP4K2B	0.576894	-0.98725	1.56414	2.95702	Up	1.55206e-07	1.20816e-06
Q14151	SAFB2	0.124921	-1.4407	1.56562	2.96005	Up	1.13355e-15	1.08092e-13
Q6DD88	ATL3	0.425034	-1.1427	1.56773	2.96438	Up	1.63672e-09	2.06134e-08
Q9Y230	RUVBL2	0.373491	-1.19661	1.5701	2.96926	Up	2.0679e-09	2.5327e-08
Q9UBC2	EPS15L1	0.330112	-1.24115	1.57126	2.97164	Up	9.55875e-12	2.28916e-10
P16220	CREB1	0.244316	-1.32701	1.57132	2.97177	Up	1.54973e-12	4.7274e-11
P28838	LAP3	0.404329	-1.16781	1.57213	2.97344	Up	5.97057e-10	8.43462e-09
P23497	SP100	0.13215	-1.44336	1.57551	2.98041	Up	2.39423e-16	2.77939e-14
Q96CT7	CCDC124	0.29375	-1.28178	1.57553	2.98044	Up	8.31919e-10	1.12183e-08
O00193	SMAP	0.283592	-1.29456	1.57815	2.98587	Up	2.40504e-11	4.90187e-10
Q9NXG2	THUMPD1	0.53168	-1.04943	1.58111	2.99201	Up	4.15659e-09	4.68274e-08
O95232	LUC7L3	0.262954	-1.31908	1.58204	2.99393	Up	1.00302e-10	1.69497e-09
P21246	PTN	0.206683	-1.37618	1.58286	2.99563	Up	3.22647e-14	1.7581e-12
Q15059	BRD3	0.122448	-1.4612	1.58364	2.99726	Up	2.07604e-16	2.51956e-14
Q04446	GBE1	0.702413	-0.881982	1.58439	2.99882	Up	3.38653e-07	2.41765e-06
Q13113	PDZK1IP1	0.593176	-0.991755	1.58493	2.99993	Up	4.81343e-08	4.1733e-07
Q12802	AKAP13	0.328063	-1.26048	1.58854	3.00745	Up	7.66436e-11	1.36426e-09
P10155	RO60	0.309519	-1.27921	1.58872	3.00783	Up	2.84895e-11	5.63458e-10
Q92747	ARPC1A	0.461929	-1.14104	1.60297	3.03768	Up	1.44848e-09	1.8774e-08
Q9H098	FAM107B	0.430187	-1.17287	1.60305	3.03785	Up	8.45615e-11	1.44163e-09
Q5T2W1	PDZK1	0.384138	-1.2191	1.60324	3.03826	Up	5.32686e-11	9.93906e-10
O60861	GAS7	0.16904	-1.43558	1.60462	3.04116	Up	2.01626e-17	4.1411e-15
O75923	DYSF	0.322653	-1.28421	1.60686	3.04588	Up	2.11192e-11	4.44002e-10
Q15311	RALBP1	0.497115	-1.11064	1.60775	3.04777	Up	9.70233e-09	1.00799e-07
P48507	GCLM	0.757757	-0.853251	1.61101	3.05465	Up	2.2613e-07	1.70556e-06
P22894	MMP8	0.191687	-1.42682	1.6185	3.07057	Up	1.31828e-15	1.17327e-13
Q9Y3B3	TMED7	0.607335	-1.01172	1.61905	3.07173	Up	1.81837e-08	1.73395e-07
Q8NFH8	REPS2	0.42026	-1.19955	1.61981	3.07335	Up	6.24383e-11	1.14185e-09
O95479	H6PD	0.513564	-1.10813	1.62169	3.07735	Up	2.28911e-08	2.14453e-07
P11274	BCR	0.253457	-1.37025	1.62371	3.08166	Up	1.92104e-15	1.60287e-13
O95347	SMC2	0.428606	-1.19903	1.62763	3.09006	Up	2.96709e-09	3.53666e-08
Q9BV40	VAMP8	0.267388	-1.36466	1.63205	3.09952	Up	1.08709e-13	4.91953e-12
P0DJI8	SAA1	0.288362	-1.34597	1.63433	3.10444	Up	3.20932e-13	1.22662e-11
Q8N7H5	PAF1	0.240074	-1.39767	1.63774	3.11179	Up	5.49833e-14	2.66919e-12
Q9Y4X5	ARIH1	0.44195	-1.1958	1.63775	3.1118	Up	2.29626e-09	2.79955e-08
Q01432	AMPD3	0.395852	-1.2441	1.63995	3.11655	Up	9.6882e-12	2.28916e-10
Q32P44	EML3	0.432195	-1.20887	1.64107	3.11897	Up	2.82861e-11	5.63458e-10
Q96NA2	RILP	0.388274	-1.26264	1.65092	3.14033	Up	2.6885e-13	1.07809e-11
O75150	RNF40	0.19588	-1.46787	1.66375	3.1684	Up	8.85494e-20	7.8809e-17
P21462	FPR1	0.230464	-1.43355	1.66401	3.16896	Up	3.2617e-17	5.12278e-15
Q08477	CYP4F3	0.396806	-1.26795	1.66476	3.17061	Up	7.6043e-12	1.89752e-10
Q6QNY1	BLOC1S2	0.241116	-1.424	1.66512	3.1714	Up	1.04792e-14	6.99486e-13
P50749	RASSF2	0.416399	-1.25026	1.66666	3.17478	Up	2.25462e-11	4.63064e-10
O75475	PSIP1	0.40286	-1.27023	1.67309	3.18898	Up	6.70796e-11	1.21015e-09
Q6PKG0	LARP1	0.351315	-1.32773	1.67905	3.20217	Up	1.30849e-12	4.11019e-11
Q9UDT6	CLIP2	0.816624	-0.869842	1.68647	3.21867	Up	3.63127e-08	3.28453e-07
	CNK3-IPCEF1	0.484352	-1.20842	1.69278	3.23278	Up	1.45906e-09	1.88197e-08
Q03252	LMNB2	0.471485	-1.22841	1.69989	3.24877	Up	8.47413e-11	1.44163e-09
P61964	WDR5	0.237288	-1.46366	1.70095	3.25115	Up	2.28442e-17	4.35672e-15
P49321	NASP	0.274041	-1.42806	1.7021	3.25375	Up	1.95464e-18	8.69816e-16
P24071	FCAR	0.303655	-1.41156	1.71522	3.28346	Up	3.59248e-16	3.6892e-14
O43719	HTATSF1	0.446457	-1.26911	1.71557	3.28426	Up	4.99479e-10	7.24788e-09
O60216	RAD21	0.402174	-1.32069	1.72286	3.3009	Up	4.22695e-14	2.12943e-12
P61011	SRP54	0.465747	-1.26063	1.72638	3.30896	Up	1.75237e-12	5.12825e-11
Q96JB5	CDK5RAP3	0.296794	-1.43688	1.73367	3.32573	Up	2.4255e-15	1.96245e-13
Q9NT62	ATG3	0.460579	-1.2754	1.73598	3.33105	Up	1.76704e-12	5.12825e-11
O43488	AKR7A2	0.813011	-0.926474	1.73948	3.33916	Up	7.6214e-09	8.10722e-08
Q8TBX8	PIP4K2C	0.565695	-1.1779	1.7436	3.34869	Up	2.82571e-10	4.336e-09
Q15021	NCAPD2	0.318505	-1.42729	1.74579	3.35379	Up	3.04791e-17	5.0862e-15
Q9H4E7	DEF6	0.492132	-1.25629	1.74843	3.35992	Up	5.36039e-11	9.93906e-10
Q53GQ0	HSD17B12	0.389762	-1.36591	1.75567	3.37683	Up	7.10501e-14	3.32814e-12
P51003	PAPOLA	0.431821	-1.32734	1.75916	3.38502	Up	4.55425e-15	3.28644e-13
Q8NDX1	PSD4	0.551464	-1.20986	1.76132	3.39009	Up	4.72799e-12	1.20226e-10
P32456	GBP2	0.493886	-1.28447	1.77835	3.43034	Up	2.15924e-12	6.12459e-11
P51452	DUSP3	0.867028	-0.912088	1.77912	3.43216	Up	5.22272e-09	5.73855e-08
O60832	DKC1	0.327201	-1.45648	1.78368	3.44303	Up	9.98458e-19	6.66471e-16
Q9UNF1	MAGED2	0.628244	-1.15639	1.78463	3.44531	Up	3.53122e-10	5.26724e-09
Q8TAG9	EXOC6	0.323566	-1.46318	1.78674	3.45035	Up	3.63486e-18	1.07834e-15
Q96BM9	ARL8A	0.748148	-1.04157	1.78971	3.45746	Up	7.19989e-10	9.96047e-09
Q7L5N7	LPCAT2	0.43664	-1.3561	1.79274	3.46472	Up	1.6009e-14	9.49868e-13
Q9Y5P6	GMPPB	0.720696	-1.07266	1.79335	3.46619	Up	3.80718e-09	4.30727e-08
Q93091	RNASE6	0.541091	-1.25271	1.7938	3.46727	Up	2.24825e-11	4.63064e-10
Q5T447	HECTD3	0.435032	-1.36489	1.79992	3.48201	Up	4.14201e-14	2.12676e-12
P16930	FAH	0.56529	-1.26491	1.8302	3.55586	Up	2.89023e-11	5.64828e-10
Q13451	FKBP5	0.35097	-1.48504	1.83601	3.5702	Up	5.24006e-17	7.77276e-15
Q96BX8	MOB3A	0.635621	-1.20805	1.84367	3.58921	Up	2.23819e-11	4.63064e-10
P09622	DLD	0.660152	-1.18424	1.84439	3.59102	Up	1.39749e-10	2.33207e-09
P09601	HMOX1	0.662521	-1.19554	1.85806	3.6252	Up	1.76422e-10	2.82064e-09
Q96MU7	YTHDC1	0.560494	-1.3098	1.8703	3.65608	Up	1.50103e-15	1.29282e-13
O00567	NOP56	0.558313	-1.31366	1.87197	3.66032	Up	4.0494e-14	2.11998e-12
Q8N573	OXR1	0.701835	-1.17659	1.87843	3.67674	Up	4.36983e-10	6.48192e-09
P47712	PLA2G4A	0.583296	-1.29893	1.88222	3.68642	Up	3.04191e-12	8.20395e-11
Q96SB4	SRPK1	0.454861	-1.43411	1.88897	3.7037	Up	2.69674e-17	4.8002e-15
Q8N3U4	STAG2	0.488376	-1.41411	1.90248	3.73856	Up	2.31179e-18	8.81783e-16
P17676	CEBPB	0.561634	-1.36492	1.92656	3.80147	Up	3.54196e-15	2.62696e-13
Q6NYC1	JMJD6	0.712713	-1.21838	1.93109	3.81344	Up	1.23867e-13	5.51208e-12
P78537	BLOC1S1	0.44364	-1.49073	1.93437	3.82211	Up	6.5593e-18	1.59212e-15
O75122	CLASP2	0.62798	-1.31143	1.93941	3.83548	Up	1.35581e-14	8.41866e-13
Q9Y5B0	CTDP1	0.510903	-1.44218	1.95308	3.872	Up	7.41042e-18	1.64882e-15
P04179	SOD2	0.733708	-1.22673	1.96043	3.89179	Up	2.64528e-11	5.35068e-10
P51813	BMX	0.77564	-1.18779	1.96342	3.89987	Up	8.33174e-12	2.05979e-10
Q10588	BST1	0.611196	-1.35273	1.96392	3.90121	Up	4.04095e-14	2.11998e-12
Q9Y6D5	ARFGEF2	0.563273	-1.40375	1.96702	3.90959	Up	3.00941e-15	2.29575e-13
B1AH88	TSPO	0.584324	-1.38789	1.97222	3.92371	Up	1.84721e-14	1.07219e-12
Q8IXQ6	PARP9	0.721701	-1.26439	1.98609	3.96162	Up	1.23168e-15	1.134e-13
Q5K651	SAMD9	0.739248	-1.25578	1.99503	3.98624	Up	3.99389e-13	1.46078e-11
Q9UNA1	ARHGAP26	0.570709	-1.43912	2.00983	4.02735	Up	3.62113e-18	1.07834e-15
Q96TC7	RMDN3	0.592307	-1.43862	2.03093	4.08669	Up	2.72145e-16	3.02762e-14
Q15436	SEC23A	0.735259	-1.29805	2.0333	4.09342	Up	2.93542e-14	1.63283e-12
Q13325	IFIT5	0.764439	-1.28445	2.04889	4.13787	Up	6.1233e-13	2.15121e-11
O75044	SRGAP2	0.755287	-1.29543	2.05072	4.14312	Up	8.54195e-13	2.81568e-11
P09917	ALOX5	0.671415	-1.39916	2.07057	4.20053	Up	7.86763e-16	7.78021e-14
O95786	RIGI	0.628395	-1.465	2.0934	4.26751	Up	1.37079e-20	1.83001e-17
Q8TDB6	DTX3L	0.759995	-1.33983	2.09982	4.28657	Up	9.57075e-17	1.21685e-14
P60983	GMFB	0.851395	-1.25189	2.10329	4.29687	Up	8.0174e-13	2.70968e-11
P05161	ISG15	0.744101	-1.38089	2.12499	4.362	Up	1.4975e-18	7.99667e-16
P55081	MFAP1	0.696504	-1.45423	2.15074	4.44055	Up	9.42856e-17	1.21685e-14
P82970	HMGN5	0.826349	-1.33299	2.15934	4.46712	Up	3.03716e-16	3.24369e-14
O94979	SEC31A	1.00783	-1.2593	2.26713	4.81366	Up	4.86246e-15	3.41652e-13
