# Supplementary material for: Integrative multi-omics analysis unravels the host response landscape and reveals a serum protein panel for early prognosis prediction for ARDS
Source: Crit Care. 2024 Jul 2;28:213. doi: 10.1186/s13054-024-05000-3 (PMC11218270; doi:10.1186/s13054-024-05000-3)
Supplement: Supplementary file 3 — Additional file 3. [file 13054_2024_5000_MOESM3_ESM.xlsx]

## Sheet: down_regulated
group	ARDS	ARDS	ARDS	ARDS	ARDS	ARDS	ARDS	ARDS	ARDS	ARDS	ARDS	ARDS	ARDS	ARDS	ARDS	ARDS	ARDS	ARDS	ARDS	ARDS	ARDS	ARDS	ARDS	ARDS	ARDS	ARDS	ARDS	ARDS	ARDS	ARDS	ARDS	ARDS	ARDS	ARDS	ARDS	ARDS	ARDS	ARDS	ARDS	ARDS	ARDS	ARDS	ARDS	ARDS	ARDS	ARDS	ARDS	ARDS	ARDS
LAMA5	0.332124	-2.425053701	-0.27852126300000002	-1.2014109340000001	-0.91109580199999995	0.38669827699999998	-1.6111691619999999	1.9184555999999998E-2	0.55845955899999999	0.23884665699999999	0.16054855100000001	-1.446777738	-0.29184104199999999	-1.0789450039999999	-1.71287959	-0.33212361600000001	-0.37295266599999999	-1.4842028949999999	-1.255813286	-0.21260809999999999	-0.97083057800000006	0.91109580199999995	-0.30521280299999998	-1.5660071689999999	-0.45659915899999998	-1.7711809730000001	-9.6064446999999997E-2	-0.186515128	-2.2335878500000002	0.265250718	-0.14760683399999999	-1.836210498	-0.60388760900000005	-0.89189543900000001	0.54357394400000003	0.58861070800000004	3.1977749E-2	-0.42838980399999999	-0.87301837699999996	0.27852126300000002	0.51415610099999998	-0.81816092100000004	-0.35927716500000001	0.25202672300000001	0.71519299700000005	-0.345668531	-1.0563325139999999	-2.8005196059999999	-1.3451666339999999
AOX1	-1.5660071689999999	-1.99614293	0.37295266599999999	-1.012656024	-0.71519299700000005	-2.2335878500000002	-1.377468825	-2.8005196059999999	-1.0789450039999999	-0.93063806699999996	7.0397161E-2	0.25202672300000001	-1.0563325139999999	-0.854447399	-1.4112759420000001	-1.523830652	-1.2014109340000001	-1.2844641720000001	-1.15034938	-1.0342476389999999	-0.76566181899999997	5.7581944000000003E-2	-0.199544631	4.4776177E-2	-0.21260809999999999	-1.446777738	-1.2281577509999999	-1.3451666339999999	-1.91008361	0.33212361600000001	0.30521280299999998	-1.4842028949999999	-0.33212361600000001	-0.68253936699999995	-0.91109580199999995	-4.4776177E-2	-5.7581944000000003E-2	-0.14760683399999999	-0.58861070800000004	-6.3945030000000002E-3	-3.1977749E-2	-0.57346996400000005	-1.1259089	-1.314210101	-0.485176683	-1.175497046	-0.83616652999999996	-2.425053701	1.523830652
IGKV1-37	0.31863936399999998	-3.1977749E-2	-7.0397161E-2	-0.134689794	-0.97083057800000006	0.30521280299999998	0.27852126300000002	1.2281577509999999	-1.314210101	2.8005196059999999	-2.8005196059999999	-1.5660071689999999	-1.2844641720000001	0.485176683	0.55845955899999999	0.44245046900000001	0.89189543900000001	-1.6111691619999999	0.45659915899999998	-0.16054855100000001	0.186515128	-0.121795189	-0.25202672300000001	-1.7711809730000001	-0.345668531	-0.23884665699999999	-0.173517214	0.49961394199999998	-6.3945030000000002E-3	0.57346996400000005	-1.0789450039999999	-0.30521280299999998	0.51415610099999998	0.22570795399999999	1.99614293	-1.012656024	0.265250718	-0.470839854	0.854447399	-9.6064446999999997E-2	-1.9184555999999998E-2	-0.854447399	-1.377468825	-1.659879106	1.2844641720000001	0.14760683399999999	0.29184104199999999	-2.425053701	0.23884665699999999
CCDC126	-1.836210498	-2.100165493	-0.134689794	0.134689794	-0.89189543900000001	-2.425053701	0.16054855100000001	-2.8005196059999999	-1.255813286	-1.1259089	3.1977749E-2	0.485176683	-1.2281577509999999	-1.0342476389999999	-1.71287959	0.22570795399999999	5.7581944000000003E-2	9.6064446999999997E-2	0.186515128	-1.2014109340000001	-0.95054237200000002	0.23884665699999999	-0.173517214	-1.6111691619999999	0.400517346	-5.7581944000000003E-2	-3.1977749E-2	-1.5660071689999999	-0.186515128	-0.71519299700000005	0.60388760900000005	-1.7711809730000001	-0.52880781600000004	0.25202672300000001	-1.1021230879999999	-0.91109580199999995	-1.377468825	-0.37295266599999999	-0.80041673599999996	-1.9184555999999998E-2	-0.87301837699999996	-0.14760683399999999	0.173517214	-1.4842028949999999	-0.66648360299999998	-1.314210101	-1.012656024	0.31863936399999998	0.854447399
ENTPD5	-0.41441333000000002	0.61930677000000001	-4.4776177E-2	-0.37295266599999999	-1.012656024	-0.108920803	-3.1977749E-2	0.27852126300000002	0.16054855100000001	-0.25202672300000001	-1.9184555999999998E-2	-1.659879106	-1.3451666339999999	-1.1259089	0.54357394400000003	8.3223950000000005E-2	-1.523830652	-1.71287959	-1.4112759420000001	-1.314210101	-1.0563325139999999	-1.7711809730000001	-2.425053701	-6.3945030000000002E-3	-0.54357394400000003	-1.91008361	9.6064446999999997E-2	-0.27852126300000002	0.25202672300000001	-0.87301837699999996	-1.2014109340000001	-1.99614293	-0.68253936699999995	0.199544631	-1.255813286	0.57346996400000005	-1.4842028949999999	-0.49961394199999998	0.74862769900000004	-0.33212361600000001	-0.99152647500000002	-0.91109580199999995	-1.377468825	1.012656024	-0.83616652999999996	-1.446777738	-1.1021230879999999	-0.14760683399999999	-1.6111691619999999
CLCN6	-1.71287959	-2.2335878500000002	0.74862769900000004	-1.1021230879999999	-0.89189543900000001	-0.35927716500000001	-1.4842028949999999	0.80041673599999996	-1.1259089	-1.0563325139999999	-2.8005196059999999	-0.30521280299999998	-0.265250718	-0.97083057800000006	-1.5660071689999999	-1.659879106	-0.21260809999999999	-1.2844641720000001	-0.199544631	0.29184104199999999	0.345668531	-1.314210101	-2.100165493	-1.4112759420000001	-0.27852126300000002	-0.16054855100000001	-0.33212361600000001	-1.377468825	-1.99614293	-0.68253936699999995	-0.14760683399999999	-1.6111691619999999	-0.49961394199999998	-0.83616652999999996	-0.108920803	-0.91109580199999995	1.4112759420000001	-1.9184555999999998E-2	7.0397161E-2	-1.255813286	-0.854447399	-0.73180808399999997	-1.175497046	-0.345668531	0.470839854	-1.2014109340000001	0.265250718	0.25202672300000001	-0.134689794
CCL17	-1.836210498	0.345668531	-0.74862769900000004	-1.9184555999999998E-2	-0.83616652999999996	1.15034938	0.29184104199999999	-2.8005196059999999	-1.1021230879999999	-0.121795189	-0.199544631	-0.134689794	-1.0789450039999999	-0.93063806699999996	-1.6111691619999999	-1.7711809730000001	-1.2281577509999999	-1.377468825	-8.3223950000000005E-2	0.91109580199999995	0.23884665699999999	5.7581944000000003E-2	-0.16054855100000001	-0.186515128	-0.29184104199999999	-1.659879106	7.0397161E-2	-1.4842028949999999	-2.100165493	-0.60388760900000005	1.1021230879999999	-1.71287959	-0.42838980399999999	-0.78292105999999995	0.14760683399999999	-3.1977749E-2	-1.2014109340000001	-0.25202672300000001	-0.68253936699999995	-1.3451666339999999	0.57346996400000005	0.16054855100000001	0.38669827699999998	-1.4112759420000001	-0.55845955899999999	-1.15034938	0.45659915899999998	-2.425053701	0.55845955899999999
A4GALT	-1.7711809730000001	4.4776177E-2	0.69877304299999998	-1.0563325139999999	-0.81816092100000004	1.9184555999999998E-2	-1.523830652	-2.425053701	0.30521280299999998	0.31863936399999998	-2.8005196059999999	-6.3945030000000002E-3	-1.1021230879999999	-0.89189543900000001	-1.6111691619999999	-1.71287959	-1.2281577509999999	0.121795189	-9.6064446999999997E-2	-1.0789450039999999	0.108920803	-1.377468825	0.173517214	-4.4776177E-2	-0.27852126300000002	-1.659879106	-7.0397161E-2	3.1977749E-2	6.3945030000000002E-3	-0.14760683399999999	-0.93063806699999996	0.134689794	0.20607196999999999	-0.76566181899999997	-0.95054237200000002	-0.854447399	-3.1977749E-2	-0.23884665699999999	-0.66648360299999998	-8.3223950000000005E-2	8.3223950000000005E-2	-0.63487459999999996	-1.15034938	-1.4112759420000001	-0.54357394400000003	-1.175497046	0.60388760900000005	0.265250718	-1.2844641720000001
FETUB	1.1259089	5.7581944000000003E-2	-0.14760683399999999	-0.89189543900000001	-0.65059784399999998	0.52880781600000004	-0.121795189	-0.52880781600000004	-0.45659915899999998	0.74862769900000004	-9.6064446999999997E-2	1.1021230879999999	0.16054855100000001	-1.0789450039999999	-1.2844641720000001	-0.470839854	-2.425053701	-0.57346996400000005	-0.99152647500000002	-0.76566181899999997	-1.4112759420000001	8.3223950000000005E-2	-0.199544631	0.65059784399999998	0.69877304299999998	-0.29184104199999999	-0.41441333000000002	-1.71287959	-0.30521280299999998	0.23884665699999999	0.58861070800000004	-1.9184555999999998E-2	-0.31863936399999998	0.199544631	-0.54357394400000003	-0.16054855100000001	-0.91109580199999995	-1.255813286	-0.25202672300000001	-0.186515128	-0.55845955899999999	-0.63487459999999996	0.265250718	-1.0342476389999999	-0.33212361600000001	-0.265250718	0.38669827699999998	3.1977749E-2	0.57346996400000005
DUSP23	-2.425053701	0.173517214	-0.854447399	-1.659879106	-0.65059784399999998	-0.44245046900000001	-1.71287959	0.93063806699999996	-0.470839854	-1.0563325139999999	-1.2281577509999999	0.134689794	-0.37295266599999999	-0.23884665699999999	0.108920803	0.25202672300000001	-5.7581944000000003E-2	0.49961394199999998	1.91008361	9.6064446999999997E-2	0.69877304299999998	1.99614293	-0.45659915899999998	-0.74862769900000004	1.2014109340000001	1.4112759420000001	0.16054855100000001	-2.8005196059999999	-0.186515128	0.74862769900000004	0.21260809999999999	-0.31863936399999998	-8.3223950000000005E-2	-1.4842028949999999	-0.52880781600000004	3.1977749E-2	-1.446777738	0.87301837699999996	0.51415610099999998	-1.4112759420000001	0.41441333000000002	-0.51415610099999998	-0.68253936699999995	0.33212361600000001	0.60388760900000005	-0.71519299700000005	0.55845955899999999	0.27852126300000002	-0.42838980399999999
PC	-0.199544631	-0.14760683399999999	-0.186515128	-1.3451666339999999	-1.0342476389999999	0.121795189	-1.71287959	-2.8005196059999999	0.23884665699999999	0.21260809999999999	-0.29184104199999999	-1.6111691619999999	-1.377468825	-1.2014109340000001	-1.7711809730000001	-1.99614293	-1.523830652	-0.33212361600000001	-1.4112759420000001	-0.30521280299999998	-1.1259089	-0.121795189	-0.265250718	1.9184555999999998E-2	-0.45659915899999998	-1.836210498	-5.7581944000000003E-2	-0.35927716500000001	-2.425053701	1.314210101	0.87301837699999996	-1.91008361	-0.60388760900000005	-0.97083057800000006	3.1977749E-2	-1.0789450039999999	-6.3945030000000002E-3	-0.42838980399999999	-0.31863936399999998	0.30521280299999998	-0.99152647500000002	-0.27852126300000002	9.6064446999999997E-2	0.265250718	0.65059784399999998	-1.446777738	4.4776177E-2	0.22570795399999999	0.74862769900000004
SYT11	-1.91008361	5.7581944000000003E-2	-0.854447399	-1.2281577509999999	-0.95054237200000002	0.42838980399999999	-1.7711809730000001	0.21260809999999999	-1.255813286	-1.2014109340000001	0.27852126300000002	0.60388760900000005	0.45659915899999998	-1.0789450039999999	2.8005196059999999	0.485176683	-1.4112759420000001	-0.35927716500000001	-0.22570795399999999	1.314210101	-0.99152647500000002	0.76566181899999997	0.74862769900000004	-1.71287959	-0.38669827699999998	0.89189543900000001	-1.4842028949999999	-0.134689794	-0.23884665699999999	-0.74862769900000004	-1.1021230879999999	4.4776177E-2	-0.52880781600000004	9.6064446999999997E-2	-1.1259089	0.121795189	-1.377468825	-0.33212361600000001	-0.81816092100000004	0.470839854	-4.4776177E-2	-0.76566181899999997	0.199544631	-1.6111691619999999	-0.69877304299999998	-1.314210101	0.51415610099999998	-2.425053701	1.377468825
NOTUM	0.134689794	-2.2335878500000002	-0.63487459999999996	9.6064446999999997E-2	-0.76566181899999997	-3.1977749E-2	-1.6111691619999999	-2.8005196059999999	-1.0563325139999999	1.175497046	0.29184104199999999	0.66648360299999998	-1.0342476389999999	-0.854447399	-1.71287959	0.186515128	-1.175497046	-1.314210101	4.4776177E-2	0.31863936399999998	0.76566181899999997	-1.377468825	-2.100165493	-1.523830652	0.68253936699999995	-1.7711809730000001	2.8005196059999999	-1.4842028949999999	-4.4776177E-2	-0.49961394199999998	-0.89189543900000001	0.97083057800000006	-0.30521280299999998	-0.69877304299999998	-1.9184555999999998E-2	-0.80041673599999996	-1.15034938	-0.134689794	-0.57346996400000005	-1.2844641720000001	-0.71519299700000005	0.35927716500000001	0.27852126300000002	-1.4112759420000001	-0.44245046900000001	-1.1021230879999999	0.121795189	-2.425053701	0.37295266599999999
YES1	-2.100165493	0.35927716500000001	0.58861070800000004	7.0397161E-2	-0.97083057800000006	0.30521280299999998	-1.836210498	0.71519299700000005	-1.314210101	-1.255813286	-0.25202672300000001	-1.523830652	0.73180808399999997	-1.1021230879999999	-0.265250718	0.173517214	-1.4842028949999999	-1.5660071689999999	-1.4112759420000001	0.45659915899999998	1.0342476389999999	0.345668531	0.485176683	-1.7711809730000001	-0.51415610099999998	-1.91008361	-0.37295266599999999	-1.71287959	-0.345668531	-0.83616652999999996	-1.15034938	-1.99614293	-0.68253936699999995	-0.91109580199999995	-1.175497046	-1.012656024	-1.446777738	-0.470839854	-7.0397161E-2	-0.400517346	-0.93063806699999996	-0.108920803	-1.377468825	-1.6111691619999999	-0.78292105999999995	-0.16054855100000001	0.68253936699999995	-2.8005196059999999	1.2844641720000001
PGLYRP2	0.78292105999999995	-6.3945030000000002E-3	-0.78292105999999995	-0.58861070800000004	-1.255813286	0.41441333000000002	0.89189543900000001	-0.74862769900000004	-0.27852126300000002	0.400517346	-7.0397161E-2	0.854447399	-9.6064446999999997E-2	-0.87301837699999996	-0.97083057800000006	-1.15034938	-1.71287959	-0.33212361600000001	-0.81816092100000004	-0.93063806699999996	-1.7711809730000001	-0.51415610099999998	0.199544631	-0.30521280299999998	0.65059784399999998	-0.23884665699999999	-0.108920803	-1.4112759420000001	-1.91008361	0.186515128	0.27852126300000002	5.7581944000000003E-2	-0.31863936399999998	4.4776177E-2	-0.16054855100000001	-0.400517346	-1.659879106	-1.377468825	0.29184104199999999	-0.25202672300000001	-0.29184104199999999	-1.1259089	0.265250718	-0.49961394199999998	-0.71519299700000005	-0.61930677000000001	0.33212361600000001	0.121795189	0.61930677000000001
PON1	0.29184104199999999	0.173517214	-0.66648360299999998	-0.44245046900000001	-1.2014109340000001	-0.108920803	0.22570795399999999	-0.73180808399999997	0.345668531	-0.22570795399999999	-5.7581944000000003E-2	0.60388760900000005	-0.199544631	-0.345668531	-1.523830652	-0.29184104199999999	-0.35927716500000001	-0.14760683399999999	-0.89189543900000001	0.108920803	-1.012656024	-7.0397161E-2	-6.3945030000000002E-3	0.30521280299999998	0.69877304299999998	6.3945030000000002E-3	-0.134689794	-1.7711809730000001	-0.69877304299999998	-0.31863936399999998	1.2014109340000001	0.81816092100000004	-0.49961394199999998	0.37295266599999999	-0.16054855100000001	-0.52880781600000004	-1.1259089	-0.400517346	3.1977749E-2	-0.25202672300000001	-0.60388760900000005	-0.99152647500000002	-0.65059784399999998	-1.1021230879999999	-0.91109580199999995	-0.63487459999999996	-0.84527165400000004	0.27852126300000002	0.35927716500000001
[truncated: 147 more columns]

## Sheet: up_regulated
group	ARDS	ARDS	ARDS	ARDS	ARDS	ARDS	ARDS	ARDS	ARDS	ARDS	ARDS	ARDS	ARDS	ARDS	ARDS	ARDS	ARDS	ARDS	ARDS	ARDS	ARDS	ARDS	ARDS	ARDS	ARDS	ARDS	ARDS	ARDS	ARDS	ARDS	ARDS	ARDS	ARDS	ARDS	ARDS	ARDS	ARDS	ARDS	ARDS	ARDS	ARDS	ARDS	ARDS	ARDS	ARDS	ARDS	ARDS	ARDS	ARDS
TXNRD1	-0.485177	-0.134689794	-0.14760683399999999	-1.9184555999999998E-2	-0.42838980399999999	-0.29184104199999999	-0.41441333000000002	-0.51415610099999998	0.400517346	0.41441333000000002	6.3945030000000002E-3	-4.4776177E-2	0.265250718	-0.49961394199999998	4.4776177E-2	-0.400517346	0.55845955899999999	-0.44245046900000001	1.2844641720000001	0.33212361600000001	0.89189543900000001	0.22570795399999999	0.31863936399999998	-0.30521280299999998	1.175497046	0.23884665699999999	-0.22570795399999999	0.27852126300000002	-0.57346996400000005	1.446777738	0.61930677000000001	-0.54357394400000003	2.425053701	0.83616652999999996	0.57346996400000005	0.73180808399999997	-0.61930677000000001	0.49961394199999998	0.87301837699999996	0.35927716500000001	1.71287959	0.68253936699999995	0.186515128	0.14760683399999999	1.012656024	0.38669827699999998	0.78292105999999995	0.134689794	9.6064446999999997E-2
PRPF4B	-0.173517214	0.37295266599999999	0.173517214	-0.63487459999999996	1.1021230879999999	-0.57346996400000005	-0.345668531	-0.14760683399999999	-0.30521280299999998	0.45659915899999998	0.60388760900000005	-0.61930677000000001	-0.45659915899999998	-0.58861070800000004	-0.33212361600000001	3.1977749E-2	0.42838980399999999	-0.22570795399999999	0.30521280299999998	-0.65059784399999998	1.15034938	-0.54357394400000003	0.16054855100000001	-0.51415610099999998	-0.29184104199999999	2.2335878500000002	-5.7581944000000003E-2	0.22570795399999999	0.21260809999999999	0.87301837699999996	0.66648360299999998	-0.60388760900000005	-0.31863936399999998	-0.186515128	-0.55845955899999999	0.78292105999999995	-0.42838980399999999	1.71287959	1.175497046	0.25202672300000001	-0.66648360299999998	-0.38669827699999998	1.0789450039999999	-0.52880781600000004	1.314210101	0.23884665699999999	0.81816092100000004	6.3945030000000002E-3	2.100165493
HSPH1	-0.37295266599999999	-0.199544631	-0.60388760900000005	0.29184104199999999	0.65059784399999998	-0.31863936399999998	-0.63487459999999996	-0.51415610099999998	0.37295266599999999	0.38669827699999998	-0.265250718	-0.470839854	-0.52880781600000004	0.49961394199999998	-0.65059784399999998	0.134689794	-0.29184104199999999	1.5660071689999999	0.22570795399999999	0.23884665699999999	1.0342476389999999	-0.44245046900000001	1.255813286	0.186515128	1.377468825	-0.54357394400000003	6.3945030000000002E-3	0.199544631	-7.0397161E-2	0.80041673599999996	0.52880781600000004	-0.485176683	1.99614293	0.91109580199999995	-0.58861070800000004	0.69877304299999998	0.27852126300000002	1.4112759420000001	1.012656024	0.33212361600000001	0.854447399	0.58861070800000004	0.16054855100000001	0.121795189	1.175497046	0.35927716500000001	0.71519299700000005	-0.55845955899999999	-0.45659915899999998
NNMT	7.0397161E-2	0.173517214	-0.52880781600000004	1.377468825	0.38669827699999998	-4.4776177E-2	-0.66648360299999998	0.45659915899999998	0.58861070800000004	0.60388760900000005	0.51415610099999998	1.659879106	3.1977749E-2	0.80041673599999996	0.37295266599999999	0.265250718	-0.470839854	0.42838980399999999	-0.108920803	0.55845955899999999	1.175497046	-0.57346996400000005	0.134689794	1.5660071689999999	1.446777738	-0.42838980399999999	0.186515128	-0.65059784399999998	-0.60388760900000005	1.0563325139999999	-3.1977749E-2	-0.63487459999999996	0.52880781600000004	1.1259089	0.49961394199999998	-5.7581944000000003E-2	0.16054855100000001	1.4842028949999999	1.15034938	-0.345668531	0.44245046900000001	-0.44245046900000001	-0.30521280299999998	-8.3223950000000005E-2	0.78292105999999995	-0.49961394199999998	5.7581944000000003E-2	0.81816092100000004	0.345668531
OCLN	6.3945030000000002E-3	0.14760683399999999	0.22570795399999999	0.37295266599999999	0.57346996400000005	1.0342476389999999	8.3223950000000005E-2	-0.27852126300000002	0.42838980399999999	0.44245046900000001	-0.61930677000000001	-0.41441333000000002	1.836210498	-0.45659915899999998	7.0397161E-2	0.265250718	0.199544631	0.93063806699999996	-0.38669827699999998	1.9184555999999998E-2	-0.44245046900000001	-0.63487459999999996	1.255813286	-0.55845955899999999	1.3451666339999999	-0.66648360299999998	-0.57346996400000005	1.7711809730000001	-0.58861070800000004	0.80041673599999996	0.55845955899999999	0.16054855100000001	2.425053701	0.89189543900000001	-0.68253936699999995	0.54357394400000003	0.31863936399999998	1.4112759420000001	0.95054237200000002	0.400517346	0.29184104199999999	2.100165493	0.173517214	4.4776177E-2	1.0789450039999999	-0.51415610099999998	0.71519299700000005	-0.134689794	2.2335878500000002
FGR	0.66648360299999998	0.134689794	-0.23884665699999999	0.22570795399999999	0.97083057800000006	-0.21260809999999999	-0.52880781600000004	-0.173517214	0.35927716500000001	0.37295266599999999	-0.16054855100000001	9.6064446999999997E-2	-0.60388760900000005	0.51415610099999998	-0.31863936399999998	0.38669827699999998	-0.49961394199999998	8.3223950000000005E-2	0.199544631	-0.44245046900000001	0.16054855100000001	0.23884665699999999	1.9184555999999998E-2	-0.55845955899999999	1.523830652	-0.65059784399999998	-0.61930677000000001	4.4776177E-2	-0.35927716500000001	0.83616652999999996	1.377468825	0.52880781600000004	0.29184104199999999	0.95054237200000002	-1.9184555999999998E-2	0.69877304299999998	0.65059784399999998	1.6111691619999999	1.012656024	0.99152647500000002	0.87301837699999996	2.8005196059999999	-0.27852126300000002	-0.63487459999999996	1.175497046	-0.54357394400000003	0.76566181899999997	-9.6064446999999997E-2	5.7581944000000003E-2
IGHE	-0.33212361600000001	-1.1021230879999999	-0.73180808399999997	0.49961394199999998	0.91109580199999995	2.425053701	-0.134689794	-1.9184555999999998E-2	0.31863936399999998	0.52880781600000004	-0.61930677000000001	0.186515128	0.199544631	0.38669827699999998	-0.23884665699999999	0.23884665699999999	-0.199544631	-0.485176683	0.35927716500000001	0.42838980399999999	-0.45659915899999998	0.27852126300000002	-0.69877304299999998	0.14760683399999999	1.15034938	0.485176683	5.7581944000000003E-2	0.134689794	3.1977749E-2	0.80041673599999996	0.61930677000000001	0.25202672300000001	1.2014109340000001	-0.265250718	-0.37295266599999999	-0.51415610099999998	0.44245046900000001	1.3451666339999999	0.93063806699999996	-0.74862769900000004	0.83616652999999996	0.66648360299999998	-0.27852126300000002	0.22570795399999999	0.54357394400000003	0.51415610099999998	0.76566181899999997	-1.0789450039999999	-0.65059784399999998
TNNC1	-0.38669827699999998	-0.76566181899999997	-0.29184104199999999	0.68253936699999995	1.99614293	0.95054237200000002	0.91109580199999995	-0.60388760900000005	0.78292105999999995	0.69877304299999998	-0.57346996400000005	1.4112759420000001	7.0397161E-2	1.1021230879999999	4.4776177E-2	0.470839854	1.836210498	-0.51415610099999998	-0.45659915899999998	-0.49961394199999998	0.87301837699999996	-0.74862769900000004	-0.27852126300000002	0.97083057800000006	1.2844641720000001	-0.121795189	-0.400517346	0.37295266599999999	0.21260809999999999	1.0342476389999999	0.80041673599999996	0.57346996400000005	-0.25202672300000001	-8.3223950000000005E-2	0.35927716500000001	-6.3945030000000002E-3	2.100165493	-0.35927716500000001	-7.0397161E-2	5.7581944000000003E-2	0.52880781600000004	0.265250718	0.58861070800000004	1.91008361	0.61930677000000001	-0.65059784399999998	-0.108920803	1.1259089	0.41441333000000002
PARP1	0.121795189	-4.4776177E-2	-0.38669827699999998	0.37295266599999999	0.93063806699999996	-0.60388760900000005	-0.65059784399999998	-0.23884665699999999	0.41441333000000002	0.42838980399999999	-0.49961394199999998	0.30521280299999998	0.265250718	0.54357394400000003	1.659879106	-0.25202672300000001	-0.265250718	0.29184104199999999	0.27852126300000002	1.9184555999999998E-2	-0.45659915899999998	-0.41441333000000002	-0.93063806699999996	0.25202672300000001	1.3451666339999999	0.45659915899999998	-0.52880781600000004	0.186515128	4.4776177E-2	0.78292105999999995	0.485176683	-0.69877304299999998	0.16054855100000001	0.87301837699999996	0.55845955899999999	0.66648360299999998	-0.63487459999999996	1.377468825	-0.35927716500000001	-0.173517214	0.81816092100000004	0.61930677000000001	-0.42838980399999999	-0.57346996400000005	1.0789450039999999	0.400517346	0.69877304299999998	-0.37295266599999999	-0.33212361600000001
LDB3	8.3223950000000005E-2	-7.0397161E-2	-0.54357394400000003	0.78292105999999995	0.485176683	-0.25202672300000001	0.186515128	6.3945030000000002E-3	2.100165493	0.51415610099999998	-0.31863936399999998	-0.38669827699999998	-0.63487459999999996	-0.134689794	0.121795189	-0.55845955899999999	0.95054237200000002	-0.45659915899999998	-0.37295266599999999	0.470839854	-0.58861070800000004	-0.60388760900000005	-0.400517346	0.45659915899999998	1.314210101	-0.35927716500000001	3.1977749E-2	0.21260809999999999	5.7581944000000003E-2	0.91109580199999995	0.66648360299999998	1.659879106	-0.61930677000000001	0.14760683399999999	0.65059784399999998	0.345668531	0.108920803	2.425053701	1.0563325139999999	-0.265250718	0.400517346	0.73180808399999997	-0.51415610099999998	-9.6064446999999997E-2	0.16054855100000001	1.836210498	0.87301837699999996	-0.345668531	0.22570795399999999
GRIPAP1	0.35927716500000001	0.66648360299999998	-0.23884665699999999	1.5660071689999999	0.97083057800000006	0.108920803	-8.3223950000000005E-2	0.33212361600000001	0.41441333000000002	0.42838980399999999	0.30521280299999998	-0.16054855100000001	-0.76566181899999997	1.9184555999999998E-2	-0.108920803	-0.65059784399999998	-0.71519299700000005	-0.45659915899999998	0.22570795399999999	-0.54357394400000003	1.0789450039999999	0.83616652999999996	6.3945030000000002E-3	-0.21260809999999999	1.523830652	0.27852126300000002	-7.0397161E-2	-0.73180808399999997	0.134689794	-1.9184555999999998E-2	0.57346996400000005	3.1977749E-2	-0.35927716500000001	0.95054237200000002	-0.27852126300000002	0.76566181899999997	0.37295266599999999	1.6111691619999999	1.0563325139999999	0.69877304299999998	0.87301837699999996	-0.37295266599999999	9.6064446999999997E-2	0.14760683399999999	1.255813286	2.2335878500000002	0.80041673599999996	-0.22570795399999999	-0.31863936399999998
ERO1A	1.2844641720000001	0.76566181899999997	0.27852126300000002	1.659879106	1.2014109340000001	0.16054855100000001	-0.76566181899999997	-0.57346996400000005	-0.51415610099999998	0.265250718	-0.199544631	-0.27852126300000002	0.51415610099999998	0.80041673599999996	0.31863936399999998	6.3945030000000002E-3	-0.63487459999999996	0.30521280299999998	0.54357394400000003	-3.1977749E-2	-0.400517346	-4.4776177E-2	0.173517214	-0.121795189	-0.22570795399999999	0.55845955899999999	0.49961394199999998	-0.61930677000000001	0.199544631	1.0342476389999999	0.854447399	0.485176683	1.6111691619999999	0.33212361600000001	-7.0397161E-2	0.97083057800000006	4.4776177E-2	1.71287959	0.108920803	8.3223950000000005E-2	-0.65059784399999998	-0.74862769900000004	-0.186515128	-0.73180808399999997	1.377468825	-0.69877304299999998	-0.265250718	0.69877304299999998	0.66648360299999998
ALDH2	6.3945030000000002E-3	-0.41441333000000002	0.400517346	0.60388760900000005	1.0342476389999999	-0.52880781600000004	-0.33212361600000001	0.65059784399999998	0.63487459999999996	-0.60388760900000005	-4.4776177E-2	0.470839854	0.54357394400000003	-0.186515128	-0.35927716500000001	-0.121795189	-9.6064446999999997E-2	-0.265250718	0.57346996400000005	-0.44245046900000001	-0.22570795399999999	-0.65059784399999998	-7.0397161E-2	0.51415610099999998	1.2844641720000001	-0.25202672300000001	-0.16054855100000001	-0.63487459999999996	-0.58861070800000004	0.485176683	3.1977749E-2	-0.345668531	-0.57346996400000005	1.012656024	-0.470839854	0.80041673599999996	-0.38669827699999998	1.3451666339999999	4.4776177E-2	0.108920803	0.93063806699999996	1.0563325139999999	-0.30521280299999998	-0.29184104199999999	1.1259089	0.61930677000000001	0.854447399	-0.42838980399999999	0.44245046900000001
TNNI2	7.0397161E-2	5.7581944000000003E-2	-0.49961394199999998	0.58861070800000004	0.186515128	0.51415610099999998	-0.470839854	0.121795189	-0.45659915899999998	0.61930677000000001	-0.80041673599999996	0.57346996400000005	0.470839854	-0.345668531	8.3223950000000005E-2	-0.66648360299999998	0.854447399	0.68253936699999995	0.52880781600000004	-0.33212361600000001	-5.7581944000000003E-2	0.345668531	-0.63487459999999996	0.89189543900000001	1.1021230879999999	-0.69877304299999998	-0.61930677000000001	-0.55845955899999999	-0.22570795399999999	0.25202672300000001	0.81816092100000004	0.38669827699999998	0.63487459999999996	0.74862769900000004	0.76566181899999997	0.45659915899999998	1.1259089	-0.30521280299999998	2.8005196059999999	1.2281577509999999	2.425053701	-0.173517214	-0.38669827699999998	1.6111691619999999	0.16054855100000001	0.44245046900000001	0.93063806699999996	0.29184104199999999	0.37295266599999999
ENDOD1	-5.7581944000000003E-2	1.4112759420000001	0.52880781600000004	6.3945030000000002E-3	0.99152647500000002	1.836210498	1.523830652	2.100165493	0.400517346	-0.54357394400000003	-0.71519299700000005	0.108920803	0.25202672300000001	-0.121795189	1.9184555999999998E-2	-0.55845955899999999	0.345668531	0.66648360299999998	0.37295266599999999	-0.49961394199999998	-0.60388760900000005	-0.22570795399999999	0.49961394199999998	0.69877304299999998	1.2281577509999999	0.21260809999999999	-1.9184555999999998E-2	4.4776177E-2	-8.3223950000000005E-2	0.81816092100000004	0.58861070800000004	-0.21260809999999999	1.446777738	1.2844641720000001	0.54357394400000003	0.71519299700000005	0.23884665699999999	1.5660071689999999	-0.58861070800000004	-0.25202672300000001	-0.38669827699999998	-0.41441333000000002	0.186515128	0.16054855100000001	1.1021230879999999	-0.73180808399999997	0.74862769900000004	-0.42838980399999999	0.89189543900000001
SF3B6	-0.35927716500000001	1.9184555999999998E-2	8.3223950000000005E-2	-0.29184104199999999	1.0563325139999999	-4.4776177E-2	7.0397161E-2	-7.0397161E-2	0.35927716500000001	0.37295266599999999	-0.63487459999999996	5.7581944000000003E-2	-0.45659915899999998	0.108920803	-0.37295266599999999	-0.49961394199999998	0.29184104199999999	-0.400517346	-0.51415610099999998	-5.7581944000000003E-2	1.15034938	-0.345668531	-0.173517214	-0.52880781600000004	1.659879106	-0.38669827699999998	-0.14760683399999999	-0.55845955899999999	-0.31863936399999998	0.87301837699999996	0.55845955899999999	-0.470839854	-0.21260809999999999	-0.65059784399999998	-0.44245046900000001	0.76566181899999997	-0.25202672300000001	0.265250718	1.1259089	1.99614293	0.93063806699999996	3.1977749E-2	-0.61930677000000001	-0.16054855100000001	1.377468825	-0.186515128	0.81816092100000004	-0.485176683	-0.58861070800000004
DCUN1D1	-0.37295266599999999	-3.1977749E-2	0.83616652999999996	0.87301837699999996	4.4776177E-2	2.425053701	-0.52880781600000004	-0.66648360299999998	0.91109580199999995	1.255813286	0.470839854	0.89189543900000001	0.173517214	-0.65059784399999998	-1.9184555999999998E-2	-0.63487459999999996	-0.73180808399999997	-0.35927716500000001	1.91008361	0.22570795399999999	-0.42838980399999999	-0.60388760900000005	3.1977749E-2	-0.71519299700000005	1.5660071689999999	-0.33212361600000001	-0.58861070800000004	-5.7581944000000003E-2	-0.134689794	0.78292105999999995	0.51415610099999998	-0.30521280299999998	1.6111691619999999	0.854447399	0.49961394199999998	0.65059784399999998	-0.55845955899999999	1.7711809730000001	0.93063806699999996	-0.61930677000000001	0.80041673599999996	0.60388760900000005	-0.108920803	7.0397161E-2	1.1021230879999999	0.30521280299999998	0.73180808399999997	0.99152647500000002	6.3945030000000002E-3
STARD10	-0.108920803	-0.69877304299999998	0.16054855100000001	0.58861070800000004	-3.1977749E-2	-0.14760683399999999	0.22570795399999999	-0.199544631	0.63487459999999996	0.65059784399999998	-1.9184555999999998E-2	1.91008361	0.41441333000000002	0.80041673599999996	0.21260809999999999	-7.0397161E-2	-0.63487459999999996	-0.58861070800000004	0.44245046900000001	0.54357394400000003	1.7711809730000001	0.33212361600000001	0.134689794	-0.49961394199999998	1.5660071689999999	0.35927716500000001	-0.45659915899999998	0.25202672300000001	-0.38669827699999998	1.0789450039999999	0.81816092100000004	-0.31863936399999998	-0.23884665699999999	1.2014109340000001	-0.51415610099999998	0.97083057800000006	0.52880781600000004	-0.57346996400000005	1.2281577509999999	-0.74862769900000004	-0.345668531	0.89189543900000001	0.30521280299999998	-0.400517346	-0.35927716500000001	0.61930677000000001	1.012656024	4.4776177E-2	1.15034938
DNAJB6	0.57346996400000005	0.108920803	-0.265250718	-0.54357394400000003	-0.58861070800000004	5.7581944000000003E-2	3.1977749E-2	-3.1977749E-2	1.5660071689999999	0.45659915899999998	1.91008361	0.60388760900000005	0.265250718	0.66648360299999998	-0.52880781600000004	0.199544631	0.400517346	0.74862769900000004	0.31863936399999998	0.35927716500000001	-0.470839854	-0.55845955899999999	-0.38669827699999998	1.659879106	0.42838980399999999	0.23884665699999999	0.51415610099999998	-8.3223950000000005E-2	-9.6064446999999997E-2	-0.14760683399999999	0.71519299700000005	-0.78292105999999995	1.0789450039999999	0.99152647500000002	-0.108920803	0.83616652999999996	-0.16054855100000001	1.523830652	1.0342476389999999	-1.9184555999999998E-2	0.14760683399999999	0.76566181899999997	0.25202672300000001	-0.57346996400000005	-0.66648360299999998	-0.49961394199999998	-0.61930677000000001	-6.3945030000000002E-3	-0.27852126300000002
CHMP2B	0.38669827699999998	-0.16054855100000001	-4.4776177E-2	2.2335878500000002	0.61930677000000001	-5.7581944000000003E-2	-0.74862769900000004	-3.1977749E-2	0.65059784399999998	0.49961394199999998	-0.71519299700000005	0.14760683399999999	0.108920803	0.68253936699999995	0.81816092100000004	-0.49961394199999998	-0.51415610099999998	-0.470839854	0.29184104199999999	-0.55845955899999999	-0.52880781600000004	-0.27852126300000002	1.314210101	0.121795189	1.6111691619999999	0.69877304299999998	-8.3223950000000005E-2	0.87301837699999996	-7.0397161E-2	-0.54357394400000003	-0.400517346	3.1977749E-2	0.63487459999999996	-0.63487459999999996	1.2014109340000001	0.95054237200000002	0.71519299700000005	1.71287959	1.1259089	1.4842028949999999	-0.61930677000000001	0.854447399	0.93063806699999996	0.485176683	1.2844641720000001	0.470839854	1.012656024	0.22570795399999999	-0.37295266599999999
DCTN2	8.3223950000000005E-2	-0.25202672300000001	-0.186515128	-0.66648360299999998	1.0563325139999999	-9.6064446999999997E-2	1.9184555999999998E-2	0.108920803	0.44245046900000001	0.45659915899999998	-0.35927716500000001	0.68253936699999995	0.29184104199999999	2.425053701	-0.60388760900000005	-0.16054855100000001	-0.29184104199999999	-0.73180808399999997	0.57346996400000005	0.345668531	-0.57346996400000005	-0.44245046900000001	-0.30521280299999998	0.265250718	-0.68253936699999995	0.25202672300000001	-3.1977749E-2	-0.27852126300000002	-0.345668531	0.91109580199999995	0.61930677000000001	-0.199544631	0.121795189	1.012656024	0.60388760900000005	0.76566181899999997	0.199544631	1.659879106	1.0789450039999999	0.27852126300000002	0.93063806699999996	0.69877304299999998	0.186515128	0.134689794	1.2014109340000001	-0.121795189	0.81816092100000004	-0.78292105999999995	-0.23884665699999999
MAP2K1	-0.37295266599999999	0.22570795399999999	1.3451666339999999	1.0342476389999999	1.1259089	0.73180808399999997	-0.265250718	-5.7581944000000003E-2	0.37295266599999999	0.38669827699999998	-0.52880781600000004	0.49961394199999998	1.0563325139999999	-4.4776177E-2	-0.485176683	0.14760683399999999	-0.400517346	-0.30521280299999998	7.0397161E-2	0.134689794	1.15034938	-0.61930677000000001	0.23884665699999999	1.012656024	2.425053701	-0.41441333000000002	-7.0397161E-2	-0.44245046900000001	-0.60388760900000005	1.9184555999999998E-2	0.57346996400000005	-0.27852126300000002	1.523830652	1.1021230879999999	0.60388760900000005	0.78292105999999995	0.74862769900000004	1.6111691619999999	-0.68253936699999995	8.3223950000000005E-2	0.51415610099999998	-0.66648360299999998	-0.29184104199999999	-0.470839854	1.2844641720000001	6.3945030000000002E-3	0.83616652999999996	-0.57346996400000005	-0.63487459999999996
STAT3	-0.186515128	-6.3945030000000002E-3	-0.16054855100000001	-0.42838980399999999	0.97083057800000006	-0.57346996400000005	2.8005196059999999	-1.9184555999999998E-2	0.49961394199999998	0.51415610099999998	-0.30521280299999998	0.199544631	-0.52880781600000004	0.65059784399999998	0.108920803	0.25202672300000001	0.41441333000000002	-0.134689794	-0.400517346	-0.470839854	0.99152647500000002	-0.22570795399999999	0.44245046900000001	0.37295266599999999	-0.49961394199999998	-0.265250718	5.7581944000000003E-2	0.14760683399999999	-0.35927716500000001	0.854447399	1.314210101	-0.485176683	-0.27852126300000002	1.99614293	-0.173517214	0.74862769900000004	1.836210498	0.23884665699999999	0.345668531	0.485176683	-0.60388760900000005	-0.121795189	-0.51415610099999998	0.22570795399999999	0.61930677000000001	-0.41441333000000002	0.78292105999999995	1.4112759420000001	1.7711809730000001
SETD3	-0.41441333000000002	0.134689794	1.446777738	-0.35927716500000001	1.91008361	-0.68253936699999995	0.27852126300000002	1.7711809730000001	1.4842028949999999	0.87301837699999996	-0.66648360299999998	2.8005196059999999	-0.485176683	0.74862769900000004	-0.57346996400000005	-0.55845955899999999	0.51415610099999998	0.45659915899999998	0.44245046900000001	0.49961394199999998	1.1021230879999999	0.37295266599999999	-0.49961394199999998	2.425053701	1.4112759420000001	-0.73180808399999997	0.25202672300000001	0.29184104199999999	0.22570795399999999	0.95054237200000002	0.78292105999999995	0.345668531	-0.76566181899999997	-0.69877304299999998	-0.60388760900000005	2.100165493	0.54357394400000003	1.377468825	1.0789450039999999	1.71287959	1.0342476389999999	-0.65059784399999998	0.66648360299999998	0.31863936399999998	1.2281577509999999	0.63487459999999996	0.73180808399999997	1.6111691619999999	1.99614293
CD63	1.7711809730000001	-0.134689794	2.8005196059999999	1.3451666339999999	0.83616652999999996	-0.58861070800000004	8.3223950000000005E-2	-9.6064446999999997E-2	3.1977749E-2	0.345668531	2.100165493	0.14760683399999999	0.21260809999999999	0.44245046900000001	-0.30521280299999998	-0.65059784399999998	0.30521280299999998	7.0397161E-2	-0.108920803	0.29184104199999999	-4.4776177E-2	-0.199544631	-0.470839854	-0.54357394400000003	1.2844641720000001	-0.60388760900000005	-0.31863936399999998	5.7581944000000003E-2	0.49961394199999998	1.255813286	1.659879106	1.446777738	1.314210101	0.81816092100000004	-0.61930677000000001	-0.45659915899999998	-7.0397161E-2	1.5660071689999999	2.2335878500000002	0.108920803	0.73180808399999997	0.55845955899999999	-0.23884665699999999	1.4842028949999999	0.99152647500000002	1.99614293	0.63487459999999996	-0.55845955899999999	9.6064446999999997E-2
NIBAN1	-0.68253936699999995	-0.265250718	-0.41441333000000002	0.37295266599999999	1.0342476389999999	-7.0397161E-2	-0.29184104199999999	0.51415610099999998	0.470839854	0.485176683	9.6064446999999997E-2	-0.58861070800000004	5.7581944000000003E-2	-0.51415610099999998	0.199544631	-0.23884665699999999	-0.52880781600000004	0.38669827699999998	-0.400517346	0.400517346	2.425053701	-4.4776177E-2	-0.16054855100000001	-0.42838980399999999	1.377468825	0.33212361600000001	-0.173517214	0.23884665699999999	2.2335878500000002	0.93063806699999996	0.63487459999999996	-0.61930677000000001	1.4112759420000001	1.012656024	-0.66648360299999998	0.80041673599999996	-0.33212361600000001	1.4842028949999999	1.0563325139999999	-0.27852126300000002	0.121795189	-0.44245046900000001	-0.60388760900000005	-0.55845955899999999	1.2014109340000001	0.45659915899999998	0.87301837699999996	2.8005196059999999	0.25202672300000001
PCNP	-0.400517346	0.22570795399999999	2.2335878500000002	1.99614293	-4.4776177E-2	-0.52880781600000004	1.1259089	-0.121795189	0.470839854	0.485176683	0.49961394199999998	-0.25202672300000001	0.21260809999999999	0.44245046900000001	0.16054855100000001	-0.199544631	0.35927716500000001	-0.33212361600000001	0.400517346	0.33212361600000001	-0.42838980399999999	-0.345668531	0.42838980399999999	0.37295266599999999	1.446777738	0.73180808399999997	-0.49961394199999998	-0.14760683399999999	-0.65059784399999998	0.95054237200000002	0.63487459999999996	-0.23884665699999999	-0.68253936699999995	-0.31863936399999998	0.31863936399999998	0.81816092100000004	-1.9184555999999998E-2	1.523830652	-0.470839854	4.4776177E-2	0.99152647500000002	-0.22570795399999999	-0.58861070800000004	0.121795189	1.2014109340000001	0.45659915899999998	0.87301837699999996	-0.76566181899999997	6.3945030000000002E-3
PSMB7	0.14760683399999999	0.61930677000000001	-0.54357394400000003	-0.52880781600000004	1.012656024	0.42838980399999999	0.25202672300000001	-9.6064446999999997E-2	0.485176683	0.49961394199999998	0.78292105999999995	-8.3223950000000005E-2	-0.35927716500000001	-0.108920803	0.186515128	-5.7581944000000003E-2	-0.485176683	0.345668531	1.7711809730000001	-0.22570795399999999	1.0342476389999999	-0.87301837699999996	1.99614293	-0.65059784399999998	1.3451666339999999	-0.95054237200000002	0.69877304299999998	-0.41441333000000002	9.6064446999999997E-2	-0.58861070800000004	0.66648360299999998	-0.186515128	1.91008361	-0.134689794	0.63487459999999996	0.854447399	-0.60388760900000005	2.425053701	2.2335878500000002	0.45659915899999998	-4.4776177E-2	0.74862769900000004	0.265250718	-0.66648360299999998	-0.345668531	0.470839854	0.35927716500000001	-0.61930677000000001	-6.3945030000000002E-3
WDR91	0.65059784399999998	1.4112759420000001	0.25202672300000001	0.108920803	0.91109580199999995	0.87301837699999996	1.523830652	-0.199544631	-0.60388760900000005	0.93063806699999996	-0.45659915899999998	0.121795189	0.23884665699999999	0.52880781600000004	6.3945030000000002E-3	0.173517214	0.345668531	-0.14760683399999999	-0.33212361600000001	-0.22570795399999999	0.97083057800000006	-0.42838980399999999	-0.485176683	0.22570795399999999	1.377468825	2.100165493	0.73180808399999997	-9.6064446999999997E-2	1.0789450039999999	1.3451666339999999	0.54357394400000003	0.37295266599999999	0.51415610099999998	0.89189543900000001	7.0397161E-2	0.66648360299999998	1.836210498	1.4842028949999999	0.95054237200000002	0.41441333000000002	0.83616652999999996	-0.30521280299999998	-0.41441333000000002	0.49961394199999998	1.1259089	9.6064446999999997E-2	0.71519299700000005	0.186515128	8.3223950000000005E-2
USP8	-0.16054855100000001	1.71287959	0.29184104199999999	8.3223950000000005E-2	0.97083057800000006	3.1977749E-2	-0.186515128	-0.42838980399999999	-0.265250718	0.35927716500000001	-0.121795189	5.7581944000000003E-2	0.16054855100000001	0.52880781600000004	0.63487459999999996	-0.55845955899999999	-0.29184104199999999	-0.57346996400000005	1.377468825	0.265250718	-0.58861070800000004	-0.199544631	0.173517214	0.14760683399999999	1.4112759420000001	1.255813286	1.6111691619999999	-0.400517346	1.659879106	0.31863936399999998	0.57346996400000005	9.6064446999999997E-2	1.446777738	0.91109580199999995	-0.51415610099999998	-4.4776177E-2	-0.108920803	1.523830652	1.012656024	0.38669827699999998	0.83616652999999996	-0.23884665699999999	-0.25202672300000001	1.4842028949999999	1.1259089	0.95054237200000002	0.78292105999999995	-0.52880781600000004	6.3945030000000002E-3
ALDH7A1	-0.41441333000000002	0.134689794	1.99614293	0.14760683399999999	-0.22570795399999999	-0.16054855100000001	-0.23884665699999999	0.16054855100000001	3.1977749E-2	0.49961394199999998	-0.400517346	-0.186515128	0.74862769900000004	0.60388760900000005	0.121795189	0.27852126300000002	-0.14760683399999999	-0.44245046900000001	-0.199544631	-0.49961394199999998	1.0789450039999999	0.30521280299999998	-0.108920803	-0.71519299700000005	1.377468825	0.33212361600000001	4.4776177E-2	-0.470839854	-0.35927716500000001	-0.58861070800000004	0.65059784399999998	-0.51415610099999998	1.446777738	-0.345668531	0.61930677000000001	0.80041673599999996	0.41441333000000002	1.523830652	1.0563325139999999	-0.61930677000000001	0.99152647500000002	-0.60388760900000005	-0.69877304299999998	0.25202672300000001	1.2014109340000001	-0.42838980399999999	0.91109580199999995	-0.65059784399999998	-0.38669827699999998
PTK2B	2.2335878500000002	0.37295266599999999	0.33212361600000001	0.93063806699999996	-0.121795189	0.38669827699999998	-0.55845955899999999	-0.65059784399999998	-0.16054855100000001	0.49961394199999998	0.83616652999999996	0.186515128	0.44245046900000001	0.63487459999999996	4.4776177E-2	-9.6064446999999997E-2	-0.44245046900000001	0.134689794	0.400517346	-0.63487459999999996	1.0342476389999999	7.0397161E-2	-8.3223950000000005E-2	-0.68253936699999995	1.523830652	0.31863936399999998	-0.199544631	0.41441333000000002	0.16054855100000001	0.81816092100000004	-0.25202672300000001	-0.54357394400000003	-0.29184104199999999	-0.51415610099999998	-5.7581944000000003E-2	0.71519299700000005	-7.0397161E-2	1.6111691619999999	1.012656024	-0.60388760900000005	0.95054237200000002	-0.61930677000000001	6.3945030000000002E-3	-0.42838980399999999	1.1259089	-0.52880781600000004	0.74862769900000004	-0.27852126300000002	0.108920803
TAP2	2.2335878500000002	2.100165493	-0.66648360299999998	2.425053701	0.99152647500000002	-0.14760683399999999	1.012656024	1.9184555999999998E-2	0.42838980399999999	0.44245046900000001	1.4112759420000001	0.108920803	0.21260809999999999	0.60388760900000005	-6.3945030000000002E-3	0.14760683399999999	0.345668531	0.27852126300000002	0.265250718	-0.60388760900000005	-7.0397161E-2	-0.63487459999999996	-3.1977749E-2	0.134689794	0.485176683	-0.23884665699999999	-9.6064446999999997E-2	5.7581944000000003E-2	-0.33212361600000001	0.80041673599999996	0.61930677000000001	-0.61930677000000001	1.523830652	0.97083057800000006	-0.25202672300000001	0.69877304299999998	0.35927716500000001	1.5660071689999999	-0.55845955899999999	1.659879106	0.83616652999999996	-0.68253936699999995	0.37295266599999999	-0.16054855100000001	1.1259089	0.41441333000000002	0.74862769900000004	1.1021230879999999	1.7711809730000001
SPAG9	0.69877304299999998	-0.33212361600000001	0.51415610099999998	-0.27852126300000002	0.854447399	-0.42838980399999999	0.73180808399999997	-0.23884665699999999	0.38669827699999998	0.400517346	-0.55845955899999999	1.91008361	0.65059784399999998	0.55845955899999999	-0.51415610099999998	-0.25202672300000001	-0.199544631	-0.31863936399999998	-3.1977749E-2	9.6064446999999997E-2	0.95054237200000002	-0.58861070800000004	-0.60388760900000005	0.199544631	1.012656024	0.186515128	-0.49961394199999998	-0.52880781600000004	-0.61930677000000001	0.93063806699999996	0.61930677000000001	0.21260809999999999	1.4112759420000001	2.100165493	0.33212361600000001	0.83616652999999996	0.30521280299999998	1.4842028949999999	-0.54357394400000003	-0.66648360299999998	0.99152647500000002	1.836210498	0.35927716500000001	1.0563325139999999	1.2014109340000001	-8.3223950000000005E-2	0.29184104199999999	-0.69877304299999998	-0.37295266599999999
HAO1	0.23884665699999999	-0.22570795399999999	-0.60388760900000005	0.61930677000000001	-0.16054855100000001	-1.9184555999999998E-2	0.265250718	0.173517214	0.63487459999999996	-0.265250718	-0.173517214	1.7711809730000001	0.42838980399999999	0.81816092100000004	0.25202672300000001	-7.0397161E-2	0.52880781600000004	-0.65059784399999998	-0.68253936699999995	9.6064446999999997E-2	1.314210101	0.400517346	-0.54357394400000003	-0.66648360299999998	1.5660071689999999	-0.21260809999999999	-0.345668531	0.29184104199999999	-0.57346996400000005	1.1259089	0.83616652999999996	-0.51415610099999998	1.6111691619999999	-0.31863936399999998	0.57346996400000005	-0.45659915899999998	0.55845955899999999	0.30521280299999998	-0.61930677000000001	0.51415610099999998	-0.30521280299999998	0.91109580199999995	-0.76566181899999997	0.33212361600000001	-0.41441333000000002	-0.25202672300000001	-5.7581944000000003E-2	-0.49961394199999998	-0.121795189
ISOC1	8.3223950000000005E-2	-5.7581944000000003E-2	-0.69877304299999998	-0.60388760900000005	-0.23884665699999999	-0.199544631	-6.3945030000000002E-3	-0.74862769900000004	-0.37295266599999999	-0.61930677000000001	-0.45659915899999998	-0.66648360299999998	-0.58861070800000004	0.78292105999999995	0.134689794	0.25202672300000001	0.45659915899999998	0.44245046900000001	0.400517346	0.71519299700000005	1.2014109340000001	0.470839854	-0.108920803	0.21260809999999999	1.4842028949999999	0.345668531	-0.44245046900000001	0.173517214	0.121795189	1.2281577509999999	-0.76566181899999997	0.265250718	-0.470839854	0.27852126300000002	0.80041673599999996	1.71287959	0.49961394199999998	-0.51415610099999998	1.175497046	0.57346996400000005	1.255813286	-0.63487459999999996	0.30521280299999998	-0.65059784399999998	-0.73180808399999997	1.5660071689999999	1.0563325139999999	-0.173517214	-0.41441333000000002
PGM3	5.7581944000000003E-2	-0.29184104199999999	0.199544631	1.659879106	0.99152647500000002	-0.45659915899999998	0.25202672300000001	-0.22570795399999999	0.52880781600000004	1.91008361	-0.30521280299999998	0.485176683	-0.42838980399999999	-0.63487459999999996	-0.37295266599999999	-0.265250718	-0.61930677000000001	0.37295266599999999	-0.51415610099999998	0.42838980399999999	-0.68253936699999995	-0.52880781600000004	-0.470839854	0.345668531	1.3451666339999999	-0.21260809999999999	-0.73180808399999997	-0.25202672300000001	-0.65059784399999998	0.93063806699999996	0.68253936699999995	0.29184104199999999	1.4112759420000001	-0.55845955899999999	-5.7581944000000003E-2	0.81816092100000004	0.45659915899999998	1.4842028949999999	1.012656024	-0.186515128	0.854447399	2.8005196059999999	-0.16054855100000001	1.523830652	1.175497046	0.51415610099999998	0.87301837699999996	2.2335878500000002	-0.60388760900000005
MYH3	-0.186515128	-0.22570795399999999	1.71287959	0.65059784399999998	1.659879106	-0.65059784399999998	0.38669827699999998	0.23884665699999999	0.68253936699999995	0.69877304299999998	-0.25202672300000001	2.8005196059999999	-0.23884665699999999	0.76566181899999997	0.54357394400000003	-6.3945030000000002E-3	-0.199544631	4.4776177E-2	0.14760683399999999	0.63487459999999996	0.87301837699999996	-0.30521280299999998	-1.9184555999999998E-2	6.3945030000000002E-3	-0.61930677000000001	0.57346996400000005	-0.54357394400000003	0.42838980399999999	-0.485176683	1.012656024	0.81816092100000004	0.121795189	-0.108920803	0.83616652999999996	0.78292105999999995	0.41441333000000002	-0.29184104199999999	1.255813286	1.6111691619999999	0.16054855100000001	-0.14760683399999999	-0.68253936699999995	0.51415610099999998	-0.345668531	1.175497046	-8.3223950000000005E-2	0.485176683	-0.45659915899999998	-0.55845955899999999
LYST	-0.38669827699999998	1.523830652	0.93063806699999996	-3.1977749E-2	-0.65059784399999998	0.121795189	-0.44245046900000001	0.108920803	-8.3223950000000005E-2	0.38669827699999998	0.55845955899999999	0.14760683399999999	-0.470839854	0.76566181899999997	2.8005196059999999	-0.16054855100000001	-0.27852126300000002	1.5660071689999999	0.265250718	0.30521280299999998	0.99152647500000002	0.199544631	-0.23884665699999999	-0.61930677000000001	1.446777738	1.91008361	1.836210498	0.71519299700000005	1.0789450039999999	0.58861070800000004	0.51415610099999998	-0.93063806699999996	-0.199544631	0.91109580199999995	0.345668531	-0.63487459999999996	1.71287959	1.659879106	0.97083057800000006	0.52880781600000004	-0.22570795399999999	0.95054237200000002	2.425053701	1.377468825	1.2014109340000001	1.3451666339999999	0.74862769900000004	-0.49961394199999998	8.3223950000000005E-2
WDR81	-0.68253936699999995	-0.134689794	1.9184555999999998E-2	-0.186515128	-0.31863936399999998	-0.199544631	1.99614293	-4.4776177E-2	0.400517346	1.0789450039999999	0.37295266599999999	0.173517214	-0.54357394400000003	0.60388760900000005	0.54357394400000003	-0.27852126300000002	-0.400517346	0.58861070800000004	-0.25202672300000001	0.21260809999999999	0.14760683399999999	0.23884665699999999	-0.61930677000000001	0.265250718	1.4112759420000001	1.012656024	1.377468825	1.6111691619999999	1.314210101	0.55845955899999999	-0.63487459999999996	-0.22570795399999999	0.33212361600000001	0.95054237200000002	-0.38669827699999998	0.71519299700000005	1.446777738	1.5660071689999999	0.108920803	0.485176683	0.89189543900000001	-0.23884665699999999	1.175497046	-0.29184104199999999	1.2014109340000001	1.523830652	0.78292105999999995	-0.58861070800000004	-0.69877304299999998
BBOX1	5.7581944000000003E-2	-0.265250718	0.68253936699999995	0.45659915899999998	2.425053701	-0.30521280299999998	0.134689794	-9.6064446999999997E-2	0.58861070800000004	0.485176683	-0.41441333000000002	0.199544631	-0.38669827699999998	1.71287959	0.186515128	0.25202672300000001	0.73180808399999997	-1.9184555999999998E-2	0.51415610099999998	0.400517346	0.95054237200000002	0.30521280299999998	-0.22570795399999999	-0.400517346	1.2844641720000001	0.44245046900000001	8.3223950000000005E-2	0.31863936399999998	-7.0397161E-2	3.1977749E-2	-0.61930677000000001	0.265250718	1.314210101	0.93063806699999996	0.69877304299999998	1.175497046	0.78292105999999995	1.0563325139999999	0.65059784399999998	-0.68253936699999995	1.446777738	-0.44245046900000001	0.27852126300000002	0.60388760900000005	1.1259089	0.470839854	0.76566181899999997	-0.65059784399999998	-0.199544631
RECQL	1.71287959	1.012656024	-3.1977749E-2	0.485176683	0.99152647500000002	-0.74862769900000004	5.7581944000000003E-2	-0.69877304299999998	0.49961394199999998	2.2335878500000002	-0.27852126300000002	0.121795189	1.6111691619999999	-0.38669827699999998	-0.41441333000000002	0.108920803	-0.16054855100000001	-0.470839854	0.30521280299999998	0.35927716500000001	1.0563325139999999	9.6064446999999997E-2	0.44245046900000001	0.25202672300000001	1.377468825	4.4776177E-2	-0.60388760900000005	-0.25202672300000001	-0.97083057800000006	0.87301837699999996	0.65059784399999998	0.16054855100000001	1.4112759420000001	-1.9184555999999998E-2	1.2281577509999999	0.76566181899999997	-0.22570795399999999	1.446777738	1.0342476389999999	-0.57346996400000005	0.93063806699999996	-0.345668531	0.21260809999999999	0.69877304299999998	-0.55845955899999999	0.63487459999999996	0.80041673599999996	-0.485176683	-0.65059784399999998
SEC62	-0.25202672300000001	0.345668531	-0.38669827699999998	0.14760683399999999	1.0563325139999999	-0.54357394400000003	6.3945030000000002E-3	-7.0397161E-2	0.42838980399999999	0.44245046900000001	0.63487459999999996	9.6064446999999997E-2	0.22570795399999999	-0.470839854	5.7581944000000003E-2	-0.400517346	0.31863936399999998	0.27852126300000002	0.265250718	1.1021230879999999	0.16054855100000001	0.21260809999999999	-0.30521280299999998	0.45659915899999998	0.30521280299999998	-0.71519299700000005	0.108920803	-8.3223950000000005E-2	8.3223950000000005E-2	0.87301837699999996	0.61930677000000001	-0.68253936699999995	1.5660071689999999	1.012656024	-0.45659915899999998	0.76566181899999997	0.35927716500000001	1.71287959	1.0789450039999999	0.400517346	-0.16054855100000001	0.71519299700000005	-0.49961394199999998	-0.37295266599999999	1.2014109340000001	0.23884665699999999	0.81816092100000004	-1.523830652	-0.485176683
SUN2	1.836210498	0.73180808399999997	0.345668531	-0.108920803	0.97083057800000006	-0.42838980399999999	-0.60388760900000005	-0.470839854	1.446777738	1.0563325139999999	-8.3223950000000005E-2	0.16054855100000001	0.25202672300000001	-0.54357394400000003	0.49961394199999998	0.29184104199999999	0.35927716500000001	-0.61930677000000001	-0.49961394199999998	0.33212361600000001	1.175497046	-0.57346996400000005	-0.58861070800000004	6.3945030000000002E-3	8.3223950000000005E-2	-0.173517214	-0.65059784399999998	9.6064446999999997E-2	-0.35927716500000001	2.2335878500000002	0.57346996400000005	-0.345668531	1.659879106	0.95054237200000002	1.4112759420000001	0.80041673599999996	-0.485176683	1.5660071689999999	1.012656024	2.100165493	1.6111691619999999	0.58861070800000004	-0.29184104199999999	-3.1977749E-2	1.2014109340000001	-0.23884665699999999	0.83616652999999996	3.1977749E-2	-0.27852126300000002
XPO1	2.2335878500000002	4.4776177E-2	0.485176683	0.68253936699999995	-1.9184555999999998E-2	-0.30521280299999998	0.134689794	0.23884665699999999	0.29184104199999999	0.31863936399999998	9.6064446999999997E-2	-0.66648360299999998	0.186515128	0.51415610099999998	-0.35927716500000001	0.97083057800000006	0.25202672300000001	-0.470839854	0.21260809999999999	0.22570795399999999	-0.49961394199999998	3.1977749E-2	-0.173517214	0.173517214	1.3451666339999999	-0.27852126300000002	-0.65059784399999998	0.61930677000000001	-0.55845955899999999	0.74862769900000004	0.57346996400000005	0.121795189	1.377468825	0.99152647500000002	-0.42838980399999999	0.76566181899999997	-0.63487459999999996	1.446777738	0.49961394199999998	0.14760683399999999	1.4842028949999999	-0.61930677000000001	-0.69877304299999998	0.108920803	1.1259089	0.27852126300000002	0.81816092100000004	5.7581944000000003E-2	-0.68253936699999995
UBE2I	-0.22570795399999999	2.2335878500000002	-0.199544631	0.49961394199999998	0.95054237200000002	1.4112759420000001	-0.41441333000000002	-9.6064446999999997E-2	0.44245046900000001	0.345668531	1.9184555999999998E-2	1.6111691619999999	7.0397161E-2	0.485176683	-0.49961394199999998	-0.54357394400000003	-0.55845955899999999	-0.65059784399999998	0.199544631	-0.60388760900000005	-0.345668531	-0.470839854	-0.31863936399999998	1.175497046	1.377468825	-0.265250718	-0.14760683399999999	1.523830652	-0.52880781600000004	0.74862769900000004	1.2014109340000001	-0.29184104199999999	1.446777738	0.78292105999999995	-0.21260809999999999	0.66648360299999998	0.16054855100000001	1.659879106	1.012656024	0.30521280299999998	0.81816092100000004	-0.58861070800000004	0.470839854	0.54357394400000003	1.1259089	0.33212361600000001	0.41441333000000002	2.8005196059999999	2.425053701
RAD50	0.38669827699999998	0.42838980399999999	-0.61930677000000001	-3.1977749E-2	1.1021230879999999	-0.66648360299999998	0.121795189	-0.265250718	0.400517346	0.37295266599999999	0.265250718	5.7581944000000003E-2	-0.173517214	-0.51415610099999998	1.6111691619999999	4.4776177E-2	0.33212361600000001	1.377468825	-0.54357394400000003	-0.41441333000000002	1.15034938	-0.49961394199999998	-0.69877304299999998	0.199544631	-0.44245046900000001	0.186515128	1.4112759420000001	-0.33212361600000001	2.2335878500000002	3.1977749E-2	0.63487459999999996	-8.3223950000000005E-2	1.659879106	1.0563325139999999	0.61930677000000001	0.78292105999999995	-0.134689794	1.71287959	1.1259089	-0.57346996400000005	0.93063806699999996	0.31863936399999998	0.71519299700000005	-0.42838980399999999	1.314210101	-0.63487459999999996	0.81816092100000004	-0.58861070800000004	1.836210498
C1QTNF1	1.0789450039999999	-0.134689794	8.3223950000000005E-2	-0.55845955899999999	-0.51415610099999998	0.33212361600000001	0.21260809999999999	-0.35927716500000001	0.52880781600000004	0.54357394400000003	-0.37295266599999999	0.25202672300000001	-0.29184104199999999	1.91008361	5.7581944000000003E-2	-0.60388760900000005	1.446777738	0.108920803	6.3945030000000002E-3	0.186515128	1.1021230879999999	0.31863936399999998	-0.199544631	0.29184104199999999	1.4842028949999999	0.35927716500000001	9.6064446999999997E-2	-0.63487459999999996	-0.186515128	-9.6064446999999997E-2	0.66648360299999998	-0.61930677000000001	-0.54357394400000003	1.012656024	0.65059784399999998	-0.108920803	-0.52880781600000004	-0.44245046900000001	-0.57346996400000005	0.470839854	0.95054237200000002	0.74862769900000004	-0.68253936699999995	0.27852126300000002	0.485176683	0.51415610099999998	0.83616652999999996	-0.16054855100000001	0.23884665699999999
SNU13	1.2014109340000001	-0.30521280299999998	-0.69877304299999998	-0.121795189	1.0342476389999999	-0.68253936699999995	9.6064446999999997E-2	-9.6064446999999997E-2	-0.55845955899999999	0.400517346	-0.71519299700000005	0.16054855100000001	0.29184104199999999	0.345668531	-0.60388760900000005	1.1021230879999999	-0.41441333000000002	-0.31863936399999998	0.27852126300000002	-0.21260809999999999	1.0789450039999999	1.446777738	0.33212361600000001	0.108920803	0.66648360299999998	-0.73180808399999997	-0.76566181899999997	-0.65059784399999998	-0.61930677000000001	-4.4776177E-2	0.60388760900000005	0.80041673599999996	-0.400517346	0.55845955899999999	1.99614293	-0.134689794	0.61930677000000001	1.5660071689999999	1.9184555999999998E-2	-0.54357394400000003	0.93063806699999996	-0.74862769900000004	5.7581944000000003E-2	-0.52880781600000004	-7.0397161E-2	-0.63487459999999996	0.854447399	0.57346996400000005	-0.51415610099999998
PSMB9	-0.51415610099999998	-0.14760683399999999	2.100165493	0.45659915899999998	0.21260809999999999	-0.38669827699999998	1.7711809730000001	-0.173517214	-0.61930677000000001	0.51415610099999998	0.52880781600000004	-4.4776177E-2	0.186515128	-0.485176683	0.108920803	-0.470839854	1.99614293	-0.345668531	3.1977749E-2	0.35927716500000001	2.425053701	0.23884665699999999	-0.16054855100000001	0.173517214	1.4112759420000001	0.265250718	-0.21260809999999999	-0.45659915899999998	1.9184555999999998E-2	-0.49961394199999998	0.71519299700000005	0.81816092100000004	1.4842028949999999	1.012656024	-0.57346996400000005	-0.31863936399999998	0.42838980399999999	1.446777738	1.0342476389999999	0.485176683	0.134689794	0.78292105999999995	0.22570795399999999	-0.25202672300000001	1.2014109340000001	-8.3223950000000005E-2	0.89189543900000001	-0.55845955899999999	-0.23884665699999999
ALPL	0.42838980399999999	0.45659915899999998	-5.7581944000000003E-2	0.23884665699999999	-0.22570795399999999	-0.58861070800000004	1.0789450039999999	-0.61930677000000001	-0.173517214	0.485176683	0.27852126300000002	0.22570795399999999	-0.54357394400000003	-0.23884665699999999	2.2335878500000002	0.265250718	0.38669827699999998	-6.3945030000000002E-3	0.35927716500000001	-0.14760683399999999	1.0342476389999999	-0.21260809999999999	-0.55845955899999999	0.93063806699999996	6.3945030000000002E-3	-0.41441333000000002	1.2014109340000001	-0.66648360299999998	0.68253936699999995	0.89189543900000001	0.65059784399999998	-0.400517346	1.523830652	0.121795189	-0.65059784399999998	1.91008361	-9.6064446999999997E-2	1.6111691619999999	0.199544631	-0.199544631	-0.37295266599999999	-0.68253936699999995	0.134689794	-0.25202672300000001	1.15034938	0.470839854	0.83616652999999996	0.95054237200000002	0.30521280299999998
RELA	0.58861070800000004	1.446777738	-0.25202672300000001	2.8005196059999999	-0.27852126300000002	-7.0397161E-2	0.199544631	-0.23884665699999999	0.45659915899999998	0.470839854	0.66648360299999998	0.173517214	0.121795189	0.60388760900000005	0.108920803	0.186515128	0.30521280299999998	-0.66648360299999998	-0.22570795399999999	-0.14760683399999999	1.1021230879999999	-0.49961394199999998	0.16054855100000001	0.27852126300000002	1.659879106	-0.45659915899999998	-0.38669827699999998	-0.33212361600000001	0.41441333000000002	0.97083057800000006	0.65059784399999998	0.23884665699999999	-0.21260809999999999	1.0789450039999999	0.71519299700000005	0.83616652999999996	-0.16054855100000001	-0.37295266599999999	-0.41441333000000002	6.3945030000000002E-3	-4.4776177E-2	-0.173517214	0.57346996400000005	-0.63487459999999996	1.2281577509999999	-0.65059784399999998	0.89189543900000001	0.31863936399999998	5.7581944000000003E-2
ZZEF1	0.99152647500000002	-0.42838980399999999	-0.45659915899999998	8.3223950000000005E-2	1.012656024	2.2335878500000002	0.95054237200000002	-0.44245046900000001	0.41441333000000002	2.8005196059999999	0.31863936399999998	0.14760683399999999	-0.58861070800000004	0.121795189	0.23884665699999999	-0.60388760900000005	0.35927716500000001	-8.3223950000000005E-2	-0.470839854	0.30521280299999998	-0.49961394199999998	0.108920803	-0.51415610099999998	-0.54357394400000003	1.4842028949999999	-0.16054855100000001	-0.134689794	-0.41441333000000002	-0.173517214	0.87301837699999996	0.58861070800000004	1.6111691619999999	-0.30521280299999998	0.93063806699999996	0.57346996400000005	0.73180808399999997	0.134689794	1.5660071689999999	1.1021230879999999	-0.22570795399999999	0.89189543900000001	-0.186515128	-0.35927716500000001	-0.65059784399999998	1.2844641720000001	0.470839854	0.78292105999999995	-0.31863936399999998	9.6064446999999997E-2
TPR	-4.4776177E-2	6.3945030000000002E-3	-0.55845955899999999	0.54357394400000003	1.99614293	-0.21260809999999999	0.121795189	0.49961394199999998	-0.35927716500000001	0.58861070800000004	-0.29184104199999999	0.31863936399999998	0.45659915899999998	0.37295266599999999	-0.63487459999999996	1.7711809730000001	-0.61930677000000001	-0.33212361600000001	0.68253936699999995	-0.14760683399999999	1.0342476389999999	-0.73180808399999997	-0.42838980399999999	-0.52880781600000004	1.523830652	-0.57346996400000005	-0.60388760900000005	-0.23884665699999999	-0.16054855100000001	0.95054237200000002	0.73180808399999997	-1.9184555999999998E-2	1.91008361	1.377468825	0.69877304299999998	0.78292105999999995	-0.58861070800000004	2.2335878500000002	1.9184555999999998E-2	-0.27852126300000002	-0.121795189	0.41441333000000002	0.265250718	0.345668531	1.2014109340000001	0.57346996400000005	0.87301837699999996	-0.854447399	-0.41441333000000002
ERLIN1	2.2335878500000002	0.78292105999999995	0.57346996400000005	2.425053701	1.175497046	-0.69877304299999998	-0.61930677000000001	-0.66648360299999998	0.49961394199999998	0.51415610099999998	-0.54357394400000003	-0.71519299700000005	0.37295266599999999	-0.485176683	4.4776177E-2	5.7581944000000003E-2	-0.44245046900000001	0.121795189	-3.1977749E-2	-0.38669827699999998	-0.30521280299999998	-0.58861070800000004	-0.57346996400000005	0.33212361600000001	-5.7581944000000003E-2	-0.186515128	-0.63487459999999996	0.108920803	1.9184555999999998E-2	-0.199544631	0.73180808399999997	-0.16054855100000001	1.4842028949999999	1.15034938	-0.49961394199999998	0.93063806699999996	0.52880781600000004	0.485176683	0.38669827699999998	0.134689794	-0.51415610099999998	-0.60388760900000005	0.199544631	0.29184104199999999	1.314210101	-0.65059784399999998	2.100165493	0.44245046900000001	0.265250718
PFDN2	0.37295266599999999	2.100165493	0.95054237200000002	-0.31863936399999998	0.78292105999999995	-0.134689794	1.7711809730000001	-0.35927716500000001	0.400517346	0.68253936699999995	2.2335878500000002	2.425053701	0.61930677000000001	9.6064446999999997E-2	4.4776177E-2	0.485176683	-0.470839854	0.65059784399999998	0.58861070800000004	0.71519299700000005	7.0397161E-2	0.25202672300000001	1.4842028949999999	0.60388760900000005	1.377468825	-0.58861070800000004	-0.63487459999999996	0.27852126300000002	0.41441333000000002	1.1259089	0.99152647500000002	0.83616652999999996	0.134689794	1.175497046	-0.61930677000000001	1.0563325139999999	0.21260809999999999	1.4112759420000001	-0.14760683399999999	0.186515128	1.15034938	1.0342476389999999	-0.27852126300000002	0.52880781600000004	-0.30521280299999998	-0.41441333000000002	1.2844641720000001	-0.60388760900000005	0.63487459999999996
SCAF11	-0.58861070800000004	-0.51415610099999998	-0.27852126300000002	1.2281577509999999	0.95054237200000002	-0.63487459999999996	0.134689794	0.29184104199999999	0.485176683	0.49961394199999998	-0.49961394199999998	0.22570795399999999	-0.55845955899999999	0.58861070800000004	-8.3223950000000005E-2	-0.54357394400000003	-0.29184104199999999	-0.41441333000000002	6.3945030000000002E-3	-0.57346996400000005	1.012656024	-0.52880781600000004	-0.76566181899999997	-0.400517346	1.3451666339999999	2.425053701	1.6111691619999999	-0.35927716500000001	-0.485176683	0.83616652999999996	0.63487459999999996	-0.68253936699999995	-0.37295266599999999	0.38669827699999998	-0.470839854	0.99152647500000002	8.3223950000000005E-2	1.446777738	-0.60388760900000005	-0.31863936399999998	-0.44245046900000001	2.2335878500000002	-0.33212361600000001	5.7581944000000003E-2	1.2014109340000001	0.470839854	0.73180808399999997	1.9184555999999998E-2	-0.42838980399999999
IGHV2-70	8.3223950000000005E-2	-8.3223950000000005E-2	-0.61930677000000001	-0.134689794	0.854447399	-0.25202672300000001	-0.74862769900000004	0.87301837699999996	-0.65059784399999998	-0.121795189	-0.345668531	0.173517214	0.29184104199999999	-0.37295266599999999	-0.66648360299999998	-1.9184555999999998E-2	-0.485176683	-0.60388760900000005	1.7711809730000001	-0.58861070800000004	0.14760683399999999	0.23884665699999999	-0.68253936699999995	-7.0397161E-2	1.2281577509999999	1.71287959	-0.57346996400000005	0.58861070800000004	4.4776177E-2	0.76566181899999997	0.51415610099999998	-0.199544631	1.255813286	-0.108920803	0.49961394199999998	0.68253936699999995	0.134689794	1.377468825	2.2335878500000002	0.38669827699999998	0.81816092100000004	-0.49961394199999998	0.22570795399999999	-0.54357394400000003	1.4842028949999999	0.41441333000000002	2.425053701	-1.377468825	-0.41441333000000002
PTBP3	1.6111691619999999	0.99152647500000002	0.121795189	-1.9184555999999998E-2	1.2281577509999999	0.65059784399999998	0.31863936399999998	-0.52880781600000004	0.69877304299999998	-0.265250718	-0.68253936699999995	-0.78292105999999995	-0.57346996400000005	-0.55845955899999999	-5.7581944000000003E-2	-0.41441333000000002	1.71287959	-0.65059784399999998	-0.23884665699999999	-0.121795189	1.2844641720000001	0.38669827699999998	0.485176683	-0.345668531	1.659879106	-0.76566181899999997	0.21260809999999999	0.60388760900000005	0.470839854	-0.66648360299999998	0.89189543900000001	-0.14760683399999999	0.35927716500000001	-0.80041673599999996	-0.69877304299999998	-0.74862769900000004	-0.400517346	1.7711809730000001	1.255813286	0.54357394400000003	-0.21260809999999999	1.9184555999999998E-2	0.42838980399999999	0.41441333000000002	1.377468825	-0.485176683	0.57346996400000005	0.81816092100000004	0.265250718
COX7C	0.186515128	-0.66648360299999998	0.71519299700000005	-0.60388760900000005	1.15034938	-3.1977749E-2	-0.45659915899999998	0.345668531	-0.74862769900000004	0.58861070800000004	0.37295266599999999	-0.16054855100000001	0.485176683	-0.41441333000000002	0.29184104199999999	0.35927716500000001	0.55845955899999999	0.45659915899999998	-0.52880781600000004	3.1977749E-2	0.54357394400000003	0.60388760900000005	-0.51415610099999998	-0.69877304299999998	1.4842028949999999	-0.54357394400000003	-0.71519299700000005	-0.76566181899999997	1.175497046	1.0342476389999999	0.81816092100000004	0.199544631	1.523830652	-0.42838980399999999	-0.58861070800000004	-0.134689794	0.31863936399999998	1.6111691619999999	1.5660071689999999	0.61930677000000001	-0.14760683399999999	-5.7581944000000003E-2	0.16054855100000001	0.38669827699999998	1.255813286	0.57346996400000005	0.97083057800000006	-0.345668531	-4.4776177E-2
ACTL6A	0.52880781600000004	-7.0397161E-2	1.4842028949999999	0.199544631	0.99152647500000002	-0.63487459999999996	-4.4776177E-2	-0.57346996400000005	-0.265250718	0.44245046900000001	-0.51415610099999998	0.14760683399999999	0.27852126300000002	0.58861070800000004	0.31863936399999998	-0.16054855100000001	0.25202672300000001	-0.52880781600000004	-0.37295266599999999	-0.108920803	1.0342476389999999	-0.44245046900000001	-0.41441333000000002	-0.134689794	1.523830652	2.425053701	0.265250718	-0.14760683399999999	0.121795189	-0.22570795399999999	-0.45659915899999998	0.29184104199999999	-0.29184104199999999	-0.199544631	-9.6064446999999997E-2	0.74862769900000004	-0.42838980399999999	1.71287959	-0.30521280299999998	-0.470839854	0.61930677000000001	-8.3223950000000005E-2	0.78292105999999995	-0.21260809999999999	1.2844641720000001	-0.65059784399999998	-0.35927716500000001	-1.9184555999999998E-2	0.81816092100000004
VPS35L	0.44245046900000001	-0.31863936399999998	-0.400517346	-0.265250718	-0.42838980399999999	1.3451666339999999	0.134689794	0.45659915899999998	0.265250718	0.42838980399999999	0.69877304299999998	5.7581944000000003E-2	-0.173517214	0.65059784399999998	-0.134689794	-0.345668531	0.400517346	1.255813286	-1.9184555999999998E-2	0.345668531	1.1021230879999999	-0.485176683	-0.25202672300000001	0.25202672300000001	1.5660071689999999	0.51415610099999998	0.49961394199999998	-0.60388760900000005	-0.58861070800000004	0.89189543900000001	0.66648360299999998	-0.470839854	-0.55845955899999999	1.0342476389999999	0.470839854	0.78292105999999995	-0.16054855100000001	-0.22570795399999999	1.0789450039999999	0.31863936399999998	0.97083057800000006	-0.45659915899999998	-0.54357394400000003	-0.44245046900000001	1.2281577509999999	1.15034938	0.81816092100000004	0.108920803	0.57346996400000005
VPS26A	0.87301837699999996	-6.3945030000000002E-3	-0.69877304299999998	0.38669827699999998	0.854447399	0.99152647500000002	0.89189543900000001	8.3223950000000005E-2	0.42838980399999999	-0.52880781600000004	0.57346996400000005	0.29184104199999999	-0.60388760900000005	-0.57346996400000005	-0.35927716500000001	-0.345668531	-0.41441333000000002	0.33212361600000001	0.31863936399999998	0.345668531	-0.58861070800000004	-0.65059784399999998	1.9184555999999998E-2	0.54357394400000003	1.3451666339999999	0.80041673599999996	-0.63487459999999996	0.74862769900000004	-0.29184104199999999	-0.121795189	0.58861070800000004	-0.49961394199999998	1.377468825	-0.173517214	-0.55845955899999999	0.68253936699999995	-4.4776177E-2	1.446777738	-0.71519299700000005	-0.186515128	0.76566181899999997	-0.485176683	-0.42838980399999999	0.265250718	1.0342476389999999	-7.0397161E-2	-0.61930677000000001	0.23884665699999999	-0.45659915899999998
TXNIP	1.4112759420000001	2.100165493	2.2335878500000002	0.22570795399999999	0.99152647500000002	-0.186515128	0.37295266599999999	0.65059784399999998	0.44245046900000001	0.45659915899999998	-0.33212361600000001	0.199544631	0.265250718	-0.58861070800000004	-8.3223950000000005E-2	-0.14760683399999999	0.35927716500000001	0.134689794	0.38669827699999998	0.31863936399999998	1.0563325139999999	-7.0397161E-2	-0.108920803	-0.37295266599999999	1.377468825	0.95054237200000002	0.186515128	-0.345668531	-0.41441333000000002	0.81816092100000004	0.58861070800000004	1.9184555999999998E-2	-9.6064446999999997E-2	9.6064446999999997E-2	-0.49961394199999998	0.71519299700000005	-0.52880781600000004	1.523830652	1.0342476389999999	0.42838980399999999	-0.51415610099999998	-0.23884665699999999	6.3945030000000002E-3	-0.485176683	1.1259089	-0.30521280299999998	0.74862769900000004	-0.25202672300000001	0.16054855100000001
GRK2	0.51415610099999998	8.3223950000000005E-2	0.23884665699999999	-0.121795189	1.0563325139999999	-4.4776177E-2	0.29184104199999999	-0.38669827699999998	-0.14760683399999999	0.57346996400000005	1.377468825	0.35927716500000001	1.9184555999999998E-2	0.68253936699999995	-8.3223950000000005E-2	0.27852126300000002	-0.49961394199999998	0.173517214	0.470839854	-0.21260809999999999	1.1259089	6.3945030000000002E-3	-1.9184555999999998E-2	-0.22570795399999999	1.5660071689999999	-0.54357394400000003	-0.55845955899999999	-0.27852126300000002	0.22570795399999999	-0.199544631	-0.31863936399999998	0.400517346	1.6111691619999999	1.0342476389999999	0.108920803	0.81816092100000004	-0.42838980399999999	1.71287959	1.1021230879999999	-0.470839854	0.97083057800000006	9.6064446999999997E-2	-0.23884665699999999	0.16054855100000001	1.2844641720000001	0.134689794	0.87301837699999996	-0.29184104199999999	0.31863936399999998
WDR17	-0.37295266599999999	-0.345668531	5.7581944000000003E-2	0.38669827699999998	1.1259089	-0.470839854	-0.60388760900000005	-0.65059784399999998	0.44245046900000001	0.45659915899999998	-0.51415610099999998	-0.121795189	0.27852126300000002	3.1977749E-2	-0.23884665699999999	-0.400517346	0.345668531	-8.3223950000000005E-2	-0.61930677000000001	-0.52880781600000004	7.0397161E-2	1.9184555999999998E-2	-0.54357394400000003	-0.57346996400000005	1.523830652	-0.45659915899999998	-0.63487459999999996	4.4776177E-2	-0.49961394199999998	0.97083057800000006	0.61930677000000001	0.23884665699999999	0.80041673599999996	-0.69877304299999998	-0.68253936699999995	0.55845955899999999	6.3945030000000002E-3	1.6111691619999999	0.854447399	0.14760683399999999	1.0342476389999999	0.78292105999999995	-0.44245046900000001	0.22570795399999999	1.255813286	0.42838980399999999	0.89189543900000001	-0.14760683399999999	-4.4776177E-2
CPSF7	-0.69877304299999998	-0.83616652999999996	-0.38669827699999998	-0.51415610099999998	2.8005196059999999	-0.265250718	0.21260809999999999	7.0397161E-2	0.52880781600000004	0.54357394400000003	1.9184555999999998E-2	0.23884665699999999	-0.29184104199999999	-0.30521280299999998	0.71519299700000005	1.2014109340000001	-0.45659915899999998	0.25202672300000001	0.35927716500000001	3.1977749E-2	1.0789450039999999	-5.7581944000000003E-2	-0.41441333000000002	-0.60388760900000005	-0.345668531	1.836210498	5.7581944000000003E-2	0.186515128	0.22570795399999999	0.95054237200000002	0.69877304299999998	-4.4776177E-2	0.31863936399999998	0.33212361600000001	8.3223950000000005E-2	-0.470839854	-8.3223950000000005E-2	1.659879106	-0.80041673599999996	0.66648360299999998	1.012656024	-0.49961394199999998	1.2844641720000001	-3.1977749E-2	1.255813286	0.51415610099999998	0.89189543900000001	4.4776177E-2	-0.65059784399999998
THYN1	-9.6064446999999997E-2	4.4776177E-2	0.42838980399999999	1.99614293	1.2844641720000001	0.89189543900000001	0.91109580199999995	-0.265250718	0.52880781600000004	0.54357394400000003	9.6064446999999997E-2	0.27852126300000002	0.69877304299999998	0.68253936699999995	6.3945030000000002E-3	-0.38669827699999998	-0.41441333000000002	0.134689794	0.37295266599999999	-0.65059784399999998	-0.66648360299999998	-0.30521280299999998	-0.22570795399999999	-0.108920803	1.5660071689999999	-0.14760683399999999	0.80041673599999996	0.49961394199999998	-0.52880781600000004	-0.186515128	3.1977749E-2	0.199544631	2.8005196059999999	-7.0397161E-2	1.71287959	-1.9184555999999998E-2	-0.57346996400000005	1.7711809730000001	1.15034938	0.51415610099999998	-0.23884665699999999	-0.121795189	-0.58861070800000004	-0.45659915899999998	1.255813286	0.31863936399999998	0.97083057800000006	0.78292105999999995	0.22570795399999999
ZC3H18	0.29184104199999999	0.265250718	5.7581944000000003E-2	1.9184555999999998E-2	0.68253936699999995	-0.38669827699999998	-0.44245046900000001	-0.55845955899999999	1.7711809730000001	0.63487459999999996	0.65059784399999998	-7.0397161E-2	-0.470839854	0.87301837699999996	-0.65059784399999998	0.35927716500000001	1.523830652	0.27852126300000002	0.41441333000000002	1.659879106	-0.58861070800000004	-0.60388760900000005	-0.31863936399999998	0.121795189	1.377468825	-0.25202672300000001	0.21260809999999999	0.33212361600000001	-0.63487459999999996	1.1021230879999999	0.89189543900000001	-0.37295266599999999	-0.30521280299999998	-6.3945030000000002E-3	-0.21260809999999999	0.97083057800000006	-0.57346996400000005	-0.61930677000000001	1.175497046	-0.485176683	-0.33212361600000001	-0.51415610099999998	1.91008361	-0.35927716500000001	1.2844641720000001	0.61930677000000001	1.012656024	0.38669827699999998	0.16054855100000001
GAR1	-0.173517214	-8.3223950000000005E-2	0.51415610099999998	-0.55845955899999999	1.1259089	-0.65059784399999998	0.69877304299999998	0.68253936699999995	0.45659915899999998	0.470839854	0.27852126300000002	-0.41441333000000002	-0.54357394400000003	0.35927716500000001	0.265250718	-7.0397161E-2	0.199544631	3.1977749E-2	-0.33212361600000001	-3.1977749E-2	1.175497046	-0.61930677000000001	-0.38669827699999998	-0.52880781600000004	1.6111691619999999	-0.37295266599999999	-0.44245046900000001	-0.63487459999999996	2.425053701	-0.57346996400000005	0.65059784399999998	-0.470839854	-0.60388760900000005	1.0563325139999999	0.63487459999999996	0.89189543900000001	-0.51415610099999998	1.7711809730000001	1.15034938	0.42838980399999999	4.4776177E-2	-0.21260809999999999	0.58861070800000004	-0.23884665699999999	1.3451666339999999	0.44245046900000001	0.93063806699999996	-9.6064446999999997E-2	0.121795189
ADAMTSL3	-0.31863936399999998	4.4776177E-2	0.63487459999999996	0.51415610099999998	0.97083057800000006	-0.33212361600000001	-0.30521280299999998	-1.0789450039999999	-0.14760683399999999	0.54357394400000003	0.37295266599999999	0.29184104199999999	0.41441333000000002	0.65059784399999998	-0.65059784399999998	-0.51415610099999998	0.470839854	0.42838980399999999	-0.35927716500000001	0.44245046900000001	-9.6064446999999997E-2	1.6111691619999999	-0.108920803	0.400517346	1.377468825	0.38669827699999998	0.21260809999999999	-0.57346996400000005	-0.66648360299999998	0.87301837699999996	0.68253936699999995	-0.38669827699999998	1.4112759420000001	1.9184555999999998E-2	0.66648360299999998	-0.74862769900000004	0.485176683	0.186515128	-0.54357394400000003	-0.41441333000000002	-0.60388760900000005	0.73180808399999997	2.2335878500000002	0.31863936399999998	1.1259089	0.52880781600000004	-0.80041673599999996	3.1977749E-2	0.25202672300000001
PRSS2	0.44245046900000001	-8.3223950000000005E-2	0.89189543900000001	0.55845955899999999	2.2335878500000002	-0.134689794	-0.199544631	6.3945030000000002E-3	8.3223950000000005E-2	0.60388760900000005	-0.25202672300000001	0.22570795399999999	0.173517214	0.73180808399999997	0.37295266599999999	-0.52880781600000004	-0.186515128	0.470839854	-0.41441333000000002	-0.22570795399999999	-9.6064446999999997E-2	-0.14760683399999999	-0.58861070800000004	-0.45659915899999998	1.4112759420000001	-0.35927716500000001	-6.3945030000000002E-3	-0.57346996400000005	7.0397161E-2	0.99152647500000002	0.54357394400000003	0.29184104199999999	-0.400517346	1.0789450039999999	0.31863936399999998	1.836210498	1.446777738	-0.55845955899999999	1.1021230879999999	-0.49961394199999998	0.52880781600000004	-7.0397161E-2	-0.61930677000000001	0.78292105999999995	1.2281577509999999	0.58861070800000004	-0.54357394400000003	-0.470839854	0.186515128
DDX39B	0.66648360299999998	1.6111691619999999	1.2844641720000001	-5.7581944000000003E-2	1.314210101	-0.37295266599999999	-0.470839854	-0.173517214	-0.45659915899999998	0.69877304299999998	0.60388760900000005	0.23884665699999999	0.52880781600000004	-0.52880781600000004	0.345668531	-0.121795189	0.55845955899999999	0.854447399	0.44245046900000001	-0.55845955899999999	-0.65059784399999998	-0.49961394199999998	1.0342476389999999	0.35927716500000001	-0.60388760900000005	-0.27852126300000002	-0.265250718	-9.6064446999999997E-2	-0.108920803	1.0789450039999999	-0.69877304299999998	0.54357394400000003	-7.0397161E-2	1.2281577509999999	-0.14760683399999999	0.97083057800000006	0.121795189	1.836210498	-0.345668531	0.65059784399999998	1.3451666339999999	-3.1977749E-2	-0.68253936699999995	0.71519299700000005	-0.22570795399999999	0.41441333000000002	1.012656024	0.89189543900000001	0.108920803
SEC13	-0.45659915899999998	-0.30521280299999998	0.265250718	-0.31863936399999998	1.2014109340000001	-4.4776177E-2	0.27852126300000002	-0.52880781600000004	0.49961394199999998	0.51415610099999998	0.97083057800000006	-0.470839854	0.66648360299999998	-0.55845955899999999	3.1977749E-2	0.71519299700000005	4.4776177E-2	0.44245046900000001	-0.65059784399999998	0.42838980399999999	-0.29184104199999999	9.6064446999999997E-2	0.16054855100000001	0.55845955899999999	1.5660071689999999	-0.400517346	-8.3223950000000005E-2	-0.44245046900000001	1.659879106	0.95054237200000002	0.68253936699999995	-0.68253936699999995	1.6111691619999999	1.1259089	-1.9184555999999998E-2	0.87301837699999996	-0.37295266599999999	1.71287959	1.2844641720000001	1.2281577509999999	1.0789450039999999	-0.33212361600000001	0.41441333000000002	0.25202672300000001	1.4112759420000001	0.485176683	0.38669827699999998	-0.23884665699999999	0.35927716500000001
PIK3R1	-0.14760683399999999	1.659879106	1.6111691619999999	2.425053701	0.97083057800000006	-0.37295266599999999	-0.134689794	-0.63487459999999996	-0.400517346	0.470839854	0.65059784399999998	-0.57346996400000005	-0.60388760900000005	-0.30521280299999998	0.99152647500000002	0.30521280299999998	-0.22570795399999999	-0.29184104199999999	-0.470839854	0.31863936399999998	0.41441333000000002	0.44245046900000001	0.23884665699999999	0.265250718	1.446777738	0.29184104199999999	0.35927716500000001	0.80041673599999996	-0.78292105999999995	0.21260809999999999	-0.42838980399999999	-0.345668531	1.4842028949999999	0.93063806699999996	0.400517346	0.74862769900000004	1.377468825	1.91008361	-0.55845955899999999	-0.61930677000000001	-0.108920803	-0.58861070800000004	-0.44245046900000001	-0.45659915899999998	-0.66648360299999998	0.14760683399999999	-0.65059784399999998	-0.54357394400000003	8.3223950000000005E-2
HVCN1	0.37295266599999999	0.31863936399999998	2.425053701	1.0563325139999999	1.0342476389999999	-0.16054855100000001	-0.49961394199999998	1.9184555999999998E-2	0.54357394400000003	0.55845955899999999	0.25202672300000001	0.345668531	-0.108920803	0.69877304299999998	0.265250718	1.71287959	-0.71519299700000005	1.5660071689999999	-0.54357394400000003	0.97083057800000006	0.73180808399999997	1.99614293	-0.42838980399999999	0.45659915899999998	-0.66648360299999998	-0.25202672300000001	0.186515128	0.134689794	1.7711809730000001	0.83616652999999996	0.74862769900000004	1.4842028949999999	1.3451666339999999	1.012656024	-0.63487459999999996	-3.1977749E-2	4.4776177E-2	1.523830652	-0.58861070800000004	1.0789450039999999	0.95054237200000002	0.89189543900000001	0.22570795399999999	-0.470839854	1.15034938	0.71519299700000005	-0.45659915899999998	0.121795189	0.14760683399999999
SORD	0.42838980399999999	-8.3223950000000005E-2	-0.21260809999999999	-0.35927716500000001	1.1259089	-0.16054855100000001	0.199544631	-0.134689794	0.71519299700000005	-0.68253936699999995	7.0397161E-2	0.80041673599999996	0.58861070800000004	-0.61930677000000001	0.49961394199999998	-0.400517346	0.63487459999999996	0.60388760900000005	-0.57346996400000005	-0.55845955899999999	1.15034938	-0.49961394199999998	-0.78292105999999995	0.16054855100000001	-0.265250718	0.57346996400000005	-0.27852126300000002	-0.74862769900000004	-0.485176683	5.7581944000000003E-2	0.83616652999999996	-0.69877304299999998	-6.3945030000000002E-3	1.1021230879999999	-0.65059784399999998	-0.30521280299999998	3.1977749E-2	-0.66648360299999998	-0.22570795399999999	-3.1977749E-2	0.485176683	-0.73180808399999997	-0.63487459999999996	0.23884665699999999	1.2281577509999999	-0.470839854	0.93063806699999996	-0.44245046900000001	-1.9184555999999998E-2
MBOAT7	2.2335878500000002	5.7581944000000003E-2	0.65059784399999998	7.0397161E-2	-3.1977749E-2	-1.9184555999999998E-2	0.400517346	-0.265250718	-0.66648360299999998	-0.69877304299999998	0.485176683	0.21260809999999999	0.345668531	-0.61930677000000001	-8.3223950000000005E-2	-0.49961394199999998	0.44245046900000001	-0.63487459999999996	0.38669827699999998	-4.4776177E-2	1.15034938	0.25202672300000001	0.63487459999999996	9.6064446999999997E-2	1.5660071689999999	-0.31863936399999998	-0.30521280299999998	0.61930677000000001	-0.54357394400000003	2.8005196059999999	0.68253936699999995	-0.58861070800000004	0.265250718	1.0563325139999999	0.42838980399999999	0.854447399	-9.6064446999999997E-2	0.33212361600000001	1.659879106	-0.173517214	-0.52880781600000004	0.76566181899999997	0.29184104199999999	0.23884665699999999	1.3451666339999999	0.49961394199999998	0.89189543900000001	0.27852126300000002	0.121795189
ATP6AP1	-3.1977749E-2	-0.42838980399999999	2.100165493	1.0342476389999999	0.99152647500000002	1.012656024	-7.0397161E-2	0.27852126300000002	0.37295266599999999	0.38669827699999998	-0.73180808399999997	-0.27852126300000002	0.21260809999999999	0.52880781600000004	0.108920803	1.7711809730000001	0.31863936399999998	0.68253936699999995	0.265250718	0.23884665699999999	0.58861070800000004	2.8005196059999999	0.61930677000000001	-0.14760683399999999	1.9184555999999998E-2	-0.60388760900000005	0.89189543900000001	-0.31863936399999998	-0.61930677000000001	0.87301837699999996	0.57346996400000005	1.523830652	1.5660071689999999	0.97083057800000006	0.54357394400000003	-0.470839854	-0.66648360299999998	1.71287959	-0.16054855100000001	-0.108920803	0.91109580199999995	0.69877304299999998	-0.199544631	0.14760683399999999	1.2014109340000001	0.35927716500000001	0.80041673599999996	-0.173517214	-0.265250718
SCFD1	3.1977749E-2	-0.400517346	0.68253936699999995	-0.29184104199999999	0.57346996400000005	-0.134689794	1.6111691619999999	-0.199544631	0.400517346	0.52880781600000004	0.63487459999999996	-0.16054855100000001	-0.55845955899999999	1.255813286	-0.42838980399999999	0.91109580199999995	-0.57346996400000005	0.27852126300000002	0.265250718	0.31863936399999998	-0.186515128	1.99614293	-0.23884665699999999	0.23884665699999999	1.314210101	-0.49961394199999998	-6.3945030000000002E-3	-0.71519299700000005	-4.4776177E-2	0.83616652999999996	2.100165493	-0.54357394400000003	1.377468825	0.97083057800000006	-0.58861070800000004	0.71519299700000005	0.345668531	1.4842028949999999	0.470839854	-3.1977749E-2	2.2335878500000002	0.65059784399999998	1.836210498	0.121795189	1.1021230879999999	-0.69877304299999998	0.76566181899999997	-0.95054237200000002	-0.52880781600000004
RBBP5	3.1977749E-2	0.400517346	-0.60388760900000005	0.68253936699999995	0.99152647500000002	1.9184555999999998E-2	-0.51415610099999998	-0.30521280299999998	0.52880781600000004	0.54357394400000003	0.134689794	-0.61930677000000001	0.37295266599999999	-0.45659915899999998	-8.3223950000000005E-2	-0.44245046900000001	0.21260809999999999	0.23884665699999999	0.38669827699999998	0.44245046900000001	1.0342476389999999	-0.57346996400000005	6.3945030000000002E-3	0.35927716500000001	1.2844641720000001	-0.37295266599999999	0.29184104199999999	-0.33212361600000001	-0.35927716500000001	-0.49961394199999998	0.65059784399999998	-0.41441333000000002	1.3451666339999999	-0.65059784399999998	5.7581944000000003E-2	2.8005196059999999	-0.66648360299999998	1.377468825	1.012656024	-0.52880781600000004	-0.173517214	-9.6064446999999997E-2	-3.1977749E-2	-1.9184555999999998E-2	1.175497046	0.51415610099999998	0.83616652999999996	0.16054855100000001	-0.25202672300000001
TRIP12	1.7711809730000001	0.186515128	-7.0397161E-2	8.3223950000000005E-2	0.99152647500000002	-9.6064446999999997E-2	6.3945030000000002E-3	-0.25202672300000001	1.5660071689999999	0.30521280299999998	-0.55845955899999999	0.470839854	0.16054855100000001	0.485176683	5.7581944000000003E-2	-0.400517346	0.25202672300000001	-0.470839854	-0.14760683399999999	-0.22570795399999999	1.0342476389999999	0.134689794	0.173517214	-0.52880781600000004	1.6111691619999999	0.66648360299999998	0.68253936699999995	0.21260809999999999	1.659879106	0.41441333000000002	0.52880781600000004	4.4776177E-2	1.71287959	0.95054237200000002	1.0563325139999999	0.73180808399999997	-0.30521280299999998	1.836210498	1.012656024	-0.51415610099999998	0.83616652999999996	7.0397161E-2	0.57346996400000005	1.99614293	1.2281577509999999	1.91008361	0.76566181899999997	0.80041673599999996	-0.42838980399999999
XRCC4	0.199544631	-0.30521280299999998	0.63487459999999996	-0.49961394199999998	1.0789450039999999	1.659879106	0.57346996400000005	-4.4776177E-2	0.78292105999999995	0.45659915899999998	1.836210498	0.134689794	0.27852126300000002	0.470839854	-0.35927716500000001	-0.29184104199999999	0.42838980399999999	0.73180808399999997	6.3945030000000002E-3	0.345668531	1.1259089	-0.38669827699999998	0.33212361600000001	0.265250718	1.377468825	0.22570795399999999	-0.22570795399999999	0.186515128	-0.14760683399999999	0.91109580199999995	0.66648360299999998	2.2335878500000002	1.4112759420000001	1.012656024	1.6111691619999999	0.80041673599999996	-0.52880781600000004	1.446777738	1.1021230879999999	-0.16054855100000001	9.6064446999999997E-2	-0.37295266599999999	-0.265250718	-6.3945030000000002E-3	1.2281577509999999	-0.51415610099999998	0.83616652999999996	-1.9184555999999998E-2	-0.33212361600000001
WBP4	0.400517346	0.66648360299999998	-0.60388760900000005	-0.121795189	-0.45659915899999998	-0.65059784399999998	5.7581944000000003E-2	-0.14760683399999999	0.37295266599999999	0.38669827699999998	-0.400517346	9.6064446999999997E-2	-0.42838980399999999	0.60388760900000005	-0.51415610099999998	0.71519299700000005	0.29184104199999999	-0.61930677000000001	-1.9184555999999998E-2	-0.265250718	1.0789450039999999	-0.41441333000000002	-0.27852126300000002	3.1977749E-2	1.2844641720000001	0.134689794	-0.57346996400000005	-0.58861070800000004	-6.3945030000000002E-3	0.89189543900000001	0.63487459999999996	0.121795189	1.3451666339999999	1.523830652	0.74862769900000004	0.78292105999999995	0.33212361600000001	1.6111691619999999	1.0563325139999999	0.35927716500000001	0.99152647500000002	-4.4776177E-2	0.14760683399999999	-0.38669827699999998	1.15034938	-0.30521280299999998	0.83616652999999996	-0.29184104199999999	-0.49961394199999998
DNMBP	0.16054855100000001	1.523830652	0.51415610099999998	-3.1977749E-2	1.0342476389999999	0.58861070800000004	-0.199544631	1.255813286	8.3223950000000005E-2	0.54357394400000003	0.78292105999999995	-0.58861070800000004	0.44245046900000001	-4.4776177E-2	-0.29184104199999999	0.38669827699999998	0.121795189	0.31863936399999998	-1.9184555999999998E-2	9.6064446999999997E-2	1.0563325139999999	0.186515128	0.14760683399999999	0.400517346	1.3451666339999999	-0.51415610099999998	-0.121795189	-0.25202672300000001	0.41441333000000002	0.89189543900000001	0.71519299700000005	-0.14760683399999999	1.4112759420000001	0.99152647500000002	1.71287959	0.80041673599999996	1.15034938	1.446777738	-0.30521280299999998	0.52880781600000004	-5.7581944000000003E-2	0.73180808399999997	-0.35927716500000001	0.55845955899999999	1.1259089	0.33212361600000001	-6.3945030000000002E-3	-0.265250718	-0.345668531
ACAP1	1.4842028949999999	1.377468825	-0.57346996400000005	2.100165493	1.1259089	0.134689794	-4.4776177E-2	-0.108920803	0.400517346	0.55845955899999999	0.22570795399999999	0.173517214	3.1977749E-2	2.425053701	-3.1977749E-2	1.659879106	-0.63487459999999996	0.38669827699999998	-0.30521280299999998	-0.51415610099999998	0.485176683	0.66648360299999998	0.78292105999999995	1.836210498	-0.52880781600000004	1.1021230879999999	9.6064446999999997E-2	1.2014109340000001	0.41441333000000002	-0.54357394400000003	-0.65059784399999998	0.854447399	-0.60388760900000005	-0.73180808399999997	0.73180808399999997	0.91109580199999995	-0.58861070800000004	1.5660071689999999	-0.16054855100000001	-0.42838980399999999	1.0789450039999999	6.3945030000000002E-3	0.33212361600000001	-0.470839854	1.2844641720000001	1.4112759420000001	0.97083057800000006	2.2335878500000002	0.35927716500000001
C2CD5	-0.485176683	2.8005196059999999	-0.44245046900000001	8.3223950000000005E-2	1.1021230879999999	-0.38669827699999998	3.1977749E-2	-0.186515128	0.38669827699999998	0.400517346	0.63487459999999996	9.6064446999999997E-2	0.199544631	0.52880781600000004	0.51415610099999998	-0.52880781600000004	0.31863936399999998	-0.29184104199999999	-4.4776177E-2	0.27852126300000002	1.15034938	0.57346996400000005	0.21260809999999999	0.186515128	1.523830652	-0.345668531	-0.37295266599999999	-0.51415610099999998	1.0563325139999999	0.89189543900000001	0.60388760900000005	-6.3945030000000002E-3	1.6111691619999999	1.0342476389999999	2.425053701	0.76566181899999997	0.33212361600000001	1.71287959	1.1259089	0.37295266599999999	0.95054237200000002	-0.31863936399999998	0.69877304299999998	0.121795189	1.255813286	-0.54357394400000003	0.81816092100000004	-0.199544631	4.4776177E-2
MEFV	9.6064446999999997E-2	2.2335878500000002	0.45659915899999998	1.523830652	0.97083057800000006	8.3223950000000005E-2	0.108920803	-5.7581944000000003E-2	2.425053701	0.49961394199999998	-3.1977749E-2	0.199544631	0.37295266599999999	-0.23884665699999999	0.23884665699999999	-0.33212361600000001	1.71287959	-0.470839854	-0.57346996400000005	1.836210498	1.012656024	-0.66648360299999998	0.33212361600000001	-0.71519299700000005	1.314210101	0.265250718	2.100165493	-0.30521280299999998	-0.63487459999999996	0.80041673599999996	0.63487459999999996	-0.49961394199999998	1.377468825	0.93063806699999996	-0.199544631	0.71519299700000005	-0.173517214	1.446777738	0.99152647500000002	-0.52880781600000004	0.854447399	0.66648360299999998	-0.41441333000000002	1.7711809730000001	1.1259089	-0.21260809999999999	0.74862769900000004	-0.45659915899999998	-0.55845955899999999
SPCS2	-0.73180808399999997	-0.23884665699999999	2.2335878500000002	1.6111691619999999	1.1259089	-1.9184555999999998E-2	0.199544631	0.45659915899999998	-0.37295266599999999	0.58861070800000004	-1.523830652	0.265250718	0.37295266599999999	5.7581944000000003E-2	0.173517214	0.186515128	0.51415610099999998	0.73180808399999997	0.41441333000000002	0.74862769900000004	1.15034938	4.4776177E-2	0.21260809999999999	0.108920803	1.2014109340000001	0.27852126300000002	-0.35927716500000001	-0.345668531	-0.186515128	0.99152647500000002	0.78292105999999995	0.345668531	1.4842028949999999	1.1021230879999999	-0.27852126300000002	0.91109580199999995	7.0397161E-2	1.71287959	0.33212361600000001	0.25202672300000001	1.012656024	0.29184104199999999	1.659879106	0.30521280299999998	1.255813286	0.57346996400000005	-0.61930677000000001	0.52880781600000004	-0.31863936399999998
ALDH1L1	-0.65059784399999998	-0.21260809999999999	0.91109580199999995	0.134689794	-0.45659915899999998	2.100165493	-0.57346996400000005	-0.73180808399999997	-0.61930677000000001	-0.42838980399999999	-0.41441333000000002	-0.33212361600000001	-0.854447399	-0.485176683	-0.74862769900000004	-0.83616652999999996	-0.16054855100000001	-0.63487459999999996	0.68253936699999995	0.71519299700000005	1.4112759420000001	-0.76566181899999997	-0.69877304299999998	-0.199544631	-0.66648360299999998	0.65059784399999998	0.58861070800000004	-0.78292105999999995	-0.30521280299999998	1.255813286	0.97083057800000006	-0.27852126300000002	1.659879106	-0.345668531	0.93063806699999996	1.1021230879999999	0.73180808399999997	1.71287959	2.8005196059999999	-0.58861070800000004	1.314210101	1.0342476389999999	2.2335878500000002	0.61930677000000001	1.4842028949999999	0.78292105999999995	1.175497046	-0.55845955899999999	0.60388760900000005
HADHA	-1.9184555999999998E-2	0.29184104199999999	-0.35927716500000001	-0.485176683	0.97083057800000006	-0.470839854	-0.78292105999999995	6.3945030000000002E-3	0.44245046900000001	0.45659915899999998	0.27852126300000002	0.80041673599999996	0.345668531	0.54357394400000003	-0.68253936699999995	-0.30521280299999998	-0.27852126300000002	-0.345668531	0.35927716500000001	-0.45659915899999998	-0.49961394199999998	0.61930677000000001	0.60388760900000005	0.33212361600000001	1.0789450039999999	0.25202672300000001	3.1977749E-2	-0.74862769900000004	-0.38669827699999998	1.7711809730000001	0.58861070800000004	1.836210498	1.4842028949999999	-0.58861070800000004	-0.42838980399999999	0.71519299700000005	-0.61930677000000001	1.523830652	-0.63487459999999996	1.9184555999999998E-2	0.854447399	0.31863936399999998	4.4776177E-2	0.14760683399999999	1.2014109340000001	0.21260809999999999	0.74862769900000004	0.134689794	0.108920803
AP2A2	-0.265250718	-0.69877304299999998	2.2335878500000002	-0.31863936399999998	1.175497046	-0.71519299700000005	0.37295266599999999	-0.44245046900000001	-0.61930677000000001	-0.21260809999999999	-0.121795189	1.9184555999999998E-2	0.400517346	-0.470839854	8.3223950000000005E-2	0.38669827699999998	1.4842028949999999	-0.25202672300000001	0.65059784399999998	4.4776177E-2	-0.854447399	0.31863936399999998	0.71519299700000005	0.49961394199999998	-0.49961394199999998	2.100165493	-0.400517346	0.485176683	0.265250718	-0.60388760900000005	-0.485176683	-0.52880781600000004	1.6111691619999999	1.1259089	1.2014109340000001	0.91109580199999995	0.61930677000000001	1.7711809730000001	0.45659915899999998	-6.3945030000000002E-3	0.23884665699999999	-0.55845955899999999	-0.42838980399999999	0.68253936699999995	1.3451666339999999	1.0563325139999999	0.97083057800000006	0.54357394400000003	0.14760683399999999
SMYD5	0.25202672300000001	-0.173517214	2.2335878500000002	0.41441333000000002	1.0342476389999999	-8.3223950000000005E-2	1.91008361	-0.400517346	0.38669827699999998	0.400517346	0.65059784399999998	9.6064446999999997E-2	0.199544631	0.55845955899999999	3.1977749E-2	0.121795189	1.0563325139999999	0.265250718	0.173517214	0.31863936399999998	-0.51415610099999998	-0.16054855100000001	-0.22570795399999999	0.27852126300000002	1.4112759420000001	-0.25202672300000001	-0.58861070800000004	-0.30521280299999998	0.63487459999999996	0.89189543900000001	0.60388760900000005	-0.52880781600000004	1.9184555999999998E-2	-0.63487459999999996	-0.42838980399999999	0.74862769900000004	1.836210498	-0.37295266599999999	-0.44245046900000001	0.35927716500000001	0.95054237200000002	-7.0397161E-2	-0.345668531	-0.71519299700000005	1.2014109340000001	0.37295266599999999	0.80041673599999996	-0.199544631	5.7581944000000003E-2
CYSTM1	0.99152647500000002	0.60388760900000005	2.100165493	0.61930677000000001	-0.60388760900000005	-0.55845955899999999	-0.470839854	8.3223950000000005E-2	-0.38669827699999998	0.45659915899999998	-9.6064446999999997E-2	0.25202672300000001	0.29184104199999999	-0.14760683399999999	0.83616652999999996	0.68253936699999995	-4.4776177E-2	1.659879106	-0.51415610099999998	-3.1977749E-2	-0.44245046900000001	0.76566181899999997	-0.52880781600000004	0.400517346	1.6111691619999999	-0.27852126300000002	0.121795189	-0.65059784399999998	0.52880781600000004	0.14760683399999999	-0.57346996400000005	-0.121795189	-0.63487459999999996	1.0342476389999999	0.44245046900000001	0.80041673599999996	1.314210101	1.836210498	-0.54357394400000003	1.0789450039999999	0.97083057800000006	0.470839854	-0.400517346	0.35927716500000001	1.255813286	0.66648360299999998	0.89189543900000001	0.38669827699999998	-1.9184555999999998E-2
NEK7	-0.173517214	0.41441333000000002	1.314210101	0.89189543900000001	1.175497046	0.35927716500000001	5.7581944000000003E-2	2.8005196059999999	-9.6064446999999997E-2	0.45659915899999998	-0.108920803	0.173517214	0.27852126300000002	-0.21260809999999999	0.52880781600000004	-0.345668531	-0.44245046900000001	0.73180808399999997	0.65059784399999998	4.4776177E-2	-0.51415610099999998	0.60388760900000005	3.1977749E-2	0.265250718	-0.57346996400000005	0.14760683399999999	0.108920803	0.400517346	-0.63487459999999996	-0.400517346	0.61930677000000001	-0.58861070800000004	1.659879106	1.1259089	-3.1977749E-2	0.80041673599999996	0.38669827699999998	1.71287959	1.2014109340000001	-0.35927716500000001	1.012656024	0.121795189	1.7711809730000001	0.186515128	0.31863936399999998	1.836210498	0.854447399	-0.134689794	-0.29184104199999999
DBR1	1.99614293	-0.45659915899999998	-0.23884665699999999	-0.470839854	1.15034938	2.100165493	2.8005196059999999	1.7711809730000001	-0.61930677000000001	1.91008361	-0.58861070800000004	2.2335878500000002	-0.35927716500000001	0.87301837699999996	0.69877304299999998	-0.54357394400000003	0.51415610099999998	-0.60388760900000005	0.35927716500000001	0.400517346	1.2014109340000001	-0.57346996400000005	0.44245046900000001	-0.51415610099999998	1.523830652	-0.199544631	0.71519299700000005	-0.41441333000000002	0.14760683399999999	1.0563325139999999	0.485176683	0.65059784399999998	0.78292105999999995	0.54357394400000003	-0.485176683	0.97083057800000006	0.74862769900000004	1.5660071689999999	1.175497046	0.76566181899999997	1.1021230879999999	-0.52880781600000004	0.66648360299999998	0.61930677000000001	0.30521280299999998	0.63487459999999996	0.41441333000000002	0.52880781600000004	1.2281577509999999
ALOX5AP	1.4112759420000001	-0.470839854	2.8005196059999999	1.659879106	-0.186515128	0.49961394199999998	-0.49961394199999998	0.35927716500000001	0.68253936699999995	0.69877304299999998	-0.31863936399999998	0.37295266599999999	0.485176683	-0.42838980399999999	0.41441333000000002	-0.30521280299999998	0.95054237200000002	0.81816092100000004	-0.57346996400000005	-9.6064446999999997E-2	0.38669827699999998	1.9184555999999998E-2	-0.52880781600000004	8.3223950000000005E-2	0.99152647500000002	-0.41441333000000002	0.73180808399999997	0.61930677000000001	2.100165493	1.1021230879999999	0.89189543900000001	0.60388760900000005	-0.35927716500000001	0.44245046900000001	7.0397161E-2	0.121795189	-0.65059784399999998	1.377468825	-0.22570795399999999	0.58861070800000004	-0.54357394400000003	1.3451666339999999	0.27852126300000002	-0.27852126300000002	1.255813286	-1.9184555999999998E-2	1.0342476389999999	1.446777738	0.29184104199999999
ABHD14B	7.0397161E-2	0.121795189	-9.6064446999999997E-2	-0.42838980399999999	1.012656024	-0.23884665699999999	-0.74862769900000004	-0.37295266599999999	0.400517346	0.41441333000000002	-0.38669827699999998	1.3451666339999999	0.81816092100000004	2.8005196059999999	0.108920803	0.25202672300000001	0.485176683	-0.66648360299999998	0.87301837699999996	0.345668531	1.0342476389999999	1.377468825	-0.54357394400000003	0.54357394400000003	-0.27852126300000002	0.27852126300000002	-0.69877304299999998	0.14760683399999999	5.7581944000000003E-2	0.95054237200000002	0.57346996400000005	-0.345668531	1.523830652	0.99152647500000002	-0.57346996400000005	-0.65059784399999998	0.35927716500000001	1.5660071689999999	-0.61930677000000001	1.314210101	0.89189543900000001	-0.108920803	-0.44245046900000001	-0.485176683	1.15034938	-0.470839854	0.30521280299999998	-0.22570795399999999	0.22570795399999999
TEX264	7.0397161E-2	2.425053701	0.41441333000000002	-0.42838980399999999	1.1259089	-0.63487459999999996	-0.73180808399999997	-3.1977749E-2	0.38669827699999998	0.400517346	-0.69877304299999998	1.2014109340000001	-0.108920803	-0.199544631	9.6064446999999997E-2	-0.485176683	0.31863936399999998	-0.345668531	0.52880781600000004	0.108920803	-0.30521280299999998	-0.16054855100000001	-0.35927716500000001	0.16054855100000001	1.4842028949999999	-0.58861070800000004	-0.37295266599999999	1.9184555999999998E-2	0.345668531	0.89189543900000001	6.3945030000000002E-3	8.3223950000000005E-2	1.523830652	-0.49961394199999998	0.57346996400000005	0.74862769900000004	-0.68253936699999995	1.6111691619999999	1.175497046	-0.41441333000000002	-0.25202672300000001	0.73180808399999997	-0.31863936399999998	-0.54357394400000003	1.3451666339999999	-0.470839854	0.80041673599999996	-0.33212361600000001	5.7581944000000003E-2
RERE	0.57346996400000005	-5.7581944000000003E-2	1.0563325139999999	-0.60388760900000005	0.173517214	6.3945030000000002E-3	-0.345668531	1.0789450039999999	0.52880781600000004	0.54357394400000003	-0.23884665699999999	0.33212361600000001	-0.485176683	0.73180808399999997	-0.51415610099999998	1.446777738	1.6111691619999999	0.16054855100000001	1.523830652	0.69877304299999998	1.1021230879999999	-0.25202672300000001	-0.58861070800000004	-0.49961394199999998	1.377468825	-0.61930677000000001	-0.29184104199999999	1.7711809730000001	-0.44245046900000001	-0.38669827699999998	-0.33212361600000001	0.25202672300000001	0.61930677000000001	-0.41441333000000002	-0.186515128	0.91109580199999995	-0.42838980399999999	0.31863936399999998	0.37295266599999999	0.485176683	-0.27852126300000002	-0.37295266599999999	8.3223950000000005E-2	4.4776177E-2	1.2281577509999999	0.51415610099999998	0.93063806699999996	-0.22570795399999999	-0.54357394400000003
GLYR1	1.1259089	0.345668531	5.7581944000000003E-2	4.4776177E-2	1.15034938	-0.29184104199999999	0.173517214	-9.6064446999999997E-2	-0.58861070800000004	0.49961394199999998	-0.31863936399999998	0.22570795399999999	2.425053701	2.8005196059999999	0.63487459999999996	-0.60388760900000005	1.7711809730000001	1.0563325139999999	0.33212361600000001	0.65059784399999998	1.2014109340000001	-7.0397161E-2	-1.9184555999999998E-2	0.31863936399999998	0.23884665699999999	0.485176683	1.4842028949999999	-0.54357394400000003	3.1977749E-2	0.38669827699999998	0.66648360299999998	-0.41441333000000002	-6.3945030000000002E-3	1.1021230879999999	0.108920803	0.80041673599999996	0.89189543900000001	1.659879106	1.175497046	-0.199544631	0.97083057800000006	-0.470839854	0.37295266599999999	0.73180808399999997	1.314210101	0.69877304299999998	0.83616652999999996	0.44245046900000001	0.199544631
NDRG1	3.1977749E-2	0.173517214	-9.6064446999999997E-2	0.38669827699999998	1.012656024	-0.54357394400000003	9.6064446999999997E-2	-7.0397161E-2	1.99614293	0.42838980399999999	-8.3223950000000005E-2	0.134689794	0.22570795399999999	0.52880781600000004	8.3223950000000005E-2	-0.37295266599999999	-0.25202672300000001	-0.91109580199999995	0.23884665699999999	0.30521280299999998	-0.38669827699999998	0.199544631	-0.60388760900000005	0.37295266599999999	1.377468825	-1.0342476389999999	-0.23884665699999999	0.121795189	-6.3945030000000002E-3	0.854447399	0.54357394400000003	0.16054855100000001	1.4112759420000001	4.4776177E-2	-0.68253936699999995	0.69877304299999998	0.33212361600000001	1.523830652	0.87301837699999996	-0.400517346	0.93063806699999996	0.61930677000000001	0.186515128	0.14760683399999999	1.1259089	0.71519299700000005	0.76566181899999997	-0.485176683	0.29184104199999999
SHMT1	-0.44245046900000001	-0.49961394199999998	0.78292105999999995	0.31863936399999998	1.2014109340000001	-4.4776177E-2	0.35927716500000001	0.16054855100000001	0.61930677000000001	-0.16054855100000001	-1.9184555999999998E-2	1.3451666339999999	0.51415610099999998	0.80041673599999996	1.446777738	9.6064446999999997E-2	0.58861070800000004	-0.61930677000000001	0.55845955899999999	-0.23884665699999999	0.14760683399999999	-0.199544631	1.9184555999999998E-2	1.255813286	1.659879106	0.29184104199999999	0.33212361600000001	-0.42838980399999999	0.25202672300000001	-0.108920803	0.83616652999999996	-0.55845955899999999	1.71287959	1.175497046	0.81816092100000004	0.99152647500000002	0.60388760900000005	1.7711809730000001	1.2281577509999999	-0.60388760900000005	1.1021230879999999	0.93063806699999996	0.45659915899999998	-0.54357394400000003	1.377468825	-0.27852126300000002	-7.0397161E-2	0.108920803	0.400517346
LAMTOR1	0.173517214	-0.108920803	1.446777738	0.33212361600000001	1.012656024	0.76566181899999997	-0.485176683	-1.9184555999999998E-2	0.470839854	0.485176683	-0.21260809999999999	0.186515128	0.345668531	-0.27852126300000002	-0.55845955899999999	1.1259089	0.45659915899999998	4.4776177E-2	-0.49961394199999998	-0.65059784399999998	1.0789450039999999	0.91109580199999995	-0.38669827699999998	2.2335878500000002	2.425053701	1.99614293	-0.30521280299999998	0.108920803	0.80041673599999996	0.89189543900000001	0.65059784399999998	-0.37295266599999999	1.5660071689999999	0.99152647500000002	-0.45659915899999998	0.78292105999999995	0.400517346	1.659879106	1.0563325139999999	0.38669827699999998	0.93063806699999996	-7.0397161E-2	-0.52880781600000004	0.21260809999999999	1.255813286	-0.61930677000000001	-0.54357394400000003	-0.57346996400000005	0.121795189
ITPA	6.3945030000000002E-3	2.2335878500000002	1.2281577509999999	-0.38669827699999998	1.1259089	-0.99152647500000002	-0.21260809999999999	-1.9184555999999998E-2	0.45659915899999998	0.470839854	-0.173517214	-0.41441333000000002	0.265250718	-0.52880781600000004	8.3223950000000005E-2	1.6111691619999999	0.37295266599999999	0.30521280299999998	-3.1977749E-2	0.35927716500000001	-4.4776177E-2	-0.186515128	-9.6064446999999997E-2	-0.16054855100000001	0.31863936399999998	1.659879106	0.345668531	0.108920803	-0.69877304299999998	1.012656024	1.91008361	-0.87301837699999996	-0.49961394199999998	-0.25202672300000001	1.2844641720000001	0.91109580199999995	-0.345668531	1.446777738	-0.54357394400000003	0.41441333000000002	1.0789450039999999	-0.470839854	0.21260809999999999	0.186515128	1.255813286	-0.199544631	0.22570795399999999	0.97083057800000006	0.121795189
KDM1A	0.89189543900000001	1.1021230879999999	2.8005196059999999	0.74862769900000004	1.15034938	-0.57346996400000005	-0.121795189	-0.69877304299999998	0.76566181899999997	0.54357394400000003	2.100165493	0.44245046900000001	0.22570795399999999	0.71519299700000005	0.69877304299999998	-0.485176683	-0.63487459999999996	0.65059784399999998	0.42838980399999999	1.0342476389999999	1.2014109340000001	-7.0397161E-2	0.29184104199999999	6.3945030000000002E-3	-0.25202672300000001	0.470839854	0.57346996400000005	-0.51415610099999998	0.31863936399999998	0.400517346	-0.41441333000000002	-0.44245046900000001	-8.3223950000000005E-2	1.1259089	-0.14760683399999999	0.27852126300000002	-0.30521280299999998	1.71287959	1.175497046	-0.265250718	0.121795189	-0.65059784399999998	1.5660071689999999	0.108920803	1.314210101	0.52880781600000004	0.95054237200000002	1.6111691619999999	-3.1977749E-2
RBBP7	1.2281577509999999	1.659879106	0.27852126300000002	2.425053701	-0.29184104199999999	-0.108920803	0.25202672300000001	9.6064446999999997E-2	0.55845955899999999	0.57346996400000005	-0.58861070800000004	0.29184104199999999	0.38669827699999998	0.68253936699999995	0.33212361600000001	-0.37295266599999999	0.485176683	0.41441333000000002	0.400517346	-0.38669827699999998	1.0342476389999999	0.345668531	0.16054855100000001	-8.3223950000000005E-2	1.4112759420000001	-0.16054855100000001	1.175497046	-6.3945030000000002E-3	1.99614293	0.93063806699999996	-0.54357394400000003	-0.33212361600000001	0.108920803	-0.60388760900000005	1.0563325139999999	0.83616652999999996	5.7581944000000003E-2	1.4842028949999999	1.012656024	-0.21260809999999999	-0.35927716500000001	0.35927716500000001	1.5660071689999999	0.58861070800000004	1.2844641720000001	1.255813286	0.87301837699999996	0.30521280299999998	-0.470839854
SLC4A1AP	1.9184555999999998E-2	0.31863936399999998	0.16054855100000001	-0.400517346	-0.57346996400000005	-0.30521280299999998	-0.186515128	-0.37295266599999999	-0.173517214	0.54357394400000003	0.27852126300000002	0.14760683399999999	0.186515128	0.71519299700000005	0.35927716500000001	-0.27852126300000002	0.121795189	-0.45659915899999998	0.81816092100000004	0.51415610099999998	-0.23884665699999999	-0.58861070800000004	0.265250718	0.29184104199999999	1.6111691619999999	0.41441333000000002	-0.31863936399999998	-0.265250718	0.65059784399999998	-0.38669827699999998	0.74862769900000004	5.7581944000000003E-2	0.97083057800000006	1.255813286	7.0397161E-2	0.99152647500000002	-0.25202672300000001	1.71287959	1.2844641720000001	-0.470839854	1.175497046	1.4112759420000001	1.659879106	-5.7581944000000003E-2	1.446777738	0.52880781600000004	1.0342476389999999	-6.3945030000000002E-3	-0.22570795399999999
MGST1	-0.29184104199999999	-0.69877304299999998	-0.52880781600000004	-0.66648360299999998	1.0789450039999999	-0.54357394400000003	0.14760683399999999	-0.65059784399999998	0.45659915899999998	0.470839854	1.377468825	0.22570795399999999	0.345668531	1.1259089	0.58861070800000004	0.25202672300000001	0.42838980399999999	0.57346996400000005	0.37295266599999999	1.1021230879999999	0.60388760900000005	0.51415610099999998	-0.14760683399999999	-0.55845955899999999	2.2335878500000002	0.76566181899999997	-0.63487459999999996	-0.41441333000000002	0.23884665699999999	0.93063806699999996	0.63487459999999996	-0.345668531	-0.58861070800000004	1.0563325139999999	0.61930677000000001	0.78292105999999995	0.49961394199999998	1.4842028949999999	0.108920803	0.66648360299999998	0.97083057800000006	-0.21260809999999999	1.3451666339999999	0.33212361600000001	1.255813286	0.44245046900000001	0.83616652999999996	-0.470839854	4.4776177E-2
C5AR1	1.2014109340000001	0.35927716500000001	0.91109580199999995	0.30521280299999998	1.0563325139999999	-0.29184104199999999	9.6064446999999997E-2	-0.173517214	0.41441333000000002	0.42838980399999999	-0.23884665699999999	0.16054855100000001	0.29184104199999999	0.60388760900000005	1.1021230879999999	2.2335878500000002	-0.42838980399999999	1.0342476389999999	-0.37295266599999999	0.45659915899999998	-0.16054855100000001	1.99614293	3.1977749E-2	-0.52880781600000004	1.5660071689999999	0.27852126300000002	-0.25202672300000001	-0.35927716500000001	1.446777738	0.31863936399999998	0.65059784399999998	0.173517214	-0.54357394400000003	1.012656024	0.61930677000000001	-0.470839854	0.25202672300000001	1.6111691619999999	1.0789450039999999	0.44245046900000001	0.97083057800000006	1.9184555999999998E-2	-0.45659915899999998	-6.3945030000000002E-3	1.2281577509999999	0.400517346	0.80041673599999996	-9.6064446999999997E-2	0.121795189
TRIM16	-0.186515128	-0.108920803	-0.57346996400000005	-4.4776177E-2	0.78292105999999995	-9.6064446999999997E-2	1.3451666339999999	-5.7581944000000003E-2	-0.66648360299999998	1.836210498	-0.33212361600000001	0.121795189	1.2014109340000001	-0.45659915899999998	0.51415610099999998	-0.63487459999999996	0.31863936399999998	0.108920803	1.0342476389999999	-0.470839854	-0.60388760900000005	2.8005196059999999	-0.76566181899999997	-0.52880781600000004	1.2281577509999999	2.100165493	-7.0397161E-2	-0.21260809999999999	4.4776177E-2	0.71519299700000005	0.485176683	-0.58861070800000004	-0.55845955899999999	5.7581944000000003E-2	-0.345668531	0.61930677000000001	-0.173517214	1.4842028949999999	0.81816092100000004	-1.9184555999999998E-2	0.74862769900000004	-0.35927716500000001	-0.37295266599999999	-0.49961394199999998	1.012656024	-0.61930677000000001	0.65059784399999998	-0.30521280299999998	8.3223950000000005E-2
ATP6V1H	0.186515128	-0.345668531	0.58861070800000004	-0.108920803	1.0789450039999999	-0.22570795399999999	0.854447399	-0.58861070800000004	0.400517346	0.41441333000000002	-0.199544631	0.54357394400000003	0.21260809999999999	0.60388760900000005	1.9184555999999998E-2	1.314210101	2.2335878500000002	1.99614293	-0.60388760900000005	0.29184104199999999	1.1259089	-0.27852126300000002	0.108920803	0.199544631	1.4842028949999999	-0.66648360299999998	-0.29184104199999999	0.14760683399999999	-0.186515128	0.95054237200000002	0.65059784399999998	-0.55845955899999999	-0.54357394400000003	1.0342476389999999	-0.57346996400000005	0.83616652999999996	0.42838980399999999	1.5660071689999999	1.1021230879999999	0.37295266599999999	1.659879106	0.76566181899999997	-0.61930677000000001	0.16054855100000001	1.2844641720000001	0.44245046900000001	0.89189543900000001	-3.1977749E-2	2.8005196059999999
GMPR2	3.1977749E-2	0.49961394199999998	0.57346996400000005	-0.470839854	1.0342476389999999	0.42838980399999999	6.3945030000000002E-3	4.4776177E-2	-0.66648360299999998	0.45659915899999998	0.37295266599999999	-0.41441333000000002	-0.58861070800000004	0.58861070800000004	9.6064446999999997E-2	0.121795189	0.108920803	0.33212361600000001	-0.199544631	0.345668531	-0.61930677000000001	-0.65059784399999998	0.30521280299999998	7.0397161E-2	1.377468825	0.25202672300000001	-0.29184104199999999	-0.51415610099999998	-0.69877304299999998	0.87301837699999996	0.60388760900000005	0.81816092100000004	1.71287959	0.97083057800000006	1.2844641720000001	0.71519299700000005	-0.186515128	1.4112759420000001	-0.54357394400000003	-0.485176683	0.38669827699999998	-0.121795189	-0.35927716500000001	0.199544631	1.1259089	0.44245046900000001	0.76566181899999997	1.99614293	2.8005196059999999
GTF2F2	0.25202672300000001	0.49961394199999998	4.4776177E-2	0.37295266599999999	1.175497046	0.54357394400000003	0.27852126300000002	-0.199544631	0.16054855100000001	-0.63487459999999996	0.55845955899999999	0.35927716500000001	-0.52880781600000004	-0.173517214	1.15034938	-4.4776177E-2	0.173517214	7.0397161E-2	-0.51415610099999998	-0.37295266599999999	1.2281577509999999	-0.16054855100000001	6.3945030000000002E-3	-0.22570795399999999	1.446777738	0.95054237200000002	1.836210498	-0.21260809999999999	1.2844641720000001	0.199544631	-0.35927716500000001	-0.485176683	0.21260809999999999	0.42838980399999999	0.65059784399999998	0.99152647500000002	0.33212361600000001	1.523830652	1.2014109340000001	0.80041673599999996	-6.3945030000000002E-3	0.69877304299999998	2.425053701	0.81816092100000004	-0.49961394199999998	0.76566181899999997	1.0342476389999999	0.22570795399999999	-0.55845955899999999
CHRAC1	9.6064446999999997E-2	1.1021230879999999	0.186515128	0.31863936399999998	1.175497046	-0.42838980399999999	0.23884665699999999	-4.4776177E-2	-0.134689794	0.58861070800000004	0.73180808399999997	0.29184104199999999	1.4112759420000001	0.74862769900000004	1.5660071689999999	0.76566181899999997	0.83616652999999996	0.49961394199999998	-0.16054855100000001	0.51415610099999998	-9.6064446999999997E-2	-0.45659915899999998	-0.14760683399999999	0.37295266599999999	1.6111691619999999	1.836210498	0.108920803	-6.3945030000000002E-3	1.7711809730000001	1.012656024	0.78292105999999995	-0.63487459999999996	0.27852126300000002	0.61930677000000001	-7.0397161E-2	5.7581944000000003E-2	-0.37295266599999999	1.71287959	1.2281577509999999	-0.29184104199999999	-0.58861070800000004	-0.199544631	0.91109580199999995	0.60388760900000005	1.446777738	1.2014109340000001	-0.61930677000000001	8.3223950000000005E-2	3.1977749E-2
CYB5A	-0.16054855100000001	0.27852126300000002	-0.400517346	6.3945030000000002E-3	1.2844641720000001	-0.30521280299999998	0.45659915899999998	-0.54357394400000003	0.81816092100000004	-0.42838980399999999	0.31863936399999998	0.73180808399999997	0.69877304299999998	0.95054237200000002	0.52880781600000004	-0.60388760900000005	-0.29184104199999999	-0.173517214	-0.66648360299999998	-0.23884665699999999	1.3451666339999999	-0.58861070800000004	-0.61930677000000001	0.68253936699999995	-3.1977749E-2	0.186515128	-6.3945030000000002E-3	0.54357394400000003	0.400517346	1.1259089	0.29184104199999999	-0.121795189	3.1977749E-2	0.134689794	-0.49961394199999998	0.37295266599999999	0.78292105999999995	-0.52880781600000004	1.314210101	-0.21260809999999999	1.175497046	1.0342476389999999	0.61930677000000001	1.9184555999999998E-2	1.523830652	-0.63487459999999996	-0.345668531	-0.38669827699999998	-9.6064446999999997E-2
SORL1	1.523830652	4.4776177E-2	-0.173517214	-0.121795189	1.0563325139999999	-0.485176683	0.121795189	-0.37295266599999999	0.44245046900000001	0.45659915899999998	1.3451666339999999	-0.55845955899999999	2.8005196059999999	-0.400517346	-0.54357394400000003	-3.1977749E-2	-0.44245046900000001	3.1977749E-2	0.30521280299999998	1.0789450039999999	1.15034938	-8.3223950000000005E-2	-0.14760683399999999	0.22570795399999999	0.91109580199999995	0.27852126300000002	-0.33212361600000001	-0.27852126300000002	-0.199544631	0.87301837699999996	0.63487459999999996	-0.29184104199999999	1.5660071689999999	1.0342476389999999	0.61930677000000001	0.76566181899999997	-1.9184555999999998E-2	1.6111691619999999	1.1259089	-0.45659915899999998	0.93063806699999996	0.69877304299999998	0.31863936399999998	0.21260809999999999	1.2281577509999999	0.42838980399999999	0.81816092100000004	-9.6064446999999997E-2	-0.265250718
MTREX	-0.199544631	-0.21260809999999999	-0.400517346	0.44245046900000001	0.93063806699999996	-0.186515128	1.91008361	-9.6064446999999997E-2	1.6111691619999999	-0.14760683399999999	7.0397161E-2	8.3223950000000005E-2	0.16054855100000001	0.42838980399999999	-0.470839854	1.9184555999999998E-2	0.854447399	-4.4776177E-2	0.186515128	0.22570795399999999	1.012656024	1.4842028949999999	-0.38669827699999998	0.14760683399999999	-0.345668531	0.41441333000000002	1.836210498	-0.25202672300000001	-0.49961394199999998	0.73180808399999997	0.45659915899999998	-0.23884665699999999	1.523830652	0.89189543900000001	-0.31863936399999998	0.63487459999999996	-0.22570795399999999	1.7711809730000001	0.99152647500000002	-0.121795189	0.78292105999999995	-0.35927716500000001	0.76566181899999997	2.425053701	1.15034938	1.255813286	0.66648360299999998	0.27852126300000002	5.7581944000000003E-2
MYBPC1	0.21260809999999999	2.425053701	0.41441333000000002	0.485176683	0.61930677000000001	1.2014109340000001	0.27852126300000002	0.16054855100000001	0.49961394199999998	0.51415610099999998	-0.99152647500000002	0.400517346	-1.9184555999999998E-2	-0.108920803	0.265250718	0.33212361600000001	2.2335878500000002	-0.52880781600000004	1.255813286	-0.485176683	-0.33212361600000001	-0.45659915899999998	-6.3945030000000002E-3	-0.41441333000000002	1.2281577509999999	-0.49961394199999998	1.7711809730000001	-0.63487459999999996	0.186515128	0.93063806699999996	-0.58861070800000004	-0.42838980399999999	0.14760683399999999	5.7581944000000003E-2	-0.54357394400000003	0.25202672300000001	0.65059784399999998	1.2844641720000001	-0.345668531	-0.265250718	1.446777738	-0.55845955899999999	0.345668531	-0.37295266599999999	1.0789450039999999	-0.51415610099999998	0.854447399	-0.60388760900000005	1.99614293
LEO1	5.7581944000000003E-2	9.6064446999999997E-2	-5.7581944000000003E-2	0.27852126300000002	1.0563325139999999	-0.41441333000000002	0.854447399	-0.52880781600000004	-1.9184555999999998E-2	0.51415610099999998	0.83616652999999996	-0.23884665699999999	2.8005196059999999	0.61930677000000001	-0.44245046900000001	-0.16054855100000001	-0.55845955899999999	4.4776177E-2	0.38669827699999998	-0.54357394400000003	1.1259089	0.35927716500000001	-0.470839854	-0.37295266599999999	1.4842028949999999	0.14760683399999999	0.80041673599999996	-0.121795189	-0.49961394199999998	0.95054237200000002	0.65059784399999998	-0.22570795399999999	-0.134689794	0.66648360299999998	-0.35927716500000001	-0.25202672300000001	-0.51415610099999998	-0.30521280299999998	1.1021230879999999	0.134689794	-0.345668531	-0.57346996400000005	-3.1977749E-2	0.30521280299999998	1.2014109340000001	-0.42838980399999999	0.87301837699999996	0.173517214	0.199544631
MCM5	2.2335878500000002	0.21260809999999999	2.100165493	1.523830652	1.175497046	-0.57346996400000005	0.51415610099999998	-0.30521280299999998	-0.51415610099999998	0.71519299700000005	-0.23884665699999999	0.54357394400000003	0.58861070800000004	-0.54357394400000003	-0.16054855100000001	-0.45659915899999998	-0.55845955899999999	1.99614293	0.60388760900000005	-0.44245046900000001	7.0397161E-2	-0.52880781600000004	-0.29184104199999999	-5.7581944000000003E-2	0.400517346	0.485176683	-0.265250718	0.121795189	0.27852126300000002	1.0563325139999999	0.83616652999999996	2.8005196059999999	1.5660071689999999	1.15034938	0.16054855100000001	0.69877304299999998	0.65059784399999998	-0.470839854	-0.345668531	-8.3223950000000005E-2	1.0789450039999999	-0.41441333000000002	-0.37295266599999999	-0.31863936399999998	2.425053701	-0.186515128	0.99152647500000002	-0.134689794	-0.49961394199999998
GTF2F1	0.21260809999999999	0.91109580199999995	0.25202672300000001	-0.25202672300000001	1.377468825	-0.31863936399999998	0.29184104199999999	-0.38669827699999998	-0.42838980399999999	-0.63487459999999996	0.69877304299999998	-0.52880781600000004	-0.61930677000000001	-0.65059784399999998	-8.3223950000000005E-2	1.0789450039999999	1.3451666339999999	-6.3945030000000002E-3	-0.51415610099999998	-0.49961394199999998	-0.23884665699999999	0.265250718	-0.400517346	1.9184555999999998E-2	0.38669827699999998	2.2335878500000002	-0.29184104199999999	0.58861070800000004	0.95054237200000002	3.1977749E-2	-0.58861070800000004	-0.44245046900000001	-0.27852126300000002	0.345668531	-4.4776177E-2	0.41441333000000002	-0.35927716500000001	0.23884665699999999	1.1259089	0.35927716500000001	-0.45659915899999998	1.2014109340000001	2.100165493	0.49961394199999998	-0.37295266599999999	1.4842028949999999	0.89189543900000001	1.1021230879999999	-0.60388760900000005
SRSF11	0.54357394400000003	0.345668531	0.57346996400000005	1.2844641720000001	1.0789450039999999	-0.38669827699999998	0.21260809999999999	-0.51415610099999998	0.68253936699999995	0.42838980399999999	1.9184555999999998E-2	0.173517214	3.1977749E-2	0.58861070800000004	0.74862769900000004	0.23884665699999999	-0.60388760900000005	1.15034938	0.22570795399999999	-0.49961394199999998	4.4776177E-2	-6.3945030000000002E-3	-0.199544631	0.31863936399999998	0.44245046900000001	-5.7581944000000003E-2	-0.22570795399999999	0.30521280299999998	0.16054855100000001	-0.16054855100000001	0.60388760900000005	-0.57346996400000005	-0.25202672300000001	1.012656024	-8.3223950000000005E-2	0.78292105999999995	9.6064446999999997E-2	1.446777738	-0.134689794	-0.33212361600000001	1.0342476389999999	1.836210498	1.255813286	-0.23884665699999999	1.175497046	0.41441333000000002	0.81816092100000004	-0.54357394400000003	0.134689794
HSPA4	1.99614293	-0.21260809999999999	1.1021230879999999	0.23884665699999999	1.1259089	1.012656024	0.485176683	3.1977749E-2	-0.65059784399999998	0.470839854	-0.31863936399999998	-0.134689794	0.30521280299999998	0.66648360299999998	-0.55845955899999999	0.51415610099999998	1.71287959	-0.345668531	0.173517214	-0.63487459999999996	-0.37295266599999999	-0.66648360299999998	-0.25202672300000001	0.27852126300000002	1.4842028949999999	8.3223950000000005E-2	-8.3223950000000005E-2	-0.54357394400000003	1.7711809730000001	0.97083057800000006	0.71519299700000005	-0.44245046900000001	-0.51415610099999998	1.0789450039999999	-0.52880781600000004	-0.71519299700000005	0.400517346	-0.61930677000000001	0.25202672300000001	0.44245046900000001	1.0342476389999999	0.80041673599999996	0.22570795399999999	0.186515128	-0.23884665699999999	0.45659915899999998	0.93063806699999996	-0.14760683399999999	-0.400517346
NCAPH	0.95054237200000002	0.35927716500000001	4.4776177E-2	0.38669827699999998	1.0789450039999999	-0.121795189	0.66648360299999998	-0.21260809999999999	-0.485176683	-0.42838980399999999	0.27852126300000002	0.21260809999999999	-0.29184104199999999	-0.49961394199999998	0.108920803	-0.58861070800000004	-0.57346996400000005	-0.63487459999999996	-0.30521280299999998	-0.51415610099999998	-0.60388760900000005	-0.41441333000000002	0.23884665699999999	-7.0397161E-2	1.6111691619999999	1.1021230879999999	-0.23884665699999999	-0.186515128	0.99152647500000002	-0.44245046900000001	1.314210101	-0.54357394400000003	-0.470839854	-0.33212361600000001	-0.199544631	-0.61930677000000001	1.446777738	1.659879106	1.012656024	3.1977749E-2	-0.265250718	0.121795189	0.83616652999999996	0.485176683	1.377468825	1.2844641720000001	0.87301837699999996	0.33212361600000001	0.134689794
PSMB8	0.63487459999999996	-0.25202672300000001	0.76566181899999997	8.3223950000000005E-2	0.97083057800000006	0.345668531	2.2335878500000002	-0.265250718	-0.69877304299999998	-0.63487459999999996	0.21260809999999999	1.71287959	0.470839854	0.58861070800000004	-1.9184555999999998E-2	0.31863936399999998	9.6064446999999997E-2	-0.61930677000000001	1.523830652	-0.66648360299999998	1.1259089	0.14760683399999999	0.186515128	-0.14760683399999999	1.446777738	0.16054855100000001	-5.7581944000000003E-2	1.314210101	-9.6064446999999997E-2	0.95054237200000002	0.61930677000000001	0.57346996400000005	0.29184104199999999	0.854447399	-0.44245046900000001	-0.71519299700000005	0.35927716500000001	1.836210498	-0.58861070800000004	0.42838980399999999	0.99152647500000002	0.71519299700000005	0.121795189	-0.37295266599999999	-0.49961394199999998	-0.33212361600000001	0.89189543900000001	-0.400517346	1.1021230879999999
CTRB2	0.37295266599999999	-0.485176683	5.7581944000000003E-2	0.91109580199999995	0.78292105999999995	6.3945030000000002E-3	1.9184555999999998E-2	0.23884665699999999	0.345668531	-0.35927716500000001	-9.6064446999999997E-2	1.1021230879999999	-0.45659915899999998	1.012656024	-0.27852126300000002	-3.1977749E-2	0.854447399	0.74862769900000004	0.73180808399999997	0.81816092100000004	1.4112759420000001	-0.33212361600000001	-0.29184104199999999	0.41441333000000002	-0.44245046900000001	0.68253936699999995	0.38669827699999998	-0.52880781600000004	0.31863936399999998	1.255813286	1.0789450039999999	-1.9184555999999998E-2	-0.108920803	-0.30521280299999998	-0.42838980399999999	7.0397161E-2	0.108920803	-0.22570795399999999	-0.58861070800000004	-0.37295266599999999	1.0342476389999999	1.0563325139999999	-0.470839854	-0.14760683399999999	1.523830652	-0.61930677000000001	1.175497046	1.7711809730000001	8.3223950000000005E-2
DCTN4	-5.7581944000000003E-2	1.836210498	-0.30521280299999998	0.37295266599999999	0.97083057800000006	0.58861070800000004	0.16054855100000001	4.4776177E-2	-0.52880781600000004	1.377468825	-0.58861070800000004	0.14760683399999999	-0.55845955899999999	-0.69877304299999998	9.6064446999999997E-2	-0.345668531	0.108920803	0.30521280299999998	0.22570795399999999	0.33212361600000001	0.51415610099999998	0.21260809999999999	-0.51415610099999998	0.265250718	1.314210101	-0.21260809999999999	1.9184555999999998E-2	-0.485176683	-0.60388760900000005	0.23884665699999999	2.2335878500000002	0.186515128	1.3451666339999999	-0.49961394199999998	-0.42838980399999999	0.74862769900000004	0.27852126300000002	1.523830652	1.0342476389999999	0.400517346	-0.41441333000000002	0.68253936699999995	0.199544631	1.99614293	1.1259089	1.659879106	0.81816092100000004	-0.54357394400000003	-0.35927716500000001
CLIC4	7.0397161E-2	-8.3223950000000005E-2	-0.27852126300000002	1.99614293	1.0789450039999999	-0.470839854	0.16054855100000001	2.2335878500000002	0.51415610099999998	0.27852126300000002	-0.66648360299999998	-0.71519299700000005	0.35927716500000001	-0.37295266599999999	0.14760683399999999	0.71519299700000005	-0.345668531	-0.63487459999999996	0.52880781600000004	0.44245046900000001	1.9184555999999998E-2	1.836210498	-0.44245046900000001	2.100165493	1.523830652	-9.6064446999999997E-2	-0.42838980399999999	0.173517214	-0.61930677000000001	0.99152647500000002	0.74862769900000004	0.345668531	1.5660071689999999	1.0563325139999999	-0.30521280299999998	-0.29184104199999999	0.470839854	1.6111691619999999	1.1021230879999999	-0.69877304299999998	-0.400517346	0.81816092100000004	0.265250718	-0.186515128	1.2281577509999999	0.49961394199999998	-0.31863936399999998	-0.52880781600000004	0.199544631
HPCAL1	0.63487459999999996	-0.57346996400000005	0.51415610099999998	-5.7581944000000003E-2	1.0563325139999999	-0.400517346	1.175497046	1.91008361	0.485176683	0.49961394199999998	-0.35927716500000001	0.16054855100000001	0.27852126300000002	0.68253936699999995	7.0397161E-2	-0.41441333000000002	-0.108920803	0.31863936399999998	0.199544631	-0.33212361600000001	1.1021230879999999	-0.68253936699999995	-0.61930677000000001	0.265250718	1.6111691619999999	-6.3945030000000002E-3	-0.173517214	-0.42838980399999999	-0.58861070800000004	0.93063806699999996	0.25202672300000001	-0.121795189	-1.9184555999999998E-2	-0.14760683399999999	-0.38669827699999998	0.76566181899999997	-0.265250718	1.659879106	1.0789450039999999	0.45659915899999998	0.41441333000000002	0.134689794	-8.3223950000000005E-2	0.21260809999999999	1.314210101	0.470839854	0.83616652999999996	-7.0397161E-2	0.108920803
DDX21	0.61930677000000001	1.523830652	-0.33212361600000001	0.25202672300000001	1.012656024	0.31863936399999998	8.3223950000000005E-2	-0.345668531	0.265250718	0.485176683	1.0789450039999999	-0.21260809999999999	0.30521280299999998	0.58861070800000004	1.1259089	0.16054855100000001	-0.35927716500000001	-0.265250718	-0.108920803	-0.38669827699999998	-0.485176683	0.199544631	1.6111691619999999	0.134689794	1.4842028949999999	0.38669827699999998	-7.0397161E-2	-0.23884665699999999	-0.44245046900000001	0.81816092100000004	0.63487459999999996	-0.134689794	1.5660071689999999	0.99152647500000002	-0.57346996400000005	0.71519299700000005	0.65059784399999998	1.71287959	1.0342476389999999	-0.51415610099999998	0.87301837699999996	-0.470839854	-0.199544631	0.14760683399999999	1.255813286	0.470839854	0.76566181899999997	-0.173517214	-0.27852126300000002
CDV3	0.25202672300000001	5.7581944000000003E-2	0.22570795399999999	0.470839854	0.99152647500000002	0.55845955899999999	0.58861070800000004	0.42838980399999999	0.35927716500000001	0.37295266599999999	-0.38669827699999998	0.71519299700000005	0.485176683	0.54357394400000003	-0.44245046900000001	-0.51415610099999998	-4.4776177E-2	0.186515128	0.49961394199999998	0.108920803	1.1021230879999999	0.345668531	0.68253936699999995	0.173517214	1.5660071689999999	-0.41441333000000002	-0.54357394400000003	-0.42838980399999999	-0.60388760900000005	0.87301837699999996	-0.31863936399999998	0.91109580199999995	1.6111691619999999	-0.55845955899999999	1.659879106	0.73180808399999997	0.27852126300000002	1.71287959	1.0789450039999999	-0.16054855100000001	0.93063806699999996	-7.0397161E-2	0.61930677000000001	-0.470839854	1.2844641720000001	0.16054855100000001	0.80041673599999996	-0.45659915899999998	-0.400517346
MAMDC2	-0.44245046900000001	-0.54357394400000003	0.60388760900000005	0.400517346	0.95054237200000002	-0.52880781600000004	0.21260809999999999	3.1977749E-2	5.7581944000000003E-2	0.42838980399999999	-0.57346996400000005	0.29184104199999999	0.265250718	-0.21260809999999999	0.55845955899999999	0.69877304299999998	0.38669827699999998	0.37295266599999999	1.1259089	2.8005196059999999	0.63487459999999996	0.33212361600000001	-0.42838980399999999	0.27852126300000002	1.3451666339999999	0.186515128	-7.0397161E-2	-0.23884665699999999	-9.6064446999999997E-2	-0.14760683399999999	-0.199544631	-3.1977749E-2	8.3223950000000005E-2	0.854447399	-0.22570795399999999	0.74862769900000004	1.71287959	-0.51415610099999998	1.012656024	0.61930677000000001	1.0789450039999999	0.57346996400000005	0.31863936399999998	-0.38669827699999998	1.175497046	0.41441333000000002	0.78292105999999995	0.23884665699999999	0.345668531
BAP18	0.16054855100000001	1.1021230879999999	0.63487459999999996	0.41441333000000002	1.1259089	-0.44245046900000001	4.4776177E-2	-0.22570795399999999	0.44245046900000001	0.45659915899999998	0.33212361600000001	9.6064446999999997E-2	0.27852126300000002	0.65059784399999998	-0.25202672300000001	-0.345668531	0.345668531	1.2281577509999999	-0.55845955899999999	-3.1977749E-2	1.2014109340000001	-0.134689794	-0.265250718	0.265250718	1.71287959	0.22570795399999999	-0.54357394400000003	-0.57346996400000005	-4.4776177E-2	0.91109580199999995	0.68253936699999995	0.14760683399999999	0.30521280299999998	1.0789450039999999	-0.38669827699999998	2.8005196059999999	0.35927716500000001	1.7711809730000001	1.175497046	-0.173517214	0.97083057800000006	-0.37295266599999999	-0.42838980399999999	0.66648360299999998	1.446777738	1.4112759420000001	0.83616652999999996	0.134689794	-0.21260809999999999
UQCRFS1P1	-0.69877304299999998	-0.22570795399999999	0.38669827699999998	0.65059784399999998	1.2014109340000001	-0.68253936699999995	0.23884665699999999	-0.45659915899999998	0.68253936699999995	0.69877304299999998	3.1977749E-2	0.27852126300000002	0.45659915899999998	0.83616652999999996	-0.31863936399999998	-0.58861070800000004	0.58861070800000004	-6.3945030000000002E-3	0.470839854	-0.76566181899999997	-0.73180808399999997	-0.35927716500000001	-0.29184104199999999	0.42838980399999999	0.57346996400000005	-0.38669827699999998	0.134689794	0.25202672300000001	0.71519299700000005	1.1021230879999999	0.89189543900000001	0.41441333000000002	-0.57346996400000005	-0.854447399	0.854447399	0.99152647500000002	0.60388760900000005	1.659879106	1.255813286	-0.16054855100000001	1.1259089	-0.30521280299999998	-0.63487459999999996	0.31863936399999998	1.3451666339999999	-0.470839854	1.0342476389999999	-0.199544631	-0.173517214
BLOC1S3	0.61930677000000001	0.121795189	0.91109580199999995	2.2335878500000002	0.41441333000000002	7.0397161E-2	8.3223950000000005E-2	-0.121795189	0.470839854	0.485176683	-0.49961394199999998	0.173517214	0.33212361600000001	0.66648360299999998	-0.38669827699999998	0.73180808399999997	0.42838980399999999	-0.14760683399999999	-1.9184555999999998E-2	-0.22570795399999999	0.45659915899999998	1.99614293	-0.23884665699999999	0.27852126300000002	1.446777738	0.22570795399999999	0.83616652999999996	0.68253936699999995	-0.470839854	0.97083057800000006	0.65059784399999998	0.23884665699999999	-0.55845955899999999	0.265250718	-0.29184104199999999	0.81816092100000004	-0.63487459999999996	1.6111691619999999	1.0789450039999999	2.425053701	0.21260809999999999	-0.52880781600000004	1.4842028949999999	-6.3945030000000002E-3	1.255813286	-0.485176683	0.87301837699999996	-0.37295266599999999	9.6064446999999997E-2
C1QBP	0.121795189	-0.41441333000000002	0.345668531	0.54357394400000003	1.1021230879999999	0.23884665699999999	-0.173517214	0.173517214	0.58861070800000004	0.60388760900000005	0.55845955899999999	0.29184104199999999	0.45659915899999998	-6.3945030000000002E-3	-0.345668531	0.27852126300000002	0.95054237200000002	-0.68253936699999995	-0.44245046900000001	0.57346996400000005	-0.35927716500000001	-0.265250718	-9.6064446999999997E-2	0.485176683	1.836210498	0.470839854	0.73180808399999997	0.22570795399999999	-3.1977749E-2	-0.54357394400000003	-0.23884665699999999	-0.58861070800000004	1.446777738	-0.199544631	-0.49961394199999998	0.44245046900000001	-0.485176683	1.523830652	-4.4776177E-2	0.186515128	1.0342476389999999	0.89189543900000001	0.37295266599999999	0.33212361600000001	-0.22570795399999999	-7.0397161E-2	-0.42838980399999999	0.76566181899999997	0.16054855100000001
SH3GLB1	0.71519299700000005	-0.134689794	-0.30521280299999998	0.37295266599999999	1.012656024	-0.42838980399999999	-0.23884665699999999	-0.21260809999999999	0.265250718	0.485176683	5.7581944000000003E-2	0.186515128	0.31863936399999998	0.66648360299999998	-0.55845955899999999	0.25202672300000001	0.42838980399999999	-0.35927716500000001	-0.31863936399999998	0.38669827699999998	-0.45659915899999998	2.425053701	0.121795189	-5.7581944000000003E-2	1.4112759420000001	-4.4776177E-2	4.4776177E-2	-0.485176683	-0.54357394400000003	0.87301837699999996	0.65059784399999998	0.58861070800000004	1.446777738	0.30521280299999998	-0.49961394199999998	0.78292105999999995	0.44245046900000001	1.523830652	1.0342476389999999	-0.44245046900000001	0.91109580199999995	-0.29184104199999999	-1.9184555999999998E-2	0.21260809999999999	1.1259089	0.400517346	0.81816092100000004	0.345668531	0.63487459999999996
SLC25A24	0.400517346	1.255813286	0.25202672300000001	-0.400517346	1.2014109340000001	-0.470839854	-0.38669827699999998	-0.30521280299999998	0.45659915899999998	0.470839854	1.2281577509999999	0.23884665699999999	0.35927716500000001	0.60388760900000005	-0.58861070800000004	-0.173517214	-0.49961394199999998	-0.14760683399999999	0.37295266599999999	0.173517214	0.97083057800000006	1.5660071689999999	0.14760683399999999	0.345668531	-0.35927716500000001	1.659879106	0.93063806699999996	-3.1977749E-2	0.49961394199999998	0.89189543900000001	0.63487459999999996	-0.27852126300000002	-9.6064446999999997E-2	1.15034938	5.7581944000000003E-2	0.78292105999999995	-0.61930677000000001	1.7711809730000001	-0.55845955899999999	-0.33212361600000001	1.012656024	0.71519299700000005	0.121795189	-0.186515128	1.3451666339999999	-0.42838980399999999	0.83616652999999996	0.38669827699999998	0.73180808399999997
MAP4	0.108920803	0.265250718	-0.121795189	-0.485176683	1.0342476389999999	-0.23884665699999999	0.186515128	-0.16054855100000001	0.55845955899999999	0.57346996400000005	5.7581944000000003E-2	0.23884665699999999	0.35927716500000001	-0.21260809999999999	-5.7581944000000003E-2	-0.22570795399999999	-0.186515128	0.41441333000000002	0.400517346	2.8005196059999999	-0.27852126300000002	0.22570795399999999	-0.68253936699999995	-0.60388760900000005	-0.265250718	-0.400517346	-0.55845955899999999	1.9184555999999998E-2	-0.78292105999999995	0.93063806699999996	0.66648360299999998	0.30521280299999998	0.29184104199999999	-0.31863936399999998	0.27852126300000002	0.81816092100000004	0.470839854	1.523830652	1.0789450039999999	0.52880781600000004	0.95054237200000002	-0.30521280299999998	0.31863936399999998	-4.4776177E-2	1.255813286	0.54357394400000003	0.854447399	6.3945030000000002E-3	0.173517214
CUL4B	1.15034938	0.29184104199999999	0.23884665699999999	0.485176683	0.99152647500000002	-0.41441333000000002	2.8005196059999999	-0.52880781600000004	0.45659915899999998	0.470839854	-0.25202672300000001	0.21260809999999999	0.27852126300000002	0.60388760900000005	-0.35927716500000001	1.659879106	-0.173517214	0.65059784399999998	0.30521280299999998	-0.45659915899999998	0.51415610099999998	0.87301837699999996	-0.14760683399999999	-0.60388760900000005	1.446777738	-0.51415610099999998	-0.44245046900000001	-0.485176683	-0.42838980399999999	-0.134689794	-0.33212361600000001	0.108920803	1.523830652	0.97083057800000006	-0.16054855100000001	0.16054855100000001	0.38669827699999998	1.71287959	1.012656024	0.44245046900000001	0.91109580199999995	4.4776177E-2	-0.121795189	-0.470839854	-0.38669827699999998	-0.29184104199999999	0.78292105999999995	-1.9184555999999998E-2	0.31863936399999998
RBMX	-0.33212361600000001	6.3945030000000002E-3	2.100165493	0.41441333000000002	0.97083057800000006	-0.31863936399999998	0.121795189	-0.173517214	0.470839854	0.485176683	-0.45659915899999998	0.173517214	0.31863936399999998	0.61930677000000001	7.0397161E-2	-0.25202672300000001	2.2335878500000002	-3.1977749E-2	1.4842028949999999	0.37295266599999999	1.012656024	0.16054855100000001	-0.42838980399999999	0.30521280299999998	1.3451666339999999	0.400517346	-5.7581944000000003E-2	-0.60388760900000005	-0.400517346	0.854447399	0.63487459999999996	0.23884665699999999	1.377468825	0.95054237200000002	0.57346996400000005	0.76566181899999997	-0.58861070800000004	1.446777738	-0.55845955899999999	0.44245046900000001	0.87301837699999996	-0.265250718	-9.6064446999999997E-2	-0.63487459999999996	1.15034938	-0.16054855100000001	0.81816092100000004	-0.38669827699999998	0.134689794
C18orf25	-0.37295266599999999	0.108920803	0.42838980399999999	0.27852126300000002	0.33212361600000001	-0.265250718	-0.33212361600000001	-4.4776177E-2	0.470839854	0.485176683	-0.30521280299999998	0.23884665699999999	0.35927716500000001	0.55845955899999999	0.121795189	1.0342476389999999	0.41441333000000002	-0.400517346	-0.470839854	0.38669827699999998	2.8005196059999999	1.71287959	-0.186515128	-0.42838980399999999	1.377468825	-0.14760683399999999	-0.29184104199999999	-0.45659915899999998	-0.51415610099999998	0.81816092100000004	0.58861070800000004	0.31863936399999998	-0.35927716500000001	0.22570795399999999	1.255813286	0.71519299700000005	1.012656024	1.4842028949999999	0.99152647500000002	-0.55845955899999999	0.83616652999999996	1.836210498	-0.49961394199999998	0.30521280299999998	1.2014109340000001	0.45659915899999998	0.73180808399999997	-0.54357394400000003	0.173517214
HGD	0.41441333000000002	0.265250718	-0.37295266599999999	0.78292105999999995	0.71519299700000005	0.173517214	0.45659915899999998	0.345668531	0.81816092100000004	-0.42838980399999999	-9.6064446999999997E-2	0.60388760900000005	-0.61930677000000001	0.99152647500000002	0.44245046900000001	8.3223950000000005E-2	-0.345668531	-0.55845955899999999	0.68253936699999995	-0.108920803	-0.485176683	-0.470839854	-0.35927716500000001	0.31863936399999998	1.99614293	-0.57346996400000005	-0.25202672300000001	-0.49961394199999998	-0.45659915899999998	0.108920803	1.012656024	-0.54357394400000003	-0.121795189	1.4112759420000001	-0.23884665699999999	3.1977749E-2	0.74862769900000004	-0.22570795399999999	1.446777738	-3.1977749E-2	1.2844641720000001	-8.3223950000000005E-2	-0.52880781600000004	0.186515128	-0.199544631	0.80041673599999996	1.15034938	-0.33212361600000001	0.49961394199999998
AGFG1	1.659879106	0.99152647500000002	1.6111691619999999	0.73180808399999997	0.91109580199999995	8.3223950000000005E-2	-0.68253936699999995	-6.3945030000000002E-3	0.45659915899999998	0.470839854	-0.35927716500000001	0.21260809999999999	1.2844641720000001	0.54357394400000003	-0.45659915899999998	0.134689794	2.2335878500000002	-0.41441333000000002	0.37295266599999999	-0.400517346	0.95054237200000002	1.4112759420000001	-3.1977749E-2	-0.16054855100000001	1.3451666339999999	0.30521280299999998	0.108920803	-0.31863936399999998	0.63487459999999996	0.83616652999999996	0.57346996400000005	0.265250718	1.377468825	4.4776177E-2	0.173517214	0.74862769900000004	0.400517346	1.446777738	0.93063806699999996	1.523830652	0.68253936699999995	0.65059784399999998	-0.470839854	0.23884665699999999	1.1021230879999999	0.44245046900000001	0.78292105999999995	-1.0342476389999999	-0.199544631
BOD1L1	1.3451666339999999	-0.345668531	7.0397161E-2	-0.51415610099999998	0.37295266599999999	0.345668531	0.38669827699999998	-0.44245046900000001	0.55845955899999999	0.57346996400000005	0.44245046900000001	0.186515128	-0.30521280299999998	0.73180808399999997	0.54357394400000003	1.0342476389999999	-0.33212361600000001	0.42838980399999999	-0.58861070800000004	-8.3223950000000005E-2	1.0789450039999999	-0.35927716500000001	-0.54357394400000003	-0.470839854	1.523830652	0.108920803	0.35927716500000001	0.41441333000000002	-0.29184104199999999	0.95054237200000002	0.76566181899999997	-0.52880781600000004	9.6064446999999997E-2	-1.9184555999999998E-2	-0.25202672300000001	0.87301837699999996	0.78292105999999995	1.2014109340000001	0.71519299700000005	2.2335878500000002	0.97083057800000006	-0.108920803	1.9184555999999998E-2	-0.134689794	1.2281577509999999	-0.42838980399999999	0.89189543900000001	-0.45659915899999998	0.14760683399999999
SAP30BP	0.21260809999999999	0.68253936699999995	-0.485176683	-0.22570795399999999	1.1021230879999999	-0.71519299700000005	8.3223950000000005E-2	0.57346996400000005	0.42838980399999999	0.44245046900000001	3.1977749E-2	0.14760683399999999	-0.37295266599999999	0.58861070800000004	0.470839854	0.27852126300000002	0.37295266599999999	-9.6064446999999997E-2	0.25202672300000001	-0.134689794	1.15034938	-0.121795189	-4.4776177E-2	0.95054237200000002	1.5660071689999999	-0.49961394199999998	0.265250718	0.54357394400000003	0.38669827699999998	0.91109580199999995	0.61930677000000001	4.4776177E-2	-0.52880781600000004	1.0563325139999999	2.8005196059999999	0.81816092100000004	-0.45659915899999998	1.659879106	1.1259089	-0.470839854	-0.345668531	1.255813286	-0.173517214	-0.400517346	1.3451666339999999	-0.108920803	0.854447399	-0.16054855100000001	0.69877304299999998
CA4	0.485176683	-0.121795189	2.2335878500000002	-4.4776177E-2	0.31863936399999998	0.199544631	0.134689794	0.55845955899999999	0.73180808399999997	0.49961394199999998	-0.45659915899999998	0.21260809999999999	0.29184104199999999	-1.9184555999999998E-2	0.22570795399999999	1.7711809730000001	-0.345668531	0.68253936699999995	-0.38669827699999998	1.2014109340000001	1.0789450039999999	-0.49961394199999998	-0.51415610099999998	-0.108920803	-0.21260809999999999	0.27852126300000002	-0.470839854	0.121795189	1.3451666339999999	0.23884665699999999	-0.33212361600000001	-0.134689794	-0.31863936399999998	1.0563325139999999	-0.400517346	-6.3945030000000002E-3	0.265250718	1.6111691619999999	-0.16054855100000001	0.33212361600000001	0.97083057800000006	0.78292105999999995	-0.27852126300000002	0.65059784399999998	1.2281577509999999	1.659879106	0.854447399	3.1977749E-2	0.16054855100000001
TBC1D10B	0.186515128	-0.45659915899999998	2.100165493	-0.29184104199999999	1.1259089	0.485176683	-1.9184555999999998E-2	-0.35927716500000001	0.38669827699999998	0.400517346	-0.44245046900000001	3.1977749E-2	0.25202672300000001	-8.3223950000000005E-2	-0.49961394199999998	0.134689794	0.35927716500000001	8.3223950000000005E-2	0.29184104199999999	0.108920803	-5.7581944000000003E-2	1.836210498	0.71519299700000005	0.22570795399999999	1.6111691619999999	-0.55845955899999999	-0.27852126300000002	0.73180808399999997	-0.30521280299999998	0.31863936399999998	0.60388760900000005	-0.345668531	1.7711809730000001	1.1021230879999999	0.57346996400000005	0.83616652999999996	0.21260809999999999	1.99614293	1.175497046	0.97083057800000006	0.99152647500000002	-0.186515128	0.65059784399999998	-0.265250718	1.3451666339999999	4.4776177E-2	0.89189543900000001	-0.54357394400000003	-0.23884665699999999
WDR26	0.54357394400000003	-0.30521280299999998	0.27852126300000002	-0.16054855100000001	1.1021230879999999	-0.31863936399999998	0.173517214	-3.1977749E-2	-0.345668531	0.52880781600000004	-0.37295266599999999	0.21260809999999999	0.35927716500000001	0.69877304299999998	0.93063806699999996	-9.6064446999999997E-2	-0.265250718	-0.57346996400000005	0.41441333000000002	-0.42838980399999999	1.1259089	-0.27852126300000002	-0.173517214	0.345668531	1.446777738	0.108920803	0.121795189	4.4776177E-2	-0.29184104199999999	0.91109580199999995	0.73180808399999997	-0.55845955899999999	1.4842028949999999	1.0563325139999999	0.57346996400000005	0.81816092100000004	-8.3223950000000005E-2	1.5660071689999999	-0.51415610099999998	-0.54357394400000003	0.97083057800000006	0.66648360299999998	0.485176683	-0.49961394199999998	1.2844641720000001	0.51415610099999998	0.854447399	-0.38669827699999998	0.186515128
DR1	-0.14760683399999999	-4.4776177E-2	0.16054855100000001	-0.41441333000000002	-0.16054855100000001	-0.199544631	0.199544631	-9.6064446999999997E-2	0.485176683	0.49961394199999998	-0.42838980399999999	0.23884665699999999	0.35927716500000001	0.69877304299999998	1.71287959	-0.35927716500000001	-0.173517214	0.400517346	0.37295266599999999	0.42838980399999999	0.29184104199999999	0.66648360299999998	3.1977749E-2	7.0397161E-2	-0.49961394199999998	4.4776177E-2	-0.51415610099999998	-0.38669827699999998	0.186515128	-0.29184104199999999	0.74862769900000004	0.31863936399999998	-0.37295266599999999	0.41441333000000002	-8.3223950000000005E-2	-0.22570795399999999	-0.186515128	1.836210498	-0.485176683	-0.21260809999999999	9.6064446999999997E-2	-0.31863936399999998	0.78292105999999995	1.9184555999999998E-2	1.4112759420000001	0.121795189	0.93063806699999996	-3.1977749E-2	-0.470839854
AGTPBP1	2.8005196059999999	0.58861070800000004	7.0397161E-2	4.4776177E-2	1.0342476389999999	-0.265250718	9.6064446999999997E-2	-0.14760683399999999	-0.45659915899999998	0.37295266599999999	-3.1977749E-2	1.836210498	-0.51415610099999998	0.57346996400000005	0.31863936399999998	-0.54357394400000003	0.29184104199999999	-5.7581944000000003E-2	0.27852126300000002	-0.22570795399999999	1.0789450039999999	-0.38669827699999998	-0.470839854	-0.16054855100000001	1.6111691619999999	0.199544631	-0.55845955899999999	0.400517346	0.76566181899999997	0.87301837699999996	0.60388760900000005	3.1977749E-2	1.659879106	1.012656024	-8.3223950000000005E-2	0.71519299700000005	0.173517214	1.7711809730000001	1.0563325139999999	-0.345668531	0.93063806699999996	-1.9184555999999998E-2	0.80041673599999996	-0.199544631	1.255813286	-0.52880781600000004	0.78292105999999995	0.134689794	0.121795189
RPA1	1.99614293	-0.173517214	0.52880781600000004	-0.41441333000000002	-0.49961394199999998	5.7581944000000003E-2	0.121795189	-0.108920803	-0.37295266599999999	0.42838980399999999	-8.3223950000000005E-2	0.55845955899999999	-0.33212361600000001	0.54357394400000003	9.6064446999999997E-2	0.23884665699999999	0.38669827699999998	-0.485176683	-6.3945030000000002E-3	-3.1977749E-2	0.61930677000000001	0.21260809999999999	0.186515128	0.29184104199999999	1.446777738	-0.68253936699999995	3.1977749E-2	-0.25202672300000001	-0.35927716500000001	0.89189543900000001	0.57346996400000005	7.0397161E-2	1.4842028949999999	1.0563325139999999	0.45659915899999998	0.78292105999999995	0.400517346	1.5660071689999999	1.0789450039999999	4.4776177E-2	0.95054237200000002	0.69877304299999998	-0.265250718	2.8005196059999999	1.2014109340000001	0.16054855100000001	0.83616652999999996	-0.58861070800000004	0.134689794
DNMT1	0.29184104199999999	-0.400517346	0.23884665699999999	-0.80041673599999996	1.255813286	-0.29184104199999999	-0.25202672300000001	-0.35927716500000001	0.69877304299999998	0.71519299700000005	0.42838980399999999	0.33212361600000001	-0.66648360299999998	0.89189543900000001	0.108920803	0.83616652999999996	4.4776177E-2	0.57346996400000005	0.134689794	-0.41441333000000002	-0.470839854	-0.22570795399999999	-1.4112759420000001	-0.38669827699999998	1.377468825	2.100165493	-5.7581944000000003E-2	9.6064446999999997E-2	0.45659915899999998	1.15034938	0.93063806699999996	0.22570795399999999	0.186515128	0.470839854	-0.173517214	1.9184555999999998E-2	-0.52880781600000004	1.4842028949999999	-0.60388760900000005	-0.27852126300000002	1.0342476389999999	0.99152647500000002	6.3945030000000002E-3	0.76566181899999997	1.2844641720000001	-0.485176683	1.0789450039999999	-0.121795189	0.854447399
IL1RL1	0.121795189	-0.14760683399999999	0.74862769900000004	0.60388760900000005	0.54357394400000003	-0.30521280299999998	0.400517346	-6.3945030000000002E-3	1.9184555999999998E-2	0.63487459999999996	-0.121795189	-0.41441333000000002	0.42838980399999999	0.265250718	-0.186515128	-0.42838980399999999	1.2844641720000001	-0.108920803	0.470839854	0.52880781600000004	1.175497046	2.2335878500000002	-0.199544631	7.0397161E-2	1.5660071689999999	5.7581944000000003E-2	3.1977749E-2	0.81816092100000004	1.377468825	-0.33212361600000001	0.80041673599999996	-0.52880781600000004	1.6111691619999999	0.173517214	1.15034938	0.91109580199999995	0.57346996400000005	-0.49961394199999998	8.3223950000000005E-2	1.012656024	0.485176683	0.83616652999999996	1.1259089	0.345668531	-0.55845955899999999	0.61930677000000001	0.99152647500000002	-0.470839854	0.23884665699999999
U2SURP	0.31863936399999998	0.55845955899999999	0.69877304299999998	-0.470839854	1.0789450039999999	-0.55845955899999999	-0.49961394199999998	-6.3945030000000002E-3	0.49961394199999998	0.51415610099999998	0.400517346	0.27852126300000002	-0.52880781600000004	0.71519299700000005	2.2335878500000002	-0.42838980399999999	0.65059784399999998	-9.6064446999999997E-2	-0.400517346	-0.45659915899999998	4.4776177E-2	-0.38669827699999998	-0.78292105999999995	-0.51415610099999998	1.377468825	0.345668531	-0.108920803	-0.31863936399999998	-0.485176683	0.91109580199999995	0.73180808399999997	-7.0397161E-2	2.425053701	0.854447399	1.0342476389999999	0.38669827699999998	0.108920803	2.100165493	1.012656024	-0.27852126300000002	0.95054237200000002	-0.33212361600000001	1.2014109340000001	1.91008361	1.175497046	-0.41441333000000002	0.83616652999999996	-5.7581944000000003E-2	0.186515128
LZIC	-0.108920803	-0.186515128	0.21260809999999999	1.446777738	-0.16054855100000001	-0.33212361600000001	-0.55845955899999999	-0.66648360299999998	0.54357394400000003	-0.485176683	-0.37295266599999999	-0.42838980399999999	-0.54357394400000003	0.71519299700000005	-0.65059784399999998	-0.470839854	9.6064446999999997E-2	-0.345668531	-0.27852126300000002	0.83616652999999996	0.87301837699999996	0.31863936399999998	-0.30521280299999998	0.35927716500000001	1.659879106	-0.60388760900000005	-0.69877304299999998	-0.35927716500000001	0.121795189	1.1021230879999999	0.61930677000000001	0.265250718	1.7711809730000001	-0.21260809999999999	0.73180808399999997	0.93063806699999996	0.27852126300000002	1.99614293	1.2014109340000001	-7.0397161E-2	1.1259089	0.38669827699999998	0.29184104199999999	-0.44245046900000001	1.3451666339999999	-0.49961394199999998	6.3945030000000002E-3	-0.68253936699999995	0.16054855100000001
MAT2B	0.16054855100000001	0.37295266599999999	-0.31863936399999998	-0.42838980399999999	1.0789450039999999	-0.108920803	1.2844641720000001	-1.446777738	0.49961394199999998	0.60388760900000005	0.69877304299999998	0.134689794	0.345668531	0.61930677000000001	0.186515128	-0.134689794	1.0563325139999999	0.35927716500000001	-0.83616652999999996	-0.35927716500000001	1.1259089	0.33212361600000001	-0.199544631	-0.186515128	1.6111691619999999	0.80041673599999996	1.71287959	0.265250718	-0.173517214	0.93063806699999996	0.65059784399999998	0.27852126300000002	0.25202672300000001	1.0342476389999999	0.854447399	0.81816092100000004	0.42838980399999999	1.7711809730000001	1.1021230879999999	-0.68253936699999995	0.95054237200000002	0.73180808399999997	0.31863936399999998	0.78292105999999995	1.314210101	1.9184555999999998E-2	0.87301837699999996	7.0397161E-2	-0.44245046900000001
SART1	1.99614293	1.7711809730000001	0.44245046900000001	-9.6064446999999997E-2	1.1021230879999999	-0.265250718	9.6064446999999997E-2	0.61930677000000001	0.52880781600000004	0.265250718	0.21260809999999999	0.186515128	-0.31863936399999998	0.69877304299999998	0.65059784399999998	-0.173517214	-0.37295266599999999	-0.33212361600000001	3.1977749E-2	0.41441333000000002	0.25202672300000001	-6.3945030000000002E-3	-0.134689794	0.345668531	1.5660071689999999	-0.199544631	0.108920803	1.0563325139999999	0.63487459999999996	0.95054237200000002	0.71519299700000005	-0.49961394199999998	-0.23884665699999999	0.89189543900000001	2.8005196059999999	-0.25202672300000001	-0.22570795399999999	-0.42838980399999999	-0.41441333000000002	-0.485176683	-0.45659915899999998	0.16054855100000001	-0.345668531	0.22570795399999999	1.255813286	0.51415610099999998	0.87301837699999996	-0.55845955899999999	0.121795189
ETHE1	-0.400517346	0.35927716500000001	-0.33212361600000001	4.4776177E-2	1.0789450039999999	0.41441333000000002	-0.485176683	-0.29184104199999999	0.186515128	-0.108920803	-5.7581944000000003E-2	0.29184104199999999	0.38669827699999998	0.63487459999999996	-0.42838980399999999	-0.37295266599999999	-0.186515128	-0.14760683399999999	-0.44245046900000001	8.3223950000000005E-2	-0.55845955899999999	-0.23884665699999999	0.80041673599999996	0.37295266599999999	1.1259089	1.7711809730000001	-0.73180808399999997	0.25202672300000001	0.23884665699999999	-4.4776177E-2	0.68253936699999995	-0.35927716500000001	1.446777738	1.0563325139999999	0.65059784399999998	0.83616652999999996	-0.54357394400000003	1.4842028949999999	0.485176683	0.27852126300000002	0.97083057800000006	-0.60388760900000005	-0.27852126300000002	-0.199544631	1.91008361	-0.345668531	0.89189543900000001	-0.52880781600000004	-0.58861070800000004
KLHDC4	-0.54357394400000003	-0.57346996400000005	-0.22570795399999999	0.55845955899999999	0.134689794	-0.63487459999999996	1.836210498	-0.30521280299999998	0.121795189	0.21260809999999999	1.6111691619999999	-0.121795189	0.41441333000000002	-0.68253936699999995	-0.44245046900000001	-0.27852126300000002	0.49961394199999998	0.14760683399999999	-0.35927716500000001	-0.37295266599999999	0.35927716500000001	-0.42838980399999999	-1.9184555999999998E-2	0.400517346	1.314210101	2.425053701	0.74862769900000004	-0.55845955899999999	-0.33212361600000001	0.95054237200000002	-0.49961394199999998	0.97083057800000006	0.38669827699999998	1.0563325139999999	-0.41441333000000002	0.83616652999999996	-0.470839854	1.377468825	1.0789450039999999	-0.52880781600000004	-0.186515128	0.78292105999999995	-0.134689794	-0.485176683	1.15034938	0.69877304299999998	0.87301837699999996	-0.21260809999999999	-0.38669827699999998
ZC3H15	-0.14760683399999999	0.22570795399999999	0.69877304299999998	-0.49961394199999998	1.012656024	-0.38669827699999998	-0.54357394400000003	-0.52880781600000004	1.0563325139999999	0.400517346	-0.44245046900000001	0.134689794	-0.51415610099999998	0.55845955899999999	-1.9184555999999998E-2	2.425053701	-0.31863936399999998	-0.400517346	0.265250718	0.41441333000000002	-0.22570795399999999	1.2844641720000001	-0.16054855100000001	0.21260809999999999	1.446777738	0.65059784399999998	-0.45659915899999998	0.83616652999999996	-0.134689794	0.52880781600000004	0.58861070800000004	-3.1977749E-2	1.4842028949999999	0.97083057800000006	-0.35927716500000001	0.78292105999999995	3.1977749E-2	1.5660071689999999	1.0342476389999999	-0.485176683	0.93063806699999996	0.14760683399999999	1.6111691619999999	-0.345668531	1.2014109340000001	2.2335878500000002	0.81816092100000004	-0.63487459999999996	-0.199544631
AP1B1	-0.108920803	-0.199544631	0.71519299700000005	-0.54357394400000003	1.0563325139999999	-0.51415610099999998	0.22570795399999999	4.4776177E-2	0.52880781600000004	0.54357394400000003	-0.23884665699999999	0.27852126300000002	-0.37295266599999999	2.425053701	0.21260809999999999	5.7581944000000003E-2	0.45659915899999998	2.100165493	-0.265250718	0.41441333000000002	2.2335878500000002	0.186515128	1.9184555999999998E-2	0.37295266599999999	1.446777738	-0.121795189	-0.52880781600000004	1.0342476389999999	0.134689794	0.91109580199999995	-0.27852126300000002	-0.186515128	0.69877304299999998	0.99152647500000002	-0.42838980399999999	-0.14760683399999999	-0.44245046900000001	1.523830652	1.1021230879999999	0.108920803	0.93063806699999996	-0.29184104199999999	0.33212361600000001	0.30521280299999998	2.8005196059999999	1.91008361	0.854447399	-0.345668531	-0.21260809999999999
GATAD2A	1.2844641720000001	0.69877304299999998	4.4776177E-2	0.89189543900000001	1.0563325139999999	-0.35927716500000001	0.30521280299999998	-4.4776177E-2	-0.52880781600000004	0.400517346	0.42838980399999999	0.199544631	-0.14760683399999999	0.54357394400000003	0.16054855100000001	-0.186515128	-0.38669827699999998	0.186515128	-0.37295266599999999	-0.55845955899999999	1.1021230879999999	-0.16054855100000001	-0.121795189	-0.25202672300000001	1.5660071689999999	-0.29184104199999999	9.6064446999999997E-2	0.265250718	1.446777738	0.854447399	0.55845955899999999	-8.3223950000000005E-2	1.6111691619999999	0.33212361600000001	0.58861070800000004	0.73180808399999997	-0.345668531	1.7711809730000001	1.0789450039999999	-7.0397161E-2	1.012656024	-0.44245046900000001	1.15034938	-0.33212361600000001	1.2281577509999999	5.7581944000000003E-2	0.76566181899999997	0.173517214	-0.57346996400000005
ARID3A	-1.9184555999999998E-2	-7.0397161E-2	-0.400517346	-0.470839854	-0.173517214	-0.16054855100000001	4.4776177E-2	-0.37295266599999999	0.45659915899999998	0.470839854	-0.49961394199999998	0.16054855100000001	0.23884665699999999	0.63487459999999996	1.9184555999999998E-2	-0.22570795399999999	7.0397161E-2	0.38669827699999998	-9.6064446999999997E-2	-0.265250718	1.1259089	-0.485176683	-0.35927716500000001	0.265250718	1.446777738	-0.54357394400000003	-0.51415610099999998	0.66648360299999998	0.199544631	-0.27852126300000002	0.68253936699999995	-0.57346996400000005	1.4842028949999999	1.0789450039999999	0.83616652999999996	0.854447399	0.345668531	1.6111691619999999	-0.44245046900000001	1.5660071689999999	1.012656024	0.35927716500000001	-0.199544631	1.15034938	1.2844641720000001	0.108920803	0.89189543900000001	-0.186515128	0.134689794
TP53I3	0.470839854	-8.3223950000000005E-2	-0.33212361600000001	-0.45659915899999998	0.485176683	-5.7581944000000003E-2	0.173517214	0.38669827699999998	0.58861070800000004	0.45659915899999998	-6.3945030000000002E-3	-0.199544631	-3.1977749E-2	0.61930677000000001	-0.42838980399999999	1.314210101	0.108920803	1.012656024	-0.25202672300000001	0.14760683399999999	1.0563325139999999	-4.4776177E-2	-0.52880781600000004	0.265250718	1.4842028949999999	0.78292105999999995	0.21260809999999999	-0.400517346	0.121795189	0.91109580199999995	1.1259089	0.31863936399999998	1.2014109340000001	-0.186515128	0.80041673599999996	0.76566181899999997	0.35927716500000001	1.9184555999999998E-2	1.0342476389999999	0.42838980399999999	0.93063806699999996	0.69877304299999998	0.27852126300000002	-0.108920803	8.3223950000000005E-2	0.60388760900000005	0.854447399	-0.29184104199999999	0.23884665699999999
WTAP	0.60388760900000005	0.83616652999999996	-0.30521280299999998	0.21260809999999999	0.93063806699999996	0.173517214	-4.4776177E-2	-0.470839854	0.38669827699999998	0.400517346	3.1977749E-2	0.199544631	-0.33212361600000001	-6.3945030000000002E-3	-5.7581944000000003E-2	0.108920803	0.134689794	-0.23884665699999999	0.33212361600000001	-0.52880781600000004	1.0563325139999999	-0.173517214	-0.265250718	2.2335878500000002	1.4842028949999999	-0.25202672300000001	-0.55845955899999999	4.4776177E-2	-0.21260809999999999	0.81816092100000004	1.4112759420000001	0.22570795399999999	1.523830652	0.91109580199999995	-7.0397161E-2	0.69877304299999998	-0.121795189	1.5660071689999999	1.0342476389999999	0.41441333000000002	2.425053701	-0.44245046900000001	0.265250718	-8.3223950000000005E-2	1.2014109340000001	0.37295266599999999	0.74862769900000004	-0.31863936399999998	0.14760683399999999
PFKFB2	-0.485176683	-1.0789450039999999	1.71287959	1.0563325139999999	1.0789450039999999	0.186515128	5.7581944000000003E-2	-1.9184555999999998E-2	0.44245046900000001	0.45659915899999998	2.8005196059999999	0.121795189	0.31863936399999998	0.58861070800000004	-0.16054855100000001	0.83616652999999996	6.3945030000000002E-3	1.1021230879999999	-0.400517346	0.37295266599999999	1.1259089	-0.37295266599999999	-0.33212361600000001	1.377468825	-0.44245046900000001	-0.31863936399999998	-0.134689794	0.78292105999999995	1.9184555999999998E-2	-0.22570795399999999	0.63487459999999996	-0.49961394199999998	1.7711809730000001	1.0342476389999999	1.659879106	0.74862769900000004	-0.54357394400000003	1.836210498	0.21260809999999999	0.42838980399999999	0.93063806699999996	2.2335878500000002	0.29184104199999999	-0.42838980399999999	1.2844641720000001	0.108920803	0.81816092100000004	0.60388760900000005	8.3223950000000005E-2
HSD17B8	0.29184104199999999	0.14760683399999999	1.175497046	0.65059784399999998	1.314210101	-0.14760683399999999	-0.42838980399999999	0.265250718	0.69877304299999998	0.71519299700000005	-8.3223950000000005E-2	0.470839854	0.52880781600000004	0.89189543900000001	0.33212361600000001	0.25202672300000001	0.78292105999999995	0.55845955899999999	0.54357394400000003	-0.265250718	1.3451666339999999	0.49961394199999998	-0.173517214	0.51415610099999998	1.659879106	-0.199544631	-0.21260809999999999	0.35927716500000001	-1.9184555999999998E-2	1.15034938	0.91109580199999995	0.45659915899999998	-6.3945030000000002E-3	-0.29184104199999999	-4.4776177E-2	0.23884665699999999	-0.22570795399999999	-0.44245046900000001	-0.23884665699999999	-0.25202672300000001	0.63487459999999996	0.97083057800000006	0.485176683	0.41441333000000002	1.446777738	0.68253936699999995	1.0789450039999999	-0.38669827699999998	-0.470839854
DPY30	-0.55845955899999999	-0.23884665699999999	1.15034938	-0.21260809999999999	1.1259089	-0.400517346	-4.4776177E-2	-0.16054855100000001	0.95054237200000002	0.41441333000000002	-0.173517214	8.3223950000000005E-2	0.21260809999999999	0.58861070800000004	0.121795189	-0.265250718	0.35927716500000001	0.25202672300000001	0.27852126300000002	0.33212361600000001	0.74862769900000004	-0.52880781600000004	-9.6064446999999997E-2	0.199544631	1.659879106	-0.49961394199999998	-0.33212361600000001	-6.3945030000000002E-3	0.186515128	-0.199544631	0.65059784399999998	0.265250718	-0.45659915899999998	1.1021230879999999	0.60388760900000005	0.854447399	-0.485176683	1.836210498	1.175497046	-0.38669827699999998	1.0342476389999999	0.78292105999999995	0.29184104199999999	-7.0397161E-2	1.314210101	0.38669827699999998	5.7581944000000003E-2	-0.25202672300000001	1.9184555999999998E-2
HSP90AA4P	1.523830652	-0.108920803	-0.265250718	0.134689794	1.1259089	-8.3223950000000005E-2	0.121795189	0.108920803	0.63487459999999996	0.65059784399999998	-0.470839854	-0.51415610099999998	0.485176683	0.37295266599999999	-0.54357394400000003	6.3945030000000002E-3	-5.7581944000000003E-2	0.57346996400000005	0.52880781600000004	0.54357394400000003	1.15034938	7.0397161E-2	0.31863936399999998	0.470839854	-0.173517214	2.100165493	-0.42838980399999999	-0.49961394199999998	0.51415610099999998	0.99152647500000002	0.80041673599999996	-0.29184104199999999	1.5660071689999999	1.1021230879999999	-3.1977749E-2	0.89189543900000001	0.41441333000000002	1.659879106	-0.186515128	-0.38669827699999998	1.0342476389999999	-0.400517346	0.14760683399999999	0.33212361600000001	1.2844641720000001	0.61930677000000001	0.93063806699999996	-0.57346996400000005	0.29184104199999999
ADAR	0.345668531	-0.173517214	-0.35927716500000001	-0.29184104199999999	1.1259089	0.44245046900000001	-5.7581944000000003E-2	2.100165493	0.69877304299999998	1.99614293	-1.2844641720000001	0.54357394400000003	2.2335878500000002	2.425053701	-0.23884665699999999	3.1977749E-2	-0.21260809999999999	-0.400517346	-0.27852126300000002	0.61930677000000001	1.175497046	-0.186515128	-0.22570795399999999	-7.0397161E-2	2.8005196059999999	0.60388760900000005	-0.51415610099999998	-0.108920803	-0.37295266599999999	0.99152647500000002	0.80041673599999996	-0.33212361600000001	1.6111691619999999	1.1021230879999999	0.16054855100000001	0.87301837699999996	-0.41441333000000002	1.659879106	1.15034938	0.68253936699999995	-0.44245046900000001	0.25202672300000001	-4.4776177E-2	0.55845955899999999	1.314210101	-0.485176683	0.93063806699999996	-0.470839854	0.51415610099999998
SDHB	2.8005196059999999	-0.52880781600000004	-0.16054855100000001	0.63487459999999996	1.1259089	0.134689794	-0.58861070800000004	-0.345668531	0.66648360299999998	0.68253936699999995	-0.186515128	-8.3223950000000005E-2	0.52880781600000004	0.76566181899999997	0.35927716500000001	-0.38669827699999998	-0.400517346	0.55845955899999999	0.54357394400000003	-0.49961394199999998	1.15034938	-0.470839854	-0.265250718	0.51415610099999998	1.4112759420000001	-0.29184104199999999	-0.22570795399999999	0.38669827699999998	-7.0397161E-2	0.99152647500000002	0.78292105999999995	-0.60388760900000005	1.4842028949999999	2.425053701	-0.33212361600000001	-0.35927716500000001	2.2335878500000002	1.523830652	-0.54357394400000003	-0.21260809999999999	1.99614293	-0.63487459999999996	-0.31863936399999998	-0.108920803	-0.44245046900000001	1.91008361	0.93063806699999996	-0.51415610099999998	-0.27852126300000002
TMEM30A	1.4842028949999999	0.173517214	1.99614293	-0.108920803	0.99152647500000002	-0.22570795399999999	0.121795189	-3.1977749E-2	0.42838980399999999	0.44245046900000001	-0.54357394400000003	0.186515128	0.27852126300000002	0.58861070800000004	-0.52880781600000004	0.57346996400000005	-9.6064446999999997E-2	-0.134689794	0.29184104199999999	-0.42838980399999999	1.0342476389999999	6.3945030000000002E-3	-0.31863936399999998	0.345668531	-7.0397161E-2	0.16054855100000001	-0.23884665699999999	5.7581944000000003E-2	-0.470839854	0.854447399	0.61930677000000001	-0.38669827699999998	1.523830652	0.97083057800000006	-0.199544631	0.23884665699999999	-6.3945030000000002E-3	1.659879106	1.012656024	-0.51415610099999998	0.89189543900000001	-0.27852126300000002	-0.345668531	-0.41441333000000002	1.255813286	0.41441333000000002	0.80041673599999996	-0.49961394199999998	0.14760683399999999
SACM1L	1.523830652	0.95054237200000002	0.51415610099999998	-0.134689794	1.0563325139999999	-0.60388760900000005	9.6064446999999997E-2	1.6111691619999999	0.37295266599999999	0.38669827699999998	-0.14760683399999999	0.14760683399999999	0.25202672300000001	7.0397161E-2	0.83616652999999996	0.134689794	1.5660071689999999	-0.485176683	0.22570795399999999	0.54357394400000003	-0.54357394400000003	3.1977749E-2	0.470839854	0.63487459999999996	1.9184555999999998E-2	-0.57346996400000005	-0.186515128	-0.345668531	0.345668531	0.87301837699999996	-0.38669827699999998	-0.27852126300000002	1.4842028949999999	1.012656024	0.57346996400000005	0.73180808399999997	1.446777738	1.659879106	1.2014109340000001	-1.9184555999999998E-2	0.91109580199999995	0.173517214	-0.49961394199999998	-0.61930677000000001	1.2281577509999999	-0.23884665699999999	0.78292105999999995	-0.16054855100000001	0.121795189
EEA1	-5.7581944000000003E-2	0.485176683	-0.485176683	0.61930677000000001	1.1259089	-0.42838980399999999	0.33212361600000001	1.9184555999999998E-2	0.57346996400000005	0.58861070800000004	0.345668531	-0.31863936399999998	-0.44245046900000001	-0.199544631	-0.55845955899999999	0.69877304299999998	-0.60388760900000005	-0.30521280299999998	0.35927716500000001	-0.33212361600000001	1.175497046	-4.4776177E-2	0.27852126300000002	0.31863936399999998	1.4842028949999999	0.29184104199999999	-0.41441333000000002	0.199544631	8.3223950000000005E-2	-6.3945030000000002E-3	0.78292105999999995	-0.45659915899999998	1.523830652	1.1021230879999999	0.73180808399999997	0.89189543900000001	0.44245046900000001	1.5660071689999999	-0.345668531	0.52880781600000004	1.91008361	0.66648360299999998	-0.21260809999999999	0.41441333000000002	-0.54357394400000003	0.55845955899999999	0.95054237200000002	0.21260809999999999	-0.35927716500000001
NANS	0.99152647500000002	0.23884665699999999	0.61930677000000001	0.22570795399999999	1.012656024	-0.29184104199999999	0.52880781600000004	-0.44245046900000001	-0.30521280299999998	0.55845955899999999	0.345668531	-0.21260809999999999	5.7581944000000003E-2	0.63487459999999996	7.0397161E-2	0.173517214	0.44245046900000001	0.37295266599999999	-0.23884665699999999	0.400517346	1.0563325139999999	-0.51415610099999998	9.6064446999999997E-2	0.93063806699999996	1.5660071689999999	-0.199544631	0.89189543900000001	0.134689794	0.35927716500000001	2.2335878500000002	0.65059784399999998	-0.37295266599999999	1.6111691619999999	0.97083057800000006	0.485176683	0.74862769900000004	1.7711809730000001	1.659879106	-0.265250718	0.51415610099999998	0.91109580199999995	0.69877304299999998	-1.9184555999999998E-2	0.42838980399999999	1.2281577509999999	0.41441333000000002	0.80041673599999996	-0.400517346	8.3223950000000005E-2
OXCT1	-0.27852126300000002	-0.485176683	-0.37295266599999999	-8.3223950000000005E-2	1.0563325139999999	1.836210498	0.58861070800000004	0.91109580199999995	0.470839854	0.485176683	-4.4776177E-2	0.199544631	1.1021230879999999	0.61930677000000001	0.108920803	1.9184555999999998E-2	0.38669827699999998	0.345668531	0.31863936399999998	-0.35927716500000001	1.1259089	-0.265250718	-0.51415610099999998	0.27852126300000002	-0.55845955899999999	3.1977749E-2	6.3945030000000002E-3	0.134689794	5.7581944000000003E-2	-6.3945030000000002E-3	0.66648360299999998	-0.38669827699999998	1.659879106	1.0342476389999999	0.25202672300000001	0.83616652999999996	0.400517346	1.71287959	-0.60388760900000005	0.44245046900000001	0.93063806699999996	0.73180808399999997	-0.58861070800000004	0.22570795399999999	1.255813286	0.45659915899999998	0.186515128	-0.41441333000000002	0.23884665699999999
BSDC1	0.51415610099999998	0.93063806699999996	0.186515128	0.97083057800000006	1.0789450039999999	0.65059784399999998	0.854447399	-0.61930677000000001	0.41441333000000002	-0.134689794	0.38669827699999998	0.14760683399999999	0.25202672300000001	0.58861070800000004	-1.9184555999999998E-2	-0.49961394199999998	0.35927716500000001	-0.29184104199999999	0.29184104199999999	-4.4776177E-2	0.54357394400000003	-0.38669827699999998	-0.14760683399999999	0.23884665699999999	1.6111691619999999	0.199544631	-0.345668531	1.836210498	-0.265250718	0.89189543900000001	1.523830652	0.173517214	1.659879106	1.0563325139999999	0.60388760900000005	0.74862769900000004	0.400517346	1.71287959	-0.121795189	6.3945030000000002E-3	0.99152647500000002	-0.51415610099999998	-0.23884665699999999	0.16054855100000001	1.314210101	-0.22570795399999999	-3.1977749E-2	-0.485176683	0.121795189
ATP5MG	0.74862769900000004	-0.55845955899999999	-0.37295266599999999	1.5660071689999999	1.15034938	-0.186515128	7.0397161E-2	-4.4776177E-2	0.51415610099999998	0.52880781600000004	0.400517346	0.173517214	0.345668531	0.68253936699999995	-0.38669827699999998	1.9184555999999998E-2	0.45659915899999998	-0.16054855100000001	0.38669827699999998	-0.22570795399999999	1.2014109340000001	0.134689794	0.121795189	0.49961394199999998	-0.30521280299999998	-0.49961394199999998	-0.54357394400000003	8.3223950000000005E-2	-0.63487459999999996	0.99152647500000002	0.71519299700000005	-0.51415610099999998	1.523830652	1.1259089	0.31863936399999998	0.89189543900000001	5.7581944000000003E-2	1.6111691619999999	1.175497046	1.012656024	-0.52880781600000004	-0.35927716500000001	-0.265250718	0.21260809999999999	1.314210101	-0.61930677000000001	0.199544631	-0.25202672300000001	1.255813286
CASC3	0.400517346	-0.68253936699999995	1.1259089	-0.42838980399999999	1.5660071689999999	6.3945030000000002E-3	0.21260809999999999	-0.25202672300000001	0.42838980399999999	0.44245046900000001	-0.30521280299999998	0.134689794	0.25202672300000001	0.57346996400000005	-0.44245046900000001	5.7581944000000003E-2	0.345668531	0.29184104199999999	-0.29184104199999999	0.30521280299999998	0.121795189	0.60388760900000005	-0.52880781600000004	0.22570795399999999	1.4112759420000001	-0.76566181899999997	-0.16054855100000001	-8.3223950000000005E-2	0.45659915899999998	0.87301837699999996	0.61930677000000001	-0.199544631	-5.7581944000000003E-2	0.265250718	0.58861070800000004	0.74862769900000004	0.16054855100000001	1.523830652	0.97083057800000006	-4.4776177E-2	0.91109580199999995	1.91008361	0.38669827699999998	1.0342476389999999	1.1021230879999999	0.41441333000000002	0.80041673599999996	-0.121795189	-0.400517346
CSRP3	-0.41441333000000002	-1.9184555999999998E-2	0.63487459999999996	-0.16054855100000001	1.523830652	-0.199544631	0.186515128	5.7581944000000003E-2	0.485176683	0.49961394199999998	-0.470839854	0.52880781600000004	0.35927716500000001	0.42838980399999999	0.16054855100000001	-0.37295266599999999	1.659879106	0.37295266599999999	-0.42838980399999999	0.38669827699999998	-0.57346996400000005	0.30521280299999998	-0.35927716500000001	0.31863936399999998	1.255813286	0.33212361600000001	-0.33212361600000001	0.21260809999999999	9.6064446999999997E-2	0.91109580199999995	0.68253936699999995	0.27852126300000002	1.2844641720000001	1.6111691619999999	0.65059784399999998	1.9184555999999998E-2	0.854447399	1.314210101	-0.22570795399999999	-0.52880781600000004	1.2281577509999999	-0.44245046900000001	-0.21260809999999999	-0.29184104199999999	-0.31863936399999998	-0.345668531	0.83616652999999996	1.91008361	0.22570795399999999
SIRPA	-6.3945030000000002E-3	-0.485176683	1.71287959	0.35927716500000001	1.0342476389999999	-0.16054855100000001	-3.1977749E-2	-0.30521280299999998	0.41441333000000002	0.42838980399999999	1.0789450039999999	0.16054855100000001	0.23884665699999999	0.58861070800000004	0.29184104199999999	0.173517214	0.31863936399999998	-0.108920803	-0.38669827699999998	4.4776177E-2	1.1259089	1.175497046	-0.35927716500000001	0.21260809999999999	-0.44245046900000001	-8.3223950000000005E-2	-0.49961394199999998	-0.51415610099999998	0.33212361600000001	0.87301837699999996	0.61930677000000001	-0.121795189	1.6111691619999999	0.99152647500000002	0.60388760900000005	0.134689794	-0.27852126300000002	1.7711809730000001	1.1021230879999999	-5.7581944000000003E-2	0.91109580199999995	0.73180808399999997	-0.470839854	6.3945030000000002E-3	1.255813286	1.9184555999999998E-2	0.83616652999999996	-0.45659915899999998	0.121795189
COPZ1	0.265250718	-0.173517214	0.54357394400000003	-0.25202672300000001	0.91109580199999995	9.6064446999999997E-2	0.345668531	-0.400517346	0.37295266599999999	-0.14760683399999999	-6.3945030000000002E-3	-0.470839854	-0.44245046900000001	0.55845955899999999	0.108920803	-0.45659915899999998	0.35927716500000001	0.30521280299999998	0.29184104199999999	0.33212361600000001	1.0342476389999999	-3.1977749E-2	-0.60388760900000005	-1.9184555999999998E-2	-0.22570795399999999	0.21260809999999999	7.0397161E-2	0.121795189	-0.57346996400000005	0.78292105999999995	0.60388760900000005	-0.55845955899999999	1.4842028949999999	0.89189543900000001	0.57346996400000005	0.69877304299999998	-0.51415610099999998	1.5660071689999999	0.99152647500000002	-0.31863936399999998	0.83616652999999996	-0.485176683	0.186515128	0.16054855100000001	1.15034938	-0.41441333000000002	0.95054237200000002	5.7581944000000003E-2	-5.7581944000000003E-2
IMMT	6.3945030000000002E-3	0.173517214	1.91008361	-0.265250718	0.99152647500000002	-0.37295266599999999	9.6064446999999997E-2	0.31863936399999998	0.42838980399999999	0.44245046900000001	0.41441333000000002	0.186515128	-0.49961394199999998	0.54357394400000003	1.255813286	-0.108920803	0.38669827699999998	0.33212361600000001	-0.45659915899999998	-0.173517214	-0.29184104199999999	0.21260809999999999	-1.9184555999999998E-2	0.30521280299999998	-4.4776177E-2	0.29184104199999999	-0.71519299700000005	0.108920803	-0.121795189	0.83616652999999996	0.60388760900000005	-0.22570795399999999	1.5660071689999999	0.97083057800000006	0.55845955899999999	0.74862769900000004	-8.3223950000000005E-2	1.6111691619999999	1.175497046	1.012656024	-0.54357394400000003	0.68253936699999995	-0.31863936399999998	-0.44245046900000001	1.2281577509999999	-0.55845955899999999	0.78292105999999995	-0.51415610099999998	0.121795189
FPR2	-6.3945030000000002E-3	-9.6064446999999997E-2	1.99614293	0.16054855100000001	1.1021230879999999	-0.52880781600000004	0.108920803	5.7581944000000003E-2	0.21260809999999999	0.42838980399999999	-7.0397161E-2	8.3223950000000005E-2	0.30521280299999998	0.58861070800000004	0.81816092100000004	-0.41441333000000002	0.80041673599999996	0.134689794	0.345668531	0.38669827699999998	1.15034938	-0.265250718	-0.51415610099999998	0.29184104199999999	1.314210101	-0.22570795399999999	-0.29184104199999999	-0.108920803	2.8005196059999999	0.93063806699999996	0.61930677000000001	0.25202672300000001	1.5660071689999999	1.0563325139999999	-0.54357394400000003	0.83616652999999996	2.100165493	1.6111691619999999	1.1259089	0.68253936699999995	0.95054237200000002	0.74862769900000004	0.33212361600000001	-0.134689794	1.2844641720000001	-0.38669827699999998	0.89189543900000001	0.37295266599999999	-0.45659915899999998
CUL5	-0.25202672300000001	1.0563325139999999	-0.35927716500000001	-0.134689794	1.0789450039999999	-0.16054855100000001	0.37295266599999999	0.68253936699999995	0.52880781600000004	0.54357394400000003	-0.29184104199999999	-0.265250718	0.400517346	0.69877304299999998	-0.121795189	0.27852126300000002	3.1977749E-2	-0.485176683	-0.345668531	0.44245046900000001	5.7581944000000003E-2	0.80041673599999996	0.23884665699999999	0.38669827699999998	1.4842028949999999	0.345668531	1.446777738	0.199544631	-0.41441333000000002	1.91008361	0.71519299700000005	-0.37295266599999999	1.523830652	1.0342476389999999	-0.199544631	0.78292105999999995	1.836210498	1.6111691619999999	1.1021230879999999	0.51415610099999998	0.99152647500000002	-0.10249050799999999	0.134689794	0.265250718	-0.45659915899999998	1.4112759420000001	-0.10249050799999999	9.6064446999999997E-2	0.173517214
BAZ1B	1.5660071689999999	1.6111691619999999	0.54357394400000003	-0.134689794	0.97083057800000006	-0.470839854	-1.9184555999999998E-2	3.1977749E-2	0.44245046900000001	0.45659915899999998	0.21260809999999999	0.199544631	-0.23884665699999999	2.8005196059999999	0.38669827699999998	-0.91109580199999995	-0.73180808399999997	6.3945030000000002E-3	0.29184104199999999	0.33212361600000001	1.0342476389999999	-0.27852126300000002	0.65059784399999998	5.7581944000000003E-2	1.4842028949999999	9.6064446999999997E-2	-6.3945030000000002E-3	-0.45659915899999998	0.42838980399999999	0.173517214	0.55845955899999999	-3.1977749E-2	1.523830652	0.95054237200000002	-0.121795189	0.69877304299999998	0.35927716500000001	1.659879106	1.012656024	-0.199544631	0.854447399	-0.108920803	1.15034938	0.27852126300000002	1.2014109340000001	0.81816092100000004	0.74862769900000004	-0.30521280299999998	0.186515128
ARL6IP1	0.23884665699999999	-0.108920803	-0.57346996400000005	0.485176683	1.1021230879999999	-1.2014109340000001	-0.134689794	-0.49961394199999998	0.38669827699999998	0.49961394199999998	-0.33212361600000001	0.25202672300000001	1.255813286	8.3223950000000005E-2	-0.29184104199999999	-0.485176683	-0.23884665699999999	-0.45659915899999998	-0.31863936399999998	-0.51415610099999998	1.1259089	-0.121795189	-0.35927716500000001	0.74862769900000004	1.523830652	-0.52880781600000004	-0.265250718	0.16054855100000001	-0.30521280299999998	0.91109580199999995	7.0397161E-2	0.22570795399999999	1.5660071689999999	1.0789450039999999	5.7581944000000003E-2	0.80041673599999996	1.9184555999999998E-2	1.659879106	-0.470839854	-0.345668531	0.95054237200000002	-0.44245046900000001	1.91008361	-0.173517214	1.2014109340000001	0.76566181899999997	-0.38669827699999998	0.121795189	-6.3945030000000002E-3
PRPF38B	0.35927716500000001	1.836210498	-5.7581944000000003E-2	0.400517346	1.0789450039999999	-0.38669827699999998	5.7581944000000003E-2	-0.37295266599999999	-0.134689794	0.44245046900000001	-0.14760683399999999	0.16054855100000001	0.21260809999999999	0.58861070800000004	0.25202672300000001	0.173517214	-9.6064446999999997E-2	0.485176683	0.23884665699999999	0.29184104199999999	1.1259089	0.265250718	-0.108920803	0.45659915899999998	1.659879106	-0.41441333000000002	-0.265250718	0.186515128	-3.1977749E-2	0.89189543900000001	0.60388760900000005	-0.22570795399999999	-0.23884665699999999	1.0563325139999999	0.22570795399999999	-0.25202672300000001	0.345668531	1.91008361	1.1021230879999999	0.93063806699999996	0.95054237200000002	0.68253936699999995	2.425053701	-0.33212361600000001	1.314210101	0.42838980399999999	0.81816092100000004	4.4776177E-2	8.3223950000000005E-2
PLXNA3	1.9184555999999998E-2	-0.199544631	0.121795189	-0.16054855100000001	1.1259089	-0.33212361600000001	0.14760683399999999	-0.121795189	0.52880781600000004	0.54357394400000003	-0.470839854	0.22570795399999999	-0.42838980399999999	0.66648360299999998	1.836210498	0.99152647500000002	0.470839854	0.74862769900000004	0.38669827699999998	-0.485176683	-0.55845955899999999	0.30521280299999998	-0.60388760900000005	0.345668531	1.5660071689999999	0.31863936399999998	5.7581944000000003E-2	0.45659915899999998	0.78292105999999995	0.97083057800000006	1.523830652	-0.49961394199999998	-0.29184104199999999	1.1021230879999999	9.6064446999999997E-2	-4.4776177E-2	-0.38669827699999998	1.659879106	1.175497046	0.35927716500000001	1.0342476389999999	-0.61930677000000001	0.27852126300000002	0.25202672300000001	1.314210101	0.199544631	0.87301837699999996	-0.25202672300000001	0.173517214
SIN3A	0.199544631	-0.400517346	0.16054855100000001	-0.21260809999999999	0.99152647500000002	-0.265250718	-3.1977749E-2	-0.134689794	0.30521280299999998	0.31863936399999998	-0.37295266599999999	4.4776177E-2	-0.121795189	0.52880781600000004	0.33212361600000001	0.38669827699999998	-9.6064446999999997E-2	0.63487459999999996	0.21260809999999999	-8.3223950000000005E-2	1.0563325139999999	0.134689794	-0.29184104199999999	0.186515128	9.6064446999999997E-2	1.659879106	1.523830652	1.9184555999999998E-2	-0.470839854	0.78292105999999995	0.54357394400000003	-0.108920803	1.6111691619999999	0.97083057800000006	2.425053701	0.65059784399999998	0.265250718	1.7711809730000001	1.0342476389999999	0.27852126300000002	0.87301837699999996	1.2844641720000001	-0.199544631	-0.41441333000000002	1.2281577509999999	-5.7581944000000003E-2	0.69877304299999998	2.100165493	-6.3945030000000002E-3
EDF1	0.37295266599999999	-0.22570795399999999	-0.121795189	-0.25202672300000001	1.175497046	0.14760683399999999	0.173517214	-0.470839854	0.58861070800000004	0.60388760900000005	0.25202672300000001	0.27852126300000002	0.45659915899999998	-9.6064446999999997E-2	0.61930677000000001	0.31863936399999998	0.65059784399999998	-0.29184104199999999	0.485176683	-0.265250718	0.134689794	1.9184555999999998E-2	-0.400517346	0.42838980399999999	1.659879106	-0.41441333000000002	-0.31863936399999998	0.186515128	-0.14760683399999999	0.95054237200000002	-3.1977749E-2	0.57346996400000005	-4.4776177E-2	0.16054855100000001	0.41441333000000002	-0.199544631	0.54357394400000003	1.91008361	-0.485176683	0.21260809999999999	1.0563325139999999	-0.16054855100000001	0.30521280299999998	-0.51415610099999998	1.314210101	-0.52880781600000004	0.87301837699999996	9.6064446999999997E-2	-0.38669827699999998
SON	0.25202672300000001	0.14760683399999999	0.66648360299999998	0.470839854	1.012656024	-0.45659915899999998	0.29184104199999999	0.16054855100000001	0.52880781600000004	0.54357394400000003	-0.44245046900000001	0.33212361600000001	0.41441333000000002	0.68253936699999995	-0.30521280299999998	-0.27852126300000002	-0.22570795399999999	-0.37295266599999999	-0.345668531	0.42838980399999999	1.91008361	-0.41441333000000002	8.3223950000000005E-2	0.400517346	1.3451666339999999	2.425053701	1.836210498	-0.186515128	0.21260809999999999	0.93063806699999996	0.71519299700000005	-0.42838980399999999	1.7711809730000001	0.99152647500000002	-0.35927716500000001	0.81816092100000004	0.45659915899999998	1.446777738	1.0563325139999999	0.49961394199999998	0.95054237200000002	0.78292105999999995	0.35927716500000001	1.0342476389999999	1.2014109340000001	0.51415610099999998	0.854447399	-0.33212361600000001	-0.400517346
USP39	0.74862769900000004	0.69877304299999998	-0.44245046900000001	-0.345668531	1.15034938	-0.22570795399999999	0.186515128	-6.3945030000000002E-3	0.45659915899999998	0.470839854	0.37295266599999999	0.22570795399999999	0.31863936399999998	0.58861070800000004	-1.9184555999999998E-2	2.8005196059999999	0.55845955899999999	0.49961394199999998	0.35927716500000001	0.38669827699999998	1.2014109340000001	0.29184104199999999	6.3945030000000002E-3	2.425053701	1.7711809730000001	-9.6064446999999997E-2	1.1021230879999999	0.134689794	0.30521280299999998	0.93063806699999996	0.61930677000000001	0.54357394400000003	-0.186515128	1.0789450039999999	7.0397161E-2	0.76566181899999997	-0.60388760900000005	1.91008361	1.175497046	0.16054855100000001	0.99152647500000002	0.68253936699999995	-0.121795189	0.25202672300000001	1.3451666339999999	-0.21260809999999999	0.83616652999999996	-0.14760683399999999	0.21260809999999999
POR	-0.55845955899999999	0.345668531	-0.38669827699999998	-0.470839854	1.0789450039999999	-0.57346996400000005	0.134689794	-0.108920803	0.21260809999999999	-0.27852126300000002	-0.54357394400000003	-0.25202672300000001	0.35927716500000001	0.65059784399999998	-0.485176683	4.4776177E-2	0.42838980399999999	-0.16054855100000001	-0.42838980399999999	-0.45659915899999998	1.15034938	1.71287959	0.121795189	1.2014109340000001	1.5660071689999999	0.74862769900000004	6.3945030000000002E-3	-0.30521280299999998	-1.9184555999999998E-2	0.93063806699999996	0.66648360299999998	0.95054237200000002	1.6111691619999999	-0.21260809999999999	1.836210498	0.78292105999999995	0.60388760900000005	1.659879106	1.1259089	-0.29184104199999999	1.012656024	-0.51415610099999998	-0.265250718	-8.3223950000000005E-2	1.314210101	0.485176683	0.83616652999999996	0.25202672300000001	0.14760683399999999
ATP6V1D	-0.173517214	0.345668531	-0.400517346	-0.38669827699999998	1.1021230879999999	-0.33212361600000001	0.65059784399999998	0.25202672300000001	0.58861070800000004	-0.108920803	-0.37295266599999999	0.27852126300000002	-8.3223950000000005E-2	0.69877304299999998	0.265250718	8.3223950000000005E-2	0.54357394400000003	0.42838980399999999	0.400517346	6.3945030000000002E-3	1.175497046	0.33212361600000001	-0.45659915899999998	0.68253936699999995	1.4112759420000001	-0.186515128	2.2335878500000002	0.16054855100000001	1.0789450039999999	0.52880781600000004	0.73180808399999997	-0.42838980399999999	-0.485176683	2.425053701	0.71519299700000005	0.854447399	-0.21260809999999999	1.523830652	0.108920803	0.22570795399999999	0.99152647500000002	0.80041673599999996	-0.14760683399999999	-0.16054855100000001	1.6111691619999999	-0.44245046900000001	0.89189543900000001	9.6064446999999997E-2	0.173517214
SFTPD	0.16054855100000001	-0.35927716500000001	1.0563325139999999	-6.3945030000000002E-3	1.0789450039999999	-4.4776177E-2	1.446777738	8.3223950000000005E-2	0.60388760900000005	0.61930677000000001	-3.1977749E-2	0.33212361600000001	-0.134689794	0.37295266599999999	0.25202672300000001	0.52880781600000004	-9.6064446999999997E-2	-0.345668531	-0.21260809999999999	0.485176683	1.1259089	0.345668531	-1.9184555999999998E-2	0.41441333000000002	1.4842028949999999	2.2335878500000002	1.91008361	-0.14760683399999999	-0.108920803	0.14760683399999999	0.73180808399999997	0.23884665699999999	0.80041673599999996	1.0342476389999999	2.8005196059999999	-0.22570795399999999	0.51415610099999998	-0.33212361600000001	1.1021230879999999	0.57346996400000005	0.99152647500000002	0.83616652999999996	-0.45659915899999998	-0.49961394199999998	1.2281577509999999	-0.400517346	0.93063806699999996	-0.29184104199999999	0.173517214
[truncated: 147 more columns]
