# Supplementary material for: Integrative multi-omics analysis unravels the host response landscape and reveals a serum protein panel for early prognosis prediction for ARDS
Source: Crit Care. 2024 Jul 2;28:213. doi: 10.1186/s13054-024-05000-3 (PMC11218270; doi:10.1186/s13054-024-05000-3)
Supplement: Supplementary file 4 — Additional file 4. [file 13054_2024_5000_MOESM4_ESM.xlsx]

## Sheet: GSEA_ARDS_DC
Term	ES	NES	pval	geneset_size	matched_size	core_genes
Oxidative phosphorylation(hsa00190)	0.793737	1.6149	0.00112994	138	28	P21912:SDHB,Q9Y5K8:ATP6V1D,O75964:ATP5MG,Q9UI12:ATP6V1H,P0C7P4:UQCRFS1P1,P15954:COX7C,Q15904:ATP6AP1,P21283:ATP6V1C1,P24539:ATP5PB,P38606:ATP6V1A
mTOR signaling pathway(hsa04150)	0.721844	1.48356	0.010333	161	28	Q9Y5K8:ATP6V1D,Q9UI12:ATP6V1H,Q6IAA8:LAMTOR1,P55735:SEC13,P21283:ATP6V1C1,P51812:RPS6KA3,Q02750:MAP2K1,P27986:PIK3R1,P38606:ATP6V1A
Spliceosome(hsa03040)	0.667381	1.47352	0.00729167	132	67	Q5VTL8:PRPF38B,P38159:RBMX,O15042:U2SURP,Q53GS9:USP39,O43290:SART1,Q9Y3B4:SF3B6,Q13838:DDX39B,P55769:SNU13,O60306:AQR,Q9UKV3:ACIN1,P35637:FUS,Q07955:SRSF1,Q08170:SRSF4,P07910:HNRNPC,Q01130:SRSF2,P09661:SNRPA1,P62316:SNRPD2,Q00839:HNRNPU,Q01081:U2AF1,P84103:SRSF3,P08621:SNRNP70,Q15428:SF3A2,P62306:SNRPF,Q13247:SRSF6,Q86V81:ALYREF,P62995:TRA2B,P09012:SNRPA,A8MWD9:SNRPGP15,Q6P2Q9:PRPF8,P08579:SNRPB2…
Proteasome(hsa03050)	0.715406	1.47109	0.0114811	46	31	Q15008:PSMD6,P17980:PSMC3,P28065:PSMB9,P28062:PSMB8,P62333:PSMC6,Q99436:PSMB7,P62191:PSMC1,Q13200:PSMD2,Q9UNM6:PSMD13
FoxO signaling pathway(hsa04068)	0.765234	1.45343	0.0176768	132	16	Q9Y4H2:IRS2,Q93009:USP7,P40763:STAT3,Q02750:MAP2K1,P27986:PIK3R1
Necroptosis(hsa04217)	0.686505	1.45213	0.0108342	160	41	Q58FG1:HSP90AA4P,Q9UQN3:CHMP2B,P40763:STAT3,P09874:PARP1,P11216:PYGB,Q07812:BAX,P55957:BID,P0C0S5:H2AZ1,O75367:MACROH2A1,Q8IUE6:H2AC21,P11217:PYGM,P16104:H2AX,P09429:HMGB1,P04839:CYBB
VEGF signaling pathway(hsa04370)	0.725484	1.36622	0.0635118	58	15	P12931:SRC,Q02750:MAP2K1,P27986:PIK3R1
Sphingolipid signaling pathway(hsa04071)	0.66785	1.34753	0.0614849	120	26	Q04206:RELA,Q02750:MAP2K1,P27986:PIK3R1,Q07812:BAX,P55957:BID
Ubiquitin mediated proteolysis(hsa04120)	0.671847	1.34521	0.0810502	145	25	Q93034:CUL5,P63279:UBE2I,Q14669:TRIP12,Q13616:CUL1,Q13620:CUL4B
Pathways of neurodegeneration - multiple diseases(hsa05022)	0.598463	1.33846	0.00704935	482	115	P21912:SDHB,Q15008:PSMD6,P17980:PSMC3,P0C7P4:UQCRFS1P1,Q9UJW0:DCTN4,Q04206:RELA,P15954:COX7C,Q9UQN3:CHMP2B,P62333:PSMC6,Q02750:MAP2K1,Q07812:BAX,P48729:CSNK1A1,Q13561:DCTN2,P19784:CSNK2A2,P24539:ATP5PB,P55957:BID,Q99436:PSMB7,P62191:PSMC1,Q13200:PSMD2,Q9UNM6:PSMD13,P35637:FUS
ECM-receptor interaction(hsa04512)	-0.549628	-1.63028	0.0120482	90	40	P13224:GP1BB,P05556:ITGB1,P49747:COMP,P16671:CD36,P31431:SDC4,P05106:ITGB3,P35443:THBS4,P07942:LAMB1,P08514:ITGA2B,Q14118:DAG1,P07359:GP1BA,P16070:CD44,P40197:GP5,O15335:CHAD,P23229:ITGA6,O15230:LAMA5
Cholesterol metabolism(hsa04979)	-0.566705	-1.65113	0.00952381	52	31	P06727:APOA4,P02654:APOC1,P30536:TSPO,Q9P0L0:VAPA,Q9UHD4:CIDEB,P11150:LIPC,P02656:APOC3,P38571:LIPA,P16671:CD36,P02655:APOC2,P08519:LPA,P11597:CETP,P02652:APOA2,O95477:ABCA1,Q9Y5X9:LIPG,P04180:LCAT

## Sheet: GSEA_ARDS_HC
Term	ES	NES	pval	geneset_size	matched_size	core_genes
Oxidative phosphorylation(hsa00190)	0.680456	1.58168	0	138	28	P21912:SDHB,Q9UI12:ATP6V1H,Q15904:ATP6AP1,O75964:ATP5MG,Q9Y5K8:ATP6V1D,P09669:COX6C,P20674:COX5A,P15954:COX7C,P13073:COX4I1,P61421:ATP6V0D1,P21281:ATP6V1B2,P0C7P4:UQCRFS1P1,P38606:ATP6V1A,P48047:ATP5PO,O75947:ATP5PD,P10606:COX5B,P24539:ATP5PB,P21283:ATP6V1C1
Proteasome(hsa03050)	0.649132	1.53439	0.003125	46	31	P28065:PSMB9,P25789:PSMA4,P28062:PSMB8,P49721:PSMB2,P17980:PSMC3,P28072:PSMB6,Q99460:PSMD1,Q99436:PSMB7,P28070:PSMB4,P49720:PSMB3,P62191:PSMC1,P28066:PSMA5,P51665:PSMD7,O00487:PSMD14,Q15008:PSMD6,P25787:PSMA2,P62333:PSMC6
Spliceosome(hsa03040)	0.606193	1.50024	0	132	67	Q5VTL8:PRPF38B,O15042:U2SURP,Q9Y3B4:SF3B6,P49756:RBM25,P38159:RBMX,Q12874:SF3A3,P09661:SNRPA1,Q13838:DDX39B,P61326:MAGOH,Q9BUQ8:DDX23,O75494:SRSF10,O75400:PRPF40A,Q15459:SF3A1,Q53GS9:USP39,Q15393:SF3B3,Q9Y5S9:RBM8A,Q13595:TRA2A,O43290:SART1,O75533:SF3B1,P55769:SNU13,Q15428:SF3A2,Q86XP3:DDX42,O75643:SNRNP200,O43143:DHX15,P38919:EIF4A3,P07910:HNRNPC,Q9UKV3:ACIN1,O60306:AQR,Q07955:SRSF1,Q00839:HNRNP…
Sphingolipid signaling pathway(hsa04071)	0.638616	1.4948	0.00845666	120	26	Q04206:RELA,Q02750:MAP2K1,P19838:NFKB1,P28482:MAPK1,P27986:PIK3R1,Q07812:BAX,P08754:GNAI3,P60484:PTEN,P55957:BID
Amino sugar and nucleotide sugar metabolism(hsa00520)	0.672481	1.47531	0.010101	49	18	O95394:PGM3,Q9NR45:NANS,P52790:HK3,Q96G03:PGM2,Q9BXD5:NPL,Q9Y5P6:GMPPB,P51570:GALK1,O15305:PMM2,Q9UJ70:NAGK,O60701:UGDH,P19367:HK1
Valine, leucine and isoleucine degradation(hsa00280)	0.658119	1.47354	0.0164474	48	21	P30837:ALDH1B1,P09622:DLD,P09110:ACAA1,P05091:ALDH2,P24752:ACAT1,P55809:OXCT1,P49419:ALDH7A1,P40939:HADHA,P80404:ABAT,P22033:MMUT,P30084:ECHS1,Q9BWD1:ACAT2
Fatty acid degradation(hsa00071)	0.665009	1.45784	0.0121951	43	19	P30837:ALDH1B1,P09110:ACAA1,P05091:ALDH2,P33121:ACSL1,P24752:ACAT1,P49419:ALDH7A1,P40939:HADHA,O60488:ACSL4,P30084:ECHS1,Q9BWD1:ACAT2
Necroptosis(hsa04217)	0.598939	1.45009	0.0102564	160	41	Q58FG1:HSP90AA4P,P16104:H2AX,Q9UQN3:CHMP2B,P09874:PARP1,P40763:STAT3,Q07812:BAX,P47712:PLA2G4A,P55957:BID,P05141:SLC25A5,P45880:VDAC2,P21796:VDAC1,P11217:PYGM,P11216:PYGB,P0C0S5:H2AZ1,Q13555:CAMK2G,Q8IUE6:H2AC21,P15104:GLUL,O75367:MACROH2A1,P25445:FAS,P09429:HMGB1,P07900:HSP90AA1,P04839:CYBB
FoxO signaling pathway(hsa04068)	0.669687	1.4458	0.014977	132	16	Q02750:MAP2K1,P04179:SOD2,P40763:STAT3,P28482:MAPK1,P27986:PIK3R1,P60484:PTEN,Q9Y4H2:IRS2,Q93009:USP7
Autophagy - animal(hsa04140)	0.623119	1.44002	0.0138004	146	26	Q9Y371:SH3GLB1,Q9BV40:VAMP8,Q02750:MAP2K1,P28482:MAPK1,P27986:PIK3R1,Q9NT62:ATG3,P60484:PTEN,Q9Y4H2:IRS2
NF-kappa B signaling pathway(hsa04064)	0.572714	1.42239	0.0040568	163	57	Q04206:RELA,P19784:CSNK2A2,P63279:UBE2I,O95786:RIGI,P09874:PARP1,Q00653:NFKB2,P67870:CSNK2B,P16885:PLCG2,P19838:NFKB1,P05362:ICAM1,Q14258:TRIM25,A0A0C4DH33:IGHV1-24,P0DP01:IGHV1-8,P07948:LYN,P01814:IGHV2-70
mTOR signaling pathway(hsa04150)	0.60709	1.41814	0.0105152	161	28	Q9UI12:ATP6V1H,P55735:SEC13,Q02750:MAP2K1,Q9Y5K8:ATP6V1D,Q6IAA8:LAMTOR1,P28482:MAPK1,P27986:PIK3R1,P21281:ATP6V1B2,P38606:ATP6V1A,P60484:PTEN,Q9Y376:CAB39,P51812:RPS6KA3,P62993:GRB2,P21283:ATP6V1C1
VEGF signaling pathway(hsa04370)	0.655289	1.40106	0.0409556	58	15	Q02750:MAP2K1,P16885:PLCG2,P28482:MAPK1,P15692:VEGFA,P27986:PIK3R1,P47712:PLA2G4A,P12931:SRC
Glyoxylate and dicarboxylate metabolism(hsa00630)	0.629662	1.37971	0.0484234	30	16	P21549:AGXT,P09622:DLD,Q9UJM8:HAO1,P24752:ACAT1,P34896:SHMT1,P22033:MMUT,Q9BWD1:ACAT2,P15104:GLUL
TNF signaling pathway(hsa04668)	0.623408	1.37917	0.0366667	115	19	P17676:CEBPB,Q04206:RELA,P16220:CREB1,Q02750:MAP2K1,P19838:NFKB1,P28482:MAPK1,P27986:PIK3R1,P05362:ICAM1,P08254:MMP3
Epstein-Barr virus infection(hsa05169)	0.545955	1.3719	0.00301205	260	81	Q96ST3:SIN3A,Q04206:RELA,P05161:ISG15,O95786:RIGI,Q9Y6K5:OAS3,Q00653:NFKB2,Q03519:TAP2,P40763:STAT3,P16885:PLCG2,P19838:NFKB1,P17980:PSMC3,P27986:PIK3R1,P05362:ICAM1,Q07812:BAX,Q99460:PSMD1,A0A0C4DH33:IGHV1-24,Q93009:USP7,P0DP01:IGHV1-8,P55957:BID,P07948:LYN,P01814:IGHV2-70,P62191:PSMC1,P51665:PSMD7,O00487:PSMD14,Q15008:PSMD6,P25445:FAS,P62333:PSMC6
Endocytosis(hsa04144)	0.532823	1.3574	0.004	262	100	P25098:GRK2,Q9Y371:SH3GLB1,P40818:USP8,Q9UQN3:CHMP2B,Q9Y6D5:ARFGEF2,Q9Y3C0:WASHC3,P29590:PML,Q92747:ARPC1A,Q9BPX5:ARPC5L,Q641Q2:WASHC2A,O75436:VPS26A,C4AMC7:WASH3P,Q15027:ACAP1,P09497:CLTB,Q96B97:SH3KBP1,Q99816:TSG101,P09496:CLTA,P42566:EPS15,Q9NZN4:EHD2,Q15075:EEA1,P11717:IGF2R,Q9UBC2:EPS15L1,Q9UBQ0:VPS29,Q8NDX1:PSD4,Q96QK1:VPS35,P12931:SRC,Q99961:SH3GL1,O94973:AP2A2,Q9BRG1:VPS25,Q9H223:EHD4
Pathways of neurodegeneration - multiple diseases(hsa05022)	0.523299	1.33228	0.004	482	115	P21912:SDHB,Q04206:RELA,P19784:CSNK2A2,Q9UQN3:CHMP2B,Q02750:MAP2K1,P25789:PSMA4,P67870:CSNK2B,P09669:COX6C,P19838:NFKB1,P28482:MAPK1,P49721:PSMB2,P20674:COX5A,P15954:COX7C,P17980:PSMC3,P13073:COX4I1,Q07812:BAX,Q9UJW0:DCTN4,P28072:PSMB6,Q99460:PSMD1,P0C7P4:UQCRFS1P1,P48047:ATP5PO,O75947:ATP5PD,P55957:BID,Q13561:DCTN2,Q99436:PSMB7,P28070:PSMB4,P05141:SLC25A5,P10606:COX5B,P49720:PSMB3,P45880:VDAC2,P…
Focal adhesion(hsa04510)	-0.283552	-1.33118	0	208	79	P25391:LAMA1,P17301:ITGA2,P02452:COL1A1,P62834:RAP1A,O75369:FLNB,O43707:ACTN4,Q15746:MYLK,O75116:ROCK2,P50552:VASP,P04085:PDGFA,P07996:THBS1,P01127:PDGFB,P22105:TNXB,P11047:LAMC1,P05019:IGF1,P18206:VCL,P35442:THBS2,P05771:PRKCB,Q9GZP0:PDGFD,P05556:ITGB1,P78509:RELN,P49767:VEGFC,P49747:COMP,Q9HBI1:PARVB,Q13418:ILK,Q9NRA1:PDGFC,P12814:ACTN1,P35443:THBS4,P08514:ITGA2B,P05106:ITGB3,O15335:CHAD,O15230…
Cell adhesion molecules(hsa04514)	-0.430003	-1.57759	0	162	33	P16109:SELP,P33151:CDH5,P12830:CDH1,P13598:ICAM2,P05556:ITGB1,Q12860:CNTN1,P14209:CD99,P16284:PECAM1,P31431:SDC4,P23229:ITGA6,P25189:MPZ
ECM-receptor interaction(hsa04512)	-0.540283	-2.04371	0	90	40	P08123:COL1A2,P25391:LAMA1,P17301:ITGA2,P02452:COL1A1,P07996:THBS1,P22105:TNXB,P11047:LAMC1,P16070:CD44,P35442:THBS2,P07359:GP1BA,P05556:ITGB1,P78509:RELN,P49747:COMP,P16671:CD36,P40197:GP5,P35443:THBS4,P13224:GP1BB,P14770:GP9,P08514:ITGA2B,P05106:ITGB3,P31431:SDC4,O15335:CHAD,O15230:LAMA5,P23229:ITGA6

## Sheet: GSEA_DC_HC
Term	ES	NES	pval	geneset_size	matched_size	core_genes
Thermogenesis(hsa04714)	0.649604	1.45653	0.0105485	238	42	P51531:SMARCA2,P16220:CREB1,Q969G3:SMARCE1,P09669:COX6C,Q92925:SMARCD2,P33121:ACSL1,P20674:COX5A,P13073:COX4I1,P48047:ATP5PO,P10606:COX5B,O60488:ACSL4,O75947:ATP5PD,P62993:GRB2,Q8TAQ2:SMARCC2
B cell receptor signaling pathway(hsa04662)	0.627412	1.42539	0.00621118	140	54	Q6ZUJ8:PIK3AP1,P13164:IFITM1,P28482:MAPK1,P16885:PLCG2,P0DP01:IGHV1-8,P19838:NFKB1,P62993:GRB2,P07948:LYN,O95644:NFATC1,Q04206:RELA,Q02750:MAP2K1
Fatty acid degradation(hsa00071)	0.682812	1.42314	0.0305523	43	19	P30837:ALDH1B1,P09110:ACAA1,P33121:ACSL1,Q16836:HADH,P24752:ACAT1,O60488:ACSL4,P30084:ECHS1
Fc epsilon RI signaling pathway(hsa04664)	0.61653	1.41431	0.0104493	125	52	P09917:ALOX5,P28482:MAPK1,P16885:PLCG2,P47712:PLA2G4A,P0DP01:IGHV1-8,P62993:GRB2,P07948:LYN,P20292:ALOX5AP,Q02750:MAP2K1
NF-kappa B signaling pathway(hsa04064)	0.602239	1.38941	0.0164779	163	57	O95786:RIGI,P67870:CSNK2B,P05362:ICAM1,P16885:PLCG2,Q14258:TRIM25,P0DP01:IGHV1-8,P19838:NFKB1,P07948:LYN,P19784:CSNK2A2,Q00653:NFKB2,Q04206:RELA,P09874:PARP1
TGF-beta signaling pathway(hsa04350)	-0.558364	-1.62657	0	96	19	P09529:INHBB,P01137:TGFB1,P81172:HAMP,Q14766:LTBP1,P07996:THBS1,P55103:INHBC,P63208:SKP1,P19883:FST,Q9H772:GREM2,P58166:INHBE,P07585:DCN,Q15796:SMAD2,O00292:LEFTY2
ECM-receptor interaction(hsa04512)	-0.505691	-1.83988	0	90	40	P07996:THBS1,P02751:FN1,P17301:ITGA2,P05556:ITGB1,P11047:LAMC1,P25391:LAMA1,P49747:COMP,P35442:THBS2,P16671:CD36,P35443:THBS4,P78509:RELN,P49746:THBS3,P08514:ITGA2B,P22105:TNXB,P23229:ITGA6,P13224:GP1BB,P05106:ITGB3,P14770:GP9,P31431:SDC4,O15335:CHAD
