# Supplementary material for: Integrative multi-omics analysis unravels the host response landscape and reveals a serum protein panel for early prognosis prediction for ARDS
Source: Crit Care. 2024 Jul 2;28:213. doi: 10.1186/s13054-024-05000-3 (PMC11218270; doi:10.1186/s13054-024-05000-3)
Supplement: Supplementary file 5 — Additional file 5. [file 13054_2024_5000_MOESM5_ESM.xlsx]

## Sheet: raw_metabolomics
	label	Octenoyl-L-carnitine	LysoPC(0:0/18:0)	LysoPE(0:0/18:2(9Z,12Z))	LysoPE(0:0/16:0)	LysoPC(16:1(9Z)/0:0)	LysoPI(20:4(5Z,8Z,11Z,14Z)/0:0)	Docosapentaenoic acid (22n-3)	Torasemide	LysoPC(0:0/18:1(9Z))	Taurodeoxycholic acid	L-Isoleucine	LysoPE(20:4(5Z,8Z,11Z,14Z)/0:0)	N-Methylalanine	LysoPE(0:0/18:0)	Chenodeoxycholic acid glycine conjugate	Chenodeoxycholylglycine	LysoPC(0:0/18:2(9Z,12Z))	Glycochenodeoxycholic acid 3-glucuronide	LysoPC(22:6(4Z,7Z,10Z,13Z,16Z,19Z)/0:0)	LysoPC(20:4(8Z,11Z,14Z,17Z)/0:0)	LysoPA(18:2(9Z,12Z)/0:0)	LysoPC(0:0/16:0)	L-Proline	Sphingosine 1-phosphate	N-Acetyltryptophan	LysoPE(18:1(9Z)/0:0)	Indolelactic acid	LysoPE(0:0/18:1(11Z))	(10Z,14E,16E)-10,14,16-Octadecatrien-12-ynoic acid	PC(17:2(9Z,12Z)/0:0)	gamma-Glutamylphenylalanine	N-Acetyl-D-tryptophan	L-Histidine	LysoPC(18:1(9Z)/0:0)	Taurocholic acid	N-Acetylaspartylglutamic acid	5beta-Pregnane-3alpha,20alpha-diol	2-Methylhippuric acid	LysoPE(0:0/16:1(9Z))	Gypsogenin 3-O-b-D-glucuronide	D-Xylose	(-)-Myrtenyl isovalerate	Hexanoylcarnitine	Tyr-Gly	Glycocholic acid 3-sulfate	12a-Hydroxy-3-oxocholadienic acid	LysoPC(18:3(9Z,12Z,15Z)/0:0)	LysoPE(22:5(4Z,7Z,10Z,13Z,16Z)/0:0)
ARDS_1	ARDS	74866.2	1.92474e+06	877965	1.1959e+06	508270	510970	34101	2881.36	2.49357e+06	1158.17	1.3559e+06	604410	5414.52	343086	52841	46211.9	1.98641e+07	16669.7	531265	1.1377e+06	62888.3	3.83194e+07	205848	72497.6	1678	1.00041e+06	36241.8	310129	785.564	153487	6457.76	1643.79	40710.4	1.51693e+07	8622.95	1098.75	5002.59	165.693	27449.4	1054.51	4375.16	8313.03	20096.5	3123.71	28062.5	3570.54	242010	37231.3
ARDS_2	ARDS	66815.2	2.24519e+06	321697	507532	457479	132907	27855.8	1122.06	1.85744e+06	2168.7	1.40204e+06	236028	4231.57	184164	6856.29	5272.41	1.25968e+07	5749.24	342993	886761	81445.7	3.88092e+07	169560	99230.5	891.514	436766	16264.4	138251	1083.85	101576	2434.09	1010.86	36876.3	1.168e+07	23318.1	154.23	6671.55	115.632	12408.5	1144.92	3831.56	5264.64	32132.3	1177.52	3430.33	3003.77	118570	11335.3
ARDS_3	ARDS	64979	1.29111e+06	459117	778259	245312	134275	23846.7	13735.5	1.7441e+06	52.7462	1.65103e+06	429744	7839.13	184884	8199.36	7058.81	1.04263e+07	99.4824	269804	742046	36525.5	3.38114e+07	327246	77964.9	790.059	728797	30595.6	219362	451.101	100899	3116.87	835.098	41848.4	9.96005e+06	5356.83	267.849	6555.32	94.864	7796.78	1875.64	2729.79	8013.45	43774.9	1144.57	5360.64	888.999	84383	25061.1
ARDS_4	ARDS	34472.3	1.86395e+06	163502	690623	177456	205827	31987.7	106.605	1.76087e+06	165.44	1.84606e+06	246883	6572.79	231958	236.527	2.43021	1.17613e+07	1256.51	446848	1.54947e+06	58286.9	3.3995e+07	111108	80920	709.475	412132	9592.99	128491	582.925	103563	1845.28	625.963	30644.9	1.00365e+07	74.483	167.061	10549.7	70.7758	2846.17	812.54	1870.94	8566.97	20275	1205.22	2164.1	622.484	48173.1	22492.9
ARDS_5	ARDS	147909	538382	200102	522915	129462	187420	24950.2	383213	1.04636e+06	191.45	1.13739e+06	194624	3247.01	93075.7	2371.04	1879.53	6.02527e+06	2341.09	144104	531085	23588.3	1.96295e+07	67999.9	40424.8	671.888	383230	21479.9	105417	529.409	55149.1	4288.4	704.136	25131.2	5.92494e+06	3733.97	1602.58	12262.5	103.328	6982.15	632.381	17316.4	7061.74	295700	2178.15	5185.26	384.368	30539.2	9170.17
ARDS_6	ARDS	41242.9	2.00253e+06	541011	732049	465500	164617	27495.9	1748.54	2.0157e+06	409.087	1.27578e+06	396912	3499.65	198825	1002.84	818.284	1.32055e+07	1026.93	483768	1.10544e+06	45313.2	3.52009e+07	180758	92136.7	3273.07	630490	16787.6	200396	212.211	148896	2159.18	3395.26	44008	1.1822e+07	4803.32	348.774	11392.2	62.8102	15718.1	1469.68	2772.61	6942.29	22703.3	661.114	10804	3729.68	132261	15630.7
ARDS_7	ARDS	30380.4	2.29481e+06	495204	1.43141e+06	287919	582458	55359.8	232.94	3.22911e+06	461.796	1.59102e+06	776383	8482.31	406270	9786.61	8874.08	2.67174e+07	1412.55	1.30644e+06	3.55893e+06	118915	5.08583e+07	195204	100959	2487.04	944386	15791.1	304087	793.108	218100	2047.67	2336.37	38854.3	2.15971e+07	1531.16	195.895	7143.86	253.671	6607.88	30791.6	1959.83	10174.9	15298.5	1519.97	10880.5	7296.89	84336	28690.5
ARDS_8	ARDS	34260.9	2.22351e+06	603979	596793	386371	112077	17626.1	88782.6	2.01595e+06	1983.95	1.39064e+06	337322	4466.08	181592	153052	170523	1.4427e+07	228.491	421647	901690	84967.9	3.40403e+07	196620	81455	605.432	562067	14449.6	194110	167.117	141111	2818.13	760.728	56048.7	1.17052e+07	31591.4	381.225	11182.2	107.627	14616.3	1040.12	4590.25	5062.6	23872.6	1366.4	3416.9	1021.17	125418	13351.2
ARDS_9	ARDS	68098.7	1.92812e+06	338003	849741	220222	255009	57695.1	2214.88	1.941e+06	3067.99	1.67289e+06	422562	7518.54	255340	50138.7	51182.9	1.87536e+07	1139.41	656773	1.54402e+06	53256.5	4.02428e+07	152334	48210.3	887.258	477903	16306.7	139422	604.435	141695	2506.96	1235.16	33504.7	1.19015e+07	8586.55	301.323	13021	90.7201	4767.2	1280.84	3090.08	6889.54	43136.7	857.497	5486.61	4865.22	54217.6	29477.4
ARDS_10	ARDS	30313.4	4.17056e+06	656091	685062	472904	320128	8806.55	1093.91	3.03789e+06	952.473	1.62936e+06	284749	7180.72	311927	57376.9	64108.2	3.42771e+07	1930.13	523979	1.45717e+06	129356	6.10937e+07	207563	83451.6	967.615	718054	11285.4	223315	1034.02	330577	2424.5	1717.85	38529.9	1.86319e+07	39993.8	117.807	17077.1	176.668	5106.51	1596.49	3333.91	7081.45	9189.61	668.546	2173.13	1913.18	79921.9	11227.6
ARDS_11	ARDS	35052.2	2.60152e+06	760736	727600	363969	455865	191660	480.948	2.41148e+06	4077.73	1.74577e+06	776357	7862.51	248750	59791.7	67407.3	2.46744e+07	5085.84	1.02766e+06	1.80091e+06	109049	5.26089e+07	121131	55359.9	2885.57	566632	19927.5	180735	730.811	230114	2923.96	2455.61	35835.3	1.43559e+07	7975.57	299.903	7709.27	112.664	5299.97	998.529	2431.37	9113.71	30213.7	1290.81	10438.2	3342.22	83726	33882.6
ARDS_12	ARDS	48160	2.55969e+06	564994	878659	649922	182667	9466.91	1188.9	3.09368e+06	193.391	1.83561e+06	337725	4899.51	265054	134084	149961	1.58376e+07	15967.2	384018	1.18395e+06	56999	4.2568e+07	196230	133082	494.488	1.24783e+06	12662.2	350462	1062.88	139879	2924.04	421.939	37173.5	1.9691e+07	1273.28	203.316	10361.5	118.453	26806.8	4482.52	2110.87	5687.7	12079.8	473.942	14522	3552.02	384426	11532.3
ARDS_13	ARDS	32904.9	1.72015e+06	150452	804722	186051	177335	12692.9	3146.69	1.85276e+06	11381.6	1.26476e+06	277115	6557.27	249378	1301.81	781.956	8.32926e+06	3010.26	531275	1.4371e+06	49527.3	3.53162e+07	167475	110409	2012.13	389423	30716.7	125407	115.248	79731	3831.53	2146.1	36501	9.46148e+06	56.32	390.187	5161.84	55.0009	2848.83	1187.42	3486.55	7648.74	23363.5	1112.19	6499.66	3563.19	38776.1	12417.1
ARDS_14	ARDS	90796.6	629254	201792	554613	178264	162483	10814.8	755582	629506	12083.9	1.85989e+06	118888	2620.94	144799	1206.03	835.379	4.51459e+06	834.294	74920.6	193529	18843.2	1.57138e+07	113672	83788.2	221642	363586	43902.9	105452	1095.4	33182.6	6670.01	281379	41753.8	4.38487e+06	4097.52	1693.52	23398.7	277.896	12549.7	285.064	6444.63	7587.4	34434.7	2457.68	27123.9	2495.54	59102.7	2815.57
ARDS_15	ARDS	52793.4	735082	96409.4	333724	136694	215342	18494.5	1116.99	1.41305e+06	1420.83	1.03606e+06	154904	5732.6	86203.5	22199.9	17546.3	9.88693e+06	1471.57	294653	892393	16892.5	1.81677e+07	92103.8	111815	3458.46	207702	30812.6	61751.4	941.97	108358	4162.93	2916.29	34274.9	7.40978e+06	2484.26	791.985	13971.1	602.199	2370.95	562.49	1764.92	9438.07	37082.6	951.93	34399.2	4148.69	39957.1	5996.96
ARDS_16	ARDS	55480.2	1.88772e+06	948244	634626	573123	215159	70944.3	23745.4	2.11387e+06	7772.8	1.71286e+06	470359	6138.5	181123	18508	22908.8	1.6825e+07	9971.45	513307	712540	88405.5	3.95862e+07	208443	50116.6	15186.1	819307	35231.2	268796	1412.39	145670	3493.11	16915	39017.5	1.20917e+07	44106.6	469.545	9556.62	482.307	35626.8	3518.16	6463.5	7842.54	43325.5	2327.19	7580.78	1394.97	106160	40360
ARDS_17	ARDS	192745	707777	391508	1.71708e+06	130694	286822	39435.1	641858	1.53741e+06	1689.21	1.66143e+06	453499	12707.1	340112	427.139	509.984	1.08096e+07	1307.95	299908	897533	50620.8	2.11996e+07	129239	55397.9	788.132	1.13798e+06	124059	325529	1900.43	96529.9	6746.6	830.277	34584.9	9.53892e+06	11947.3	2517.98	3615.67	479.102	8910.61	27734.7	11427.9	8319.96	498583	5840.87	23213.8	2671.66	22182.4	14893.9
ARDS_18	ARDS	117138	1.06483e+06	438348	765542	389905	143279	17473.6	156523	1.59917e+06	22276.4	1.99854e+06	357619	6421.34	142332	8687.39	5930.52	1.56564e+07	1502.15	380056	963175	57339.8	3.59225e+07	134799	54567.4	1781.6	583729	29852.1	165403	662.159	135498	3924.78	1431.78	49993.6	1.03133e+07	824.236	633.851	13231.9	85.3752	15308.8	1276.95	5413.13	10683	51301.6	610.51	10166.3	1063.73	38790.6	6711.59
ARDS_19	ARDS	70748.6	1.02974e+06	487632	911736	213896	169324	32084.3	80497.5	1.56302e+06	531.583	2.94319e+06	370516	7582.51	171403	67846.8	61262.6	1.40758e+07	1182.68	419586	895728	76161.3	2.61721e+07	251058	82019.4	16547.5	677702	20338.1	213054	1091.15	122059	13335.1	16523.3	52414.4	9.25578e+06	31199.6	582.444	8426.7	271.589	10165.1	941.702	11731.7	7881.55	47503.1	2617.52	8110.9	1126.63	57914.3	18317.8
ARDS_20	ARDS	46866.5	2.8489e+06	1.16827e+06	1.01785e+06	639229	394106	115088	1027.66	2.94493e+06	765.102	1.68879e+06	1.01693e+06	8922.34	250226	4115.27	3806.39	2.91356e+07	5049.13	801367	1.32169e+06	181516	6.06272e+07	222120	57898.4	452.779	1.13415e+06	10817.4	358488	377.67	212563	3475.46	576.006	40345.2	1.83627e+07	557.433	185.619	9110.3	89.8502	25012.3	471.593	5446.67	7224.85	25752.3	585.702	1222.06	1892.52	119385	94282.6
ARDS_21	ARDS	253401	1.24414e+06	115351	264458	163552	78017	21361.7	947591	1.00251e+06	5554.6	1.04483e+06	95161.5	8988.59	85480.9	1889.88	2017.32	5.21563e+06	14478.9	86607.1	347241	105221	2.4403e+07	202231	94766.5	505963	250035	34106	65695.3	1621.31	46343.2	12446.4	632591	51496.1	6.264e+06	79147.7	338.497	3963.66	216.011	2332.21	902.351	15435.4	6579.52	32590	8015.27	14852.7	4265.99	16005.4	2339.07
ARDS_22	ARDS	65771.3	1.82124e+06	419450	774396	424822	111562	9804.48	941.864	1.78966e+06	1684.12	1.45818e+06	191416	8716.21	196098	508.137	281.419	1.08432e+07	206.326	251241	444005	122280	3.93461e+07	176860	117149	250.165	546669	14600.3	175045	690.351	101984	2481.17	278.352	49605.7	1.0171e+07	1802.8	291.344	14722.9	122.555	9309.19	2183.84	1516.69	7548.21	32132.8	393.509	3542.04	2629.87	66445.5	3451.44
ARDS_23	ARDS	144496	1.45021e+06	575611	392989	133777	429150	52665.6	84.984	2.12243e+06	2330.62	1.3158e+06	660235	7368.45	137122	109691	130898	1.72379e+07	2285.13	549950	1.65817e+06	70934.2	2.63873e+07	218601	124720	2010.03	684094	25224.2	266686	920.387	167512	4262.28	1663.22	48717.7	1.11113e+07	38939.4	475.672	8011	226.919	2373.3	1111.8	4807.13	7023.94	36776.4	1840.14	33273.3	868.444	91994.6	24836.6
ARDS_24	ARDS	57335.4	1.64555e+06	584261	1.12582e+06	334054	221966	54798.5	30930.4	1.71991e+06	10984.2	881249	466318	2460.73	306151	107054	109799	1.26003e+07	174644	704432	1.01446e+06	161217	4.62607e+07	57189.7	82858.1	661.589	675539	14440.3	237863	755.634	105169	2775.98	789.935	23635.7	1.06523e+07	1332.41	485.312	11004.8	71.3521	11634	1650.79	6531.4	6573.98	30414.3	1528.52	11547.9	1157.5	59207.8	13178.5
ARDS_25	ARDS	36598.3	2.23137e+06	692684	970868	524373	198851	31454.2	60081.2	2.31814e+06	3137.7	2.00274e+06	492801	10183.2	269335	11651.3	12577.9	2.23463e+07	1950.21	616903	1.25012e+06	74125.8	4.56409e+07	355781	103723	1037.96	661317	29546	180066	2900.11	185319	2755.23	991.29	58005.1	1.50635e+07	287.918	224.017	14712.2	75.7665	18815.6	438717	2493.71	8475.88	18555.7	339.636	6030.41	4962.95	160977	17021.7
ARDS_26	ARDS	130732	1.26932e+06	400052	800010	292913	128274	19529.8	20681.7	1.40315e+06	898.136	1.76912e+06	334566	7963.91	263935	10866.1	8405.99	1.12238e+07	1070.46	211084	774814	47186.5	2.7527e+07	154054	79491.6	5405.61	562923	40957.2	162684	347.225	100587	4751.71	5172.68	35788	7.89483e+06	18501.2	649.821	17804.7	200.126	10572.2	846.82	3590.66	6544.29	44450.3	717.664	18802.5	5460.69	54415.5	15466.5
ARDS_27	ARDS	113796	1.51362e+06	1.16693e+06	765386	394099	460691	45881.1	87.606	3.26201e+06	332.403	1.29689e+06	699814	5547.29	228691	337.705	272.998	2.69372e+07	8670.27	787490	1.03014e+06	110770	4.13752e+07	258042	71173.4	1586.89	2.65317e+06	16999.3	777830	752.892	218384	3948.59	1828.13	27938.9	2.0335e+07	733.042	902.177	8024.87	66.1457	14512.1	2021.03	4251.97	7550.49	37824.7	1386.95	4516.21	1226.85	222586	30408.8
ARDS_28	ARDS	81215.6	478879	81210.4	312176	58518.3	200334	45607.6	1536.16	472449	303.73	1.89461e+06	82073.1	11383.5	74855.6	5408.39	5177.92	1.96785e+06	6927.37	58644.7	277112	26983.1	2.04027e+07	171374	38842.9	751746	169541	45244.8	52988	1542.96	16400.1	2752.2	744536	47410	2.54876e+06	9584.16	757.547	14577.9	140.903	1342.9	896.165	3343.28	5201.44	56320.6	1388.56	37341.3	10870	7169.13	4140.11
ARDS_29	ARDS	25534.9	1.56284e+06	244002	899855	358658	126782	8464.55	31992.7	1.58024e+06	196.891	1.69817e+06	167420	5879.71	206991	135054	124460	9.50709e+06	14828.7	301872	665567	54735.6	3.58631e+07	191193	82282.9	2171.24	425854	77743.7	129566	1446.61	84402.6	3649.66	1869.05	42890.3	9.40616e+06	18369.3	282.278	12604.6	146.753	10990.3	28167.5	4069.49	11104	14457.5	629.974	10897.8	6107.57	77813.1	6018.62
ARDS_30	ARDS	41971.7	2.22294e+06	699815	911648	249967	189595	3182.07	31712.9	2.06263e+06	299.674	2.17736e+06	294766	13881.2	395914	37.2262	86.4234	2.04219e+07	3806.53	107049	631502	109210	4.21898e+07	232203	95704.4	941.831	669070	30845.2	183998	409.197	188793	2272.06	682.739	56183.8	1.2492e+07	368.726	205.731	26604	102.18	5516.23	1951.49	2301.41	8081.67	19931.2	773.746	4871.04	3541.69	61500.6	4384.02
ARDS_31	ARDS	86486.1	3.31916e+06	754336	1.34552e+06	529566	354853	39128.6	0.190195	3.55068e+06	203.384	1.02655e+06	416095	5263.89	415051	10119.1	10151.7	3.32763e+07	14709.9	784288	1.47703e+06	94672.2	5.80055e+07	133899	137774	2012.4	1.24561e+06	4730.16	396780	738.01	253132	1943.46	1710.8	32368.4	2.32542e+07	5739.85	127.995	6598.86	107.114	12398.7	1079.49	2818.92	9038.95	43042.1	511.185	3849.85	755.646	150090	23001.5
ARDS_32	ARDS	38749.4	1.48473e+06	285315	1.02339e+06	530554	184517	27024.9	2521.86	1.74421e+06	1930.18	1.73261e+06	273352	9817.66	228541	11412.9	9768.04	1.17307e+07	726.858	479858	599108	170610	4.9187e+07	182318	96099.5	984.843	479779	7775.02	150768	523.624	95300.6	3135.92	1326.7	59305.7	1.07388e+07	7858.17	171.173	11316.3	129.18	14860.4	1397.35	1351.74	7357.12	92795	1241.07	4282.09	6681.12	29983.7	7374.56
ARDS_33	ARDS	29166	2.06655e+06	619363	1.42982e+06	300757	310765	43108.8	8090.58	2.5165e+06	5648.4	1.65929e+06	578314	5451.58	318490	686.029	322.699	2.03781e+07	313.075	713994	1.68606e+06	81243.1	5.27965e+07	116673	54244	1978.03	1.06116e+06	30390.3	321838	97.8058	158725	3298.04	1334.75	50838.8	1.73842e+07	4179.32	589.679	3612.84	151.543	10624.4	1047.63	1632.55	9500.55	27793.6	753.489	16908.4	4017.44	95363.2	23635.6
ARDS_34	ARDS	102962	915267	700253	886516	220091	221769	21304.1	1029.4	2.24232e+06	176.373	1.90105e+06	503903	6579.05	164421	163.957	234.847	1.21898e+07	133.558	271603	555311	97361.5	3.27174e+07	152850	68068.6	168.589	1.2648e+06	17812.2	388220	378.917	83628.1	5766.62	241.19	47594.3	1.23109e+07	1779.92	1038.81	17542.3	126.374	9133.49	568.168	9671.01	4002.06	34799.4	2213.93	1671.95	2159.68	107330	22542.6
ARDS_35	ARDS	130485	1.31708e+06	376968	524578	351478	165276	16247.3	5334.82	1.59646e+06	5742.31	1.89462e+06	221412	11232.3	180287	685705	586148	1.32203e+07	29468.1	200610	541833	127832	3.48538e+07	197524	54308.6	222.799	540270	12630.3	126693	1997.46	106043	4150.12	281.674	55153.6	1.07091e+07	54407	198.601	15171.2	104.491	8330.43	681.067	9013.12	5514.7	61818.4	3019.61	20657.3	3991.76	72138.2	6788.85
ARDS_36	ARDS	126223	1.70965e+06	559212	1.29273e+06	305564	183665	13036.8	1340.55	1.84321e+06	14062	1.92759e+06	315508	3679.3	325564	1732	1387.88	1.51241e+07	4367.51	283059	854582	31668.4	3.77685e+07	95789.1	101273	76584.7	709799	17550.8	207574	698.747	115090	2140.34	79400.9	24095.7	1.16093e+07	4720.03	525.357	14752.3	49.3419	15117.6	915.771	7723.18	11261	36812.8	1811.86	21309.9	15624.5	115159	14741.3
ARDS_37	ARDS	67783.1	1.12133e+06	186594	604857	261054	121286	29059.2	214.766	1.06689e+06	1114.4	1.53698e+06	169625	4167.03	138739	3774.65	2606.76	5.22637e+06	6114.38	179276	533341	37927.3	3.51479e+07	108215	87698.4	758.21	361185	27824.8	105943	586.3	46634.5	7274.02	1008.83	33536.5	6.72826e+06	218.503	728.964	9918.23	162.494	7851.52	52911	6391.21	7112.3	45995.4	1545.41	7505.57	1099.31	37902.1	7801.01
ARDS_38	ARDS	112486	1.88218e+06	844191	1.31609e+06	437097	332906	41330.9	218.54	2.30006e+06	137.754	2.11026e+06	571310	9757.64	358662	417.253	132.802	2.24408e+07	4254.95	561858	922648	80877.3	5.09985e+07	241669	56693	344.601	1.09404e+06	16832.2	325426	786.324	179866	6628.31	210.56	50151.8	1.57099e+07	3305.99	336.522	14013.5	278.953	15695.5	1075.28	4360.22	7422.55	39508.9	1197.33	12753.1	9577	118810	50449.9
ARDS_39	ARDS	33273.5	1.43954e+06	36712.5	304985	162561	93760.3	40090.3	929.887	855126	253.726	1.02885e+06	70576.4	5003.69	96137.8	525.115	656.186	2.32758e+06	4229.53	243727	584379	50318.2	2.35516e+07	96419.2	66745.2	679.353	145686	16517.1	49436.8	534.654	20610.5	4107.21	532.554	29980.9	3.81447e+06	1033.31	110.588	10599.8	131.416	1536.87	1694.4	2865.42	6295.01	55052.4	1144.38	6529.16	3560.04	7926.01	3329.72
ARDS_40	ARDS	119265	1.22812e+06	242488	513273	447804	233751	28068.7	292347	1.38482e+06	52908.1	1.51726e+06	237393	6555.8	152234	3849.44	3260.9	7.90875e+06	14842.7	306872	585702	104543	4.22611e+07	119406	84367.1	1382.24	318099	30016.5	98099.3	803.46	73718.4	6249.2	1410.28	44794.8	8.8599e+06	19541.2	1101.05	10557.3	94.5682	8059.19	1615.85	4009.42	7486.52	55607.9	1208.49	45075.3	4528.94	66372.9	11458.1
ARDS_41	ARDS	75199.6	1.57902e+06	575994	1.33344e+06	317975	153667	6625.31	21895.2	2.0588e+06	1014.47	1.24166e+06	275654	4529.98	309406	22089.9	18368.3	1.98144e+07	2541.24	344117	447844	111669	4.14169e+07	92335.4	107869	887.586	723948	54281.9	223545	209.881	178294	7394.68	637.468	28317	1.22856e+07	23728.1	2026.6	3560.25	383.384	10307.1	568.763	17270.1	7440.81	69570.1	2093.22	17089.6	4550.53	50102.3	5621.26
ARDS_42	ARDS	19808	1.67453e+06	347413	1.01812e+06	417023	225102	17620	90174.2	2.13624e+06	4958.56	1.0956e+06	260735	5896.63	254152	21456.8	21099.3	1.61386e+07	11750.8	560761	1.3656e+06	125240	3.59505e+07	123006	117465	3175.34	600217	20531.7	199119	384.819	163722	2943.5	3365.03	37552.9	1.24337e+07	9296.33	369.585	15703.1	209.113	13310.4	1527.43	2184.93	9133.23	26240.2	1029.12	12152.6	4119.42	145963	18113.9
ARDS_43	ARDS	140707	2.36631e+06	492633	684064	348538	202244	10434.1	2.78598e-10	2.19404e+06	2016.85	1.49368e+06	151780	7236.79	267647	82948.7	86358.9	1.19342e+07	17173.8	217669	237007	99885.8	4.85872e+07	212990	74821.6	121.764	903628	17892.9	272875	676.705	92879.9	2449.97	116.978	40332.2	1.38088e+07	4846.77	281.27	2690.24	314.074	5690.52	22499.9	5531.11	4835.59	21164.8	3248.15	11176.7	2431.38	109617	8514.94
ARDS_44	ARDS	158784	1.3136e+06	478430	1.239e+06	210220	353809	42301.6	55811.2	2.12792e+06	1770.91	1.63405e+06	317189	3687.75	268042	2756.52	2569.86	1.44393e+07	1545.21	473021	807221	87511.6	3.85428e+07	112157	73419.5	297120	1.35576e+06	41638.2	393165	2034.23	117268	10268.6	425404	51038.4	1.4489e+07	393.275	3859.32	7110.81	274.393	12007.1	1046.58	36882.3	6207.57	126229	3347.81	21400.4	7177.62	94279.8	11690.9
ARDS_45	ARDS	63128.7	1.5606e+06	498358	856887	252473	290041	23800.1	1694.43	1.68e+06	1143.09	1.5894e+06	500006	4951.66	208476	1954.17	1226.6	1.63661e+07	11.7997	418176	1.10758e+06	57231.5	4.11183e+07	153352	86992.8	574384	552234	18809.5	167008	496.113	116210	3548.64	721983	41592.1	1.05528e+07	240.912	232.523	5670.89	139.374	9103.24	581.72	2499.4	6874.68	21095.2	879.72	16344.7	16522.7	98152.5	18256.8
ARDS_46	ARDS	35800.3	2.06957e+06	174227	531172	565128	193084	22014.1	2235.48	2.00432e+06	404.648	1.27474e+06	171052	4211.14	183205	1079.64	353.852	1.11325e+07	3171.55	600422	1.01302e+06	121819	3.49613e+07	108466	147585	1189.85	276340	16213	103553	614.579	118142	6379.25	744.975	36695.2	1.0038e+07	360.647	199.891	8796.38	182.431	12753.9	833.673	3897.63	5390.5	15337.5	1819.32	3722.15	1804.45	102896	14031.6
ARDS_47	ARDS	146937	2.98913e+06	477824	1.11036e+06	947264	114678	9296.9	1067.66	2.75459e+06	568.379	699469	530885	3665.06	249096	3114.43	3230.45	1.94228e+07	387.761	222752	1.48154e+06	88957	6.62798e+07	122159	177166	791.523	578309	16761.6	159099	756.877	156276	1740.4	792.659	20005.8	2.05697e+07	41547.7	187.146	15360.2	283.236	43301.1	1020.11	2041.23	6849.55	12087.3	676.139	9777.19	4203.28	356868	11430.4
ARDS_48	ARDS	24442.1	633853	268981	922703	220369	117296	29087.6	99.0754	1.05692e+06	506.642	1.20546e+06	227147	3677.45	162319	447.81	470.873	4.86886e+06	4998.79	214025	395368	83905.3	2.41341e+07	92018	73499.3	4721.92	391404	50060.8	123614	146.716	44990.8	7791.42	4375.49	47536.3	5.35439e+06	25080.3	1109.62	3719.5	44.3068	13331.2	967.947	5729.29	7350.37	29531.6	1212.37	25337.2	838.656	24851.4	13410
ARDS_49	ARDS	32565.8	1.82479e+06	233752	910802	225091	187812	28111.9	671.652	1.49039e+06	241.825	1.6743e+06	316970	7962.57	223676	80.3865	9.91706	9.60489e+06	719.529	430135	1.09698e+06	62232.9	4.24564e+07	193234	126580	272.457	493530	12149.8	154853	270.735	82347.2	2990.17	283.877	44262.8	9.35968e+06	3584.52	295.263	10405.9	128.449	4279.4	778.805	4818.17	5436.14	26826.7	810.693	890.309	3096.53	50099.1	13644.5
ARDS_50	ARDS	44755.5	920069	302824	1.21979e+06	468839	238283	22718	3912.82	2.04173e+06	215.707	1.02792e+06	382044	9588.64	228163	282.501	16.4452	1.32428e+07	4831.93	311146	1.08116e+06	56218.1	3.11969e+07	399334	83560.7	12998.9	659163	28008.8	184904	1066.05	111550	4437.56	11169.6	35283.5	1.22323e+07	1207.66	242.678	7416.36	233.247	21516.1	1194.91	2692.88	10157.4	23803.4	1248.91	19966.3	3052.46	47200.5	15648.9
ARDS_51	ARDS	62174.2	1.59832e+06	358943	792744	389463	148002	14464.7	28.5884	1.86903e+06	708.108	1.11099e+06	234149	4480.53	200084	334.768	230.382	1.07237e+07	8652.87	253322	593846	46015.4	3.60166e+07	174670	106941	689.859	686507	18179.7	217883	1511.39	87345.2	1845.36	526.891	30201.9	1.0948e+07	12305.7	168.131	3625.18	83.1736	11583.8	1036.28	2532.32	8893.72	25178.9	922.059	3532.67	1030.52	53584.2	19867.3
ARDS_52	ARDS	43208	653630	431981	968004	109179	126173	6237.27	7.47243e+06	829605	207.16	2.1005e+06	197858	8230	222914	103.802	236.014	9.11805e+06	3381.63	191817	310098	17889.9	1.82345e+07	203132	34666.2	119963	554524	246857	169900	150.701	83889.1	4010	81212.1	49433.2	4.37702e+06	6098.02	2931.17	7802.99	69.2214	6585.25	1427.91	7254.79	9495.62	45318.4	4307.72	21340	3268.63	19450	4891.68
ARDS_53	ARDS	98029.4	1.42652e+06	217561	433849	173887	181462	22034.3	204.922	1.22086e+06	428.262	1.62645e+06	209570	11701.2	144087	14068.3	12149.7	8.88463e+06	343.899	336497	477155	31529.3	2.99629e+07	145269	35565.1	406.737	302066	23516.1	99965.6	804.52	77593.8	3106.51	261.924	26584.7	5.81586e+06	3024.93	637.82	9127.05	35.5448	3031.83	1326.28	2901.69	7414.25	59732.1	1110.91	2423.76	3616.06	44334	5009.88
ARDS_54	ARDS	48458.9	1.69815e+06	231631	354637	170530	152887	33331	86.9724	1.40517e+06	1794.79	1.33888e+06	243076	4080.34	155478	40383.7	38921.7	9.81906e+06	3828.47	296052	897523	119796	2.89809e+07	125503	96944.1	929.437	217910	15611.3	80094.7	853.862	98757.8	3432.06	789.261	36835.5	6.25718e+06	247.179	167.221	14243.2	110.045	3456.44	1222.83	3496.39	6394.85	23420.4	1076.18	12609.8	3121.48	44761.6	14770.3
ARDS_55	ARDS	47203.1	2.70927e+06	750929	1.19176e+06	587420	270528	14741.9	8.53932	2.93294e+06	15335.1	1.64168e+06	441367	5702.84	325930	191224	176319	2.81468e+07	8421.88	394521	1.68466e+06	92282	4.57237e+07	286778	114674	1850.76	1.17232e+06	25603.4	354754	2060.05	233514	4122.58	1632.72	35475	1.91716e+07	28312.4	335.754	11165.3	120.344	32627	790.021	3021.43	10376	14867.8	1118.49	8791.93	3658.31	353521	23672.7
ARDS_56	ARDS	79373.9	623599	124946	232743	66974.7	75843.9	5330.43	3517.59	895647	22562.7	1.68954e+06	44613	5073.77	85794.2	696890	687771	3.41296e+06	11324.1	58863.6	92046	117386	1.19205e+07	287638	40013.9	1258.54	303665	35236.4	88587.2	2095.13	32498.8	10408.5	1342.39	67004.2	4.80777e+06	164355	1645.55	8104.25	183.509	1134.23	1916.11	3672.02	7733.4	54527.1	2674.86	13993.6	1748.16	27813.8	1817.2
ARDS_57	ARDS	179669	2.06757e+06	1.27347e+06	1.01074e+06	442360	308742	109654	78714.7	2.29411e+06	870.238	2.23112e+06	759820	10286.2	319816	18314.3	16985.9	2.455e+07	8185.78	435175	912521	79781.3	5.41116e+07	236436	66758.1	1001.95	1.28717e+06	35508.8	380875	1174.73	175475	4141.59	1229.4	59581.8	1.49719e+07	5296.94	146.658	5151.41	340.956	21676	1098.12	14050	7206.59	75362.8	2587.8	9713.86	3284.44	126820	93372.3
ARDS_58	ARDS	243321	997850	318145	826547	208240	234242	9273.91	37642.7	1.81987e+06	4610.4	1.06958e+06	264616	2521.42	266752	9559.48	10651.6	9.87723e+06	81831.7	184025	614931	82824.4	1.99972e+07	102219	83478.6	9902.91	1.11789e+06	36819	324531	1863.04	83993.9	15306	9187.69	32271.9	1.1642e+07	41738.2	783.676	6538.35	588.498	8103.41	760.538	9773.28	8476.97	21238.4	2361.39	9384.4	4421.02	91150.6	9683.41
ARDS_59	ARDS	219594	1.78054e+06	122790	442471	130552	115564	17645.9	265.973	1.28319e+06	4770.25	1.00308e+06	124622	2588.06	122394	327318	314039	5.18246e+06	3006.62	177454	375072	75644.9	3.60492e+07	141878	97136.2	956.202	259818	41306	76667.3	1690.71	45660.5	3371.1	840.908	49817.5	7.38105e+06	1669.92	230.481	5386.97	207.585	1422.43	900.35	80385.9	6537.48	81467.6	8026.34	5757.52	862.867	13591.5	5958.55
ARDS_60	ARDS	166581	1.38996e+06	1.47153e+06	1.84537e+06	660457	200315	31070.2	399264	3.34744e+06	15585	1.8864e+06	648783	7791.91	436353	150818	115217	2.43404e+07	31573.6	433047	836209	127505	4.67469e+07	321880	59657.7	323171	1.7532e+06	65757.5	539259	1174.99	188019	5334.97	311865	57168.6	2.18343e+07	37086.2	477.761	7246.37	550.041	46752.6	460.374	11225.6	8845.83	32197.8	2861.39	9215.55	2777.21	274746	54359.3
ARDS_61	ARDS	314220	1.54786e+06	415518	948186	237234	110022	46698.6	144.353	1.88329e+06	8173.53	1.55913e+06	369218	7506.48	300562	713.559	229.731	1.24365e+07	1622.94	345211	621099	119784	3.22034e+07	91270.2	156932	1268.57	1.00814e+06	62041.7	239135	612.304	104279	12722.2	1681.5	40027.7	1.21367e+07	1267.69	425.723	2091.86	397.589	7388.59	1275.89	52633.2	9198.23	32589	6000.26	581.155	3902.7	47204.5	16810.6
ARDS_62	ARDS	33901.7	2.38435e+06	422796	554131	221448	72755.5	14261	223.696	1.49501e+06	10378.7	1.96648e+06	276434	7162.64	177278	40133.7	34938.9	1.35955e+07	422.261	228923	506972	78183.4	3.77805e+07	192852	112963	174.22	419076	7848.4	120148	448.535	84599.8	2368.82	293.599	50704.4	9.02979e+06	4888.33	97.6142	14371.7	80.3965	4136.9	777.774	2025.83	4523.96	19134.8	686.905	3314.44	4625.48	42461.8	12031.6
ARDS_63	ARDS	116509	1.06666e+06	160956	679071	155122	230867	19206.9	397.515	1.10368e+06	118.694	2.0209e+06	254795	13272.8	170530	118.167	2.78598e-10	6.35521e+06	24224.1	361546	869661	64729.9	2.92324e+07	187005	82322.9	1224.07	325338	23227.1	92317.1	657.519	48130.8	4116.78	1308.11	68107.2	6.47832e+06	240.663	387.533	13926.2	138.091	5084.65	2012.41	2782.13	8550.76	53487.1	2068.59	3771.56	3998.88	24396.1	5381.56
ARDS_64	ARDS	24355	1.73653e+06	288689	764286	498469	201210	9714.59	99480.5	2.11127e+06	2282.15	1.92836e+06	177744	2083.54	195408	92168.7	73083.8	1.16759e+07	5463.5	414657	861791	86883.2	3.73178e+07	60824.4	81887.6	1181.58	462141	20552	157554	354.766	120479	2957.16	1706.55	23832.7	1.16103e+07	30309.5	1015.12	6136.43	156.603	14871.5	90307.8	4499.75	7840.62	20531.7	1011.78	21672.2	6690.59	94157.1	7288.96
ARDS_65	ARDS	55825.5	1.04177e+06	232440	132349	80805.2	35741.3	5687.36	2.78598e-10	768630	70.9351	553599	101460	2365.55	43990.3	61.5006	49.3501	7.2244e+06	2.78598e-10	44058.1	199701	6435.65	1.62139e+07	114669	85477.4	216.673	268879	11427.6	71807.5	429.597	63567.7	710.778	235.572	23779.8	4.53045e+06	298.241	35.268	3262.64	58.2867	1934.25	2124.06	4381.99	9545.44	16196.8	23.7279	92.451	1492.56	18633.2	6079.28
ARDS_66	ARDS	170993	741351	260407	479393	134626	241293	50646.2	303669	1.59452e+06	1211.71	1.8744e+06	219771	7750.81	120812	11661.3	8165.03	1.02718e+07	9802.28	187871	404501	244123	1.70877e+07	386512	110714	192.615	462644	113294	161510	2638.41	86487.2	16651.8	166.63	94262.7	8.56623e+06	85189.2	1509.64	11459.2	8721.17	5371.22	23620.5	12888.2	6980.81	142454	6558.51	79533.9	2420.93	90957.9	9167.66
ARDS_67	ARDS	37922.7	1.00463e+06	229293	748868	214282	313187	16845.7	172994	1.80381e+06	591.969	1.68911e+06	225400	6905.45	178712	2009.75	1588.94	1.75021e+07	667.779	181944	773390	41212.3	2.73323e+07	224660	83681.1	8401.55	417089	21374.5	134719	1315.34	128830	7040.87	13236.3	47242.5	1.07841e+07	138342	319.682	9943.41	140.203	5422.17	3.87448e+06	1945.91	9567.51	28822.6	1191.7	21884.9	9526.7	67998.7	7219.96
ARDS_68	ARDS	65506	1.67687e+06	138327	229681	220945	296068	52864	392.112	1.16526e+06	1555.54	1.93424e+06	140897	8057.2	100960	2378.12	2264.45	6.72601e+06	1130.02	202958	589434	70673.2	3.57774e+07	213680	180515	328.711	201985	17589.7	57958.2	1024.27	64762	5289.92	468.634	53215.1	6.97029e+06	10966.6	120.506	4647.96	242.947	1766.94	1143.47	3664.68	6075.46	45526	888.322	5746.5	2940.96	25475	7010.2
ARDS_69	ARDS	233621	1.18987e+06	123172	462419	265486	53937.5	21891.6	761.532	1.52486e+06	4954.77	1.5311e+06	79181.4	3349.89	138052	2509.18	2768.98	4.57038e+06	57100.3	85735.9	258186	82475.3	3.02309e+07	121567	61713.8	920.413	428147	88068.9	123235	516.763	44363.2	8274.82	897.891	87327.4	8.46469e+06	116731	1179.61	10757.7	1074.51	4491.29	217294	47772.6	6457.01	68755.2	8019.47	71033	1552.47	41051.6	3122.87
ARDS_70	ARDS	144497	1.54676e+06	348702	743078	303179	246709	10810.3	47.2197	1.64994e+06	81.2051	2.37715e+06	213732	10126	301623	5687.79	4670.05	1.33971e+07	698.746	401074	550091	66559.4	3.46189e+07	140645	66966.4	2545.72	794573	58313.1	213878	597.783	107032	6928.67	1800.06	44989.6	1.12089e+07	8066.34	282.872	8050.15	169.212	6383.3	986.126	4425.57	8280.19	68084	2712.7	11050	4181.33	97620.1	12146.1
ARDS_71	ARDS	32330.6	1.85145e+06	263746	1.22996e+06	206451	191585	16497.5	842061	1.48022e+06	1793.01	902040	322797	5780.98	410126	57.5379	19.1762	9.96653e+06	1492.23	151757	651450	38022.4	3.61403e+07	159757	146474	2.25093e+06	674033	74820.1	181325	2232.2	64138.1	5250.38	2.68743e+06	30699.3	1.06446e+07	7104.71	1300.03	15987.6	489.335	6436.96	5.09207e+06	22098.2	9586.05	25182.4	4196.83	138327	8563.31	33083.5	7322.39
ARDS_72	ARDS	74508.6	3.05599e+06	433385	895851	373338	201646	21598.4	1736.61	2.5369e+06	1143.43	1.96321e+06	388349	7345.39	342941	33727.1	27373.5	1.77628e+07	40686.1	609863	1.29429e+06	185845	6.96427e+07	146320	115490	426.309	560798	21064.1	195832	682.128	161051	3120.29	528.897	40652.3	1.469e+07	631.962	313.949	4712.11	81.3375	5533.01	6056.88	3217.91	5847.98	21244.8	1072.24	2263.86	2801.88	103944	14421.6
ARDS_73	ARDS	43659.8	1.96055e+06	212018	823944	315254	285317	23655.1	653.147	1.97457e+06	236.814	2.07699e+06	251360	10022.3	233998	12539.7	9326.46	1.03856e+07	4314.68	236341	868322	144204	4.67114e+07	171607	115478	331.102	376178	22163	133819	952.118	87347	3478.45	486.771	43263.4	1.13501e+07	828.163	227.227	12343.5	107.156	7220.62	430.893	6600.56	4494.22	23735.5	1776.92	3724.24	4333.12	43107.2	14046.1
ARDS_74	ARDS	79172.4	2.45675e+06	310616	1.51202e+06	648016	148421	13755	2.78598e-10	2.57257e+06	2205.96	1.38258e+06	159097	3382.83	376583	68445.1	78678.4	6.54187e+06	4439.46	337430	477110	93878.8	5.44109e+07	238912	68804.9	774.591	1.09794e+06	15099.3	307916	996.172	68318.4	5179.74	626.22	34859	1.56101e+07	10648.2	628.474	6220.43	93.8749	28172.8	2.78598e-10	3626.94	3491.75	19896.7	884.867	12790.3	1674.97	158815	4554.06
ARDS_75	ARDS	51839.8	2.24524e+06	619920	1.15613e+06	640599	313464	14430.5	15452.8	3.82777e+06	481.541	1.48404e+06	345601	6857.06	310942	9608.37	7457.15	2.61907e+07	1488.13	439231	1.26254e+06	166136	5.27419e+07	212728	122664	930.762	710624	16272.3	217326	422.76	187305	2251.26	1001.45	37172.1	2.15341e+07	1730.82	279.768	13242.5	177.374	24728.6	1606.12	2524.27	8218.42	29897.6	523.209	766.592	773.367	276897	12412.7
ARDS_76	ARDS	19596.7	3.03302e+06	213823	516262	382383	311511	6311.84	64.8542	2.84015e+06	337.831	1.38455e+06	229244	4802.59	212120	278.336	144.435	2.35747e+07	408.047	902298	1.83506e+06	74268.8	3.67794e+07	181018	126869	3668.88	535974	15682.9	179165	207.711	203677	3701.63	4519.83	32489.1	1.74496e+07	1695.56	417.721	10533.7	136.744	1981.5	2143.92	2163.89	7388.99	15870.5	1066.32	5053.65	4510.66	187920	2945.82
ARDS_77	ARDS	58621.9	1.13187e+06	209598	788503	173928	201245	30630.6	968.888	1.30989e+06	82783.6	2.42295e+06	331155	11327.1	200596	5213.67	4123.72	1.16399e+07	6696.4	335849	1.22364e+06	33865.6	3.03759e+07	170407	72745.3	3274.48	342760	17046.4	98707.1	505.189	95978	2886.96	4199.49	41766.4	8.36934e+06	1949.09	202.543	9045.48	122.362	5558.43	1104.53	3260.33	8573.35	43839	3348.8	6614.87	4692.56	30390	9297.72
ARDS_78	ARDS	33281.4	1.4536e+06	1.09107e+06	802825	646914	182228	47665.5	107248	2.42287e+06	441.233	932290	504598	6208.77	185464	13003.5	8980.35	1.48466e+07	1292.83	417856	580602	94893.2	3.25384e+07	342645	89256	2082.41	1.23634e+06	40721.1	366660	1632.56	130378	4933.17	2094.41	40415.8	1.47338e+07	15798.3	967.616	12373.8	130.147	49654.9	1095.5	3694.94	7626.07	29561.2	1372.71	4869.19	3481.57	259109	29451
ARDS_79	ARDS	52791.1	1.88907e+06	623350	1.41735e+06	300425	197722	77362.5	366.168	2.54169e+06	278.452	2.45119e+06	686345	14018.9	283999	399.464	710.662	2.00556e+07	536.503	481068	1.33593e+06	175575	4.87715e+07	242402	58141.6	456.807	817863	7142.54	254133	915.732	174466	2541.05	441.645	38744.7	1.51459e+07	3735.09	58.922	12637.4	102.76	11490	1076.41	1372.52	8580.99	26287.6	421.418	1704.28	14192	68048.2	53473.6
ARDS_80	ARDS	111072	866218	245896	634459	172277	161832	30833.2	458.872	823519	871.386	1.87592e+06	240062	7852.79	132946	3421.9	3172.73	6.36369e+06	231.812	192961	408235	33239.3	3.09094e+07	116932	25943.4	18394.7	360855	58050	97828	650.927	50886.3	5385.36	16615.7	33709.7	5.13511e+06	34108.2	1382.61	8224.46	60.9459	5246.96	617.632	5093.73	7165.93	72196.9	1850.7	6510.96	4983.02	20426.3	20792.2
ARDS_81	ARDS	142069	1.35308e+06	488043	1.10051e+06	388585	185167	35072.3	663807	1.67232e+06	5878.9	586302	297603	4182.91	250314	65367.4	63766.5	1.28068e+07	2297.27	222081	548763	105573	3.0567e+07	127248	110854	457878	648371	49699	173440	970.398	102125	3405.56	395225	31069.1	1.02596e+07	2203.21	169.988	6973.88	81.9261	22319.6	362.704	7539.96	7541.57	50585.7	3400.92	12086.2	2314.06	79332.7	19062.7
ARDS_82	ARDS	49778.7	2.05939e+06	285809	1.57578e+06	566212	189746	14738.2	511.968	3.40665e+06	3350.37	1.54071e+06	327848	6384.36	380866	28257.7	26145.8	1.22134e+07	5830.92	409179	1.1866e+06	70913.9	4.99116e+07	210305	69045.2	1794.24	1.13525e+06	39904.6	359493	835.501	116327	6129.49	2077.24	41206.2	1.91334e+07	766.651	202.477	3245.85	189.268	18411.9	53502.5	4952.52	8560.13	46055.6	2272.6	6811.99	4955.37	87539.1	13315.1
ARDS_83	ARDS	98592.1	1.65413e+06	86999.7	411888	219906	179829	30515	0.535411	1.23109e+06	639.362	3.02989e+06	162834	9283.84	140515	83904	74078	5.05069e+06	7117.28	278280	967998	44800.8	4.06906e+07	170985	57146.2	1.0913e+06	236253	28700.4	63905.5	1960.05	40147.2	2434.53	713855	52039.3	7.23089e+06	32130	242.64	7763.18	118.902	3147.02	1795.56	1337.59	8981.82	47512.9	1023.45	19210.1	2552.86	24860.7	3556.66
ARDS_84	ARDS	119495	2.14309e+06	281533	826338	534826	220998	28410.3	43.3816	2.56409e+06	237.718	1.06043e+06	335864	5390.98	267479	4361.18	3563.18	1.57089e+07	236.796	445706	1.42093e+06	42166.1	4.37727e+07	181181	124412	1277.83	471228	10064	137620	655.756	127559	1867.88	1199.74	22711.6	1.46531e+07	2262.73	148.671	4788.14	83.759	13188.1	1167.39	2233.22	9638.51	39185.7	1517.06	6238.75	2992.9	118461	17408.3
ARDS_85	ARDS	80277.7	2.54347e+06	304286	1.03928e+06	256689	247690	10282.2	1582.44	1.74979e+06	234.345	1.96348e+06	262890	6475.15	322880	32971	35042.2	1.80295e+07	7.7913	499128	1.237e+06	12839.4	4.86038e+07	169568	105486	35978.8	462209	28759	137941	394.03	156317	2220.91	38819.8	46074.2	1.11791e+07	5049.13	164.471	11817.2	228.787	4647.06	683.594	1718.08	9197.08	24148.6	377.872	7196.06	20416.9	73734.7	8170.24
ARDS_86	ARDS	92367.7	545403	87222	526647	55048.7	165215	37771.7	36.1716	737053	2494.97	1.45397e+06	165223	10062.8	117935	6628.65	5274.56	3.71203e+06	8890.19	258096	879978	37668.2	1.98218e+07	126591	65251.8	413.847	302715	13463.5	89317.6	1441.61	34725.8	3082.6	199.292	38309.8	4.44736e+06	80.1498	967.243	13533.8	130.459	1843.57	1435.88	5594.9	9393	38346.2	7775.87	13637.8	1773.56	10279.4	6480.89
ARDS_87	ARDS	39310.2	2.46604e+06	538197	602418	374229	146335	14733.9	474.83	2.0921e+06	1262.26	1.80403e+06	267613	6071.63	194432	21452.1	21062.4	1.73295e+07	405.501	406932	838702	44011.3	4.33276e+07	192188	130116	386.799	365814	24363.5	124208	1295.33	168696	3783.16	462.126	46527.4	1.09038e+07	245.491	103.275	13372.4	54.6173	10221.5	621.001	2215.82	6719.93	13718.1	637.146	19947.9	1524.42	183574	11952.4
ARDS_88	ARDS	129660	1.39104e+06	173926	633306	163737	240022	14937.3	321240	1.43208e+06	9835.16	1.73125e+06	209409	7709.27	185721	5225.84	4805.85	1.31278e+07	38020.7	316952	1.08529e+06	127069	3.10483e+07	183914	52179	413216	454407	43533.8	145908	1802.08	103973	6912.65	523946	50980.6	9.40504e+06	202533	596.859	10618.3	108.796	3664.07	881.201	5213.9	6578.5	56902.5	1986.62	4381.12	2127.52	58344.2	5095.67
ARDS_89	ARDS	42204.5	1.4523e+06	72911.3	372351	79843.1	79583	36814.4	911.205	920008	2657.71	1.82095e+06	111110	9467.93	131679	76448.6	77363.2	4.70397e+06	16712.1	287406	802488	87634.9	2.47197e+07	133296	92300.4	35408.9	161788	32471.4	45748.4	718.914	48416.4	5740.28	35903.7	40378	5.18979e+06	13721.9	23.4615	15212.8	118.716	214.743	873.197	2245.17	8279.34	19868.5	1788.03	19329.5	5108.26	11091.6	5905.21
ARDS_90	ARDS	62529.1	770074	232424	553497	152753	224403	17986.8	800.562	1.14465e+06	2.78598e-10	2.58169e+06	186415	9906.31	135846	30145.6	31720.9	1.00314e+07	2.78598e-10	121247	485781	20800.3	2.38143e+07	248004	51335.1	592.836	350415	26717.6	97800.1	1549.54	72173.5	2256.99	604.465	44087.8	7.01841e+06	2927.58	418.283	17602.8	122.904	4019.78	2.78598e-10	4951.32	3828.61	28575.7	221.008	9010.32	2516.78	30645	9291.2
ARDS_91	ARDS	28258.2	467687	208959	563889	207774	213697	10221.8	15776.4	1.0584e+06	763.463	1.46523e+06	130237	2245.34	105093	5904.5	6564.31	4.8085e+06	1943.77	151103	252851	17021.6	1.21651e+07	90829.3	85722.9	68375.9	470867	60697.2	147363	719.745	46799.3	6182.58	68063.6	53982.4	5.6992e+06	40390.3	643.655	15273.9	173.835	14397.9	750.53	5486.8	8183.26	21990	1536.51	42205.7	2991.19	39007.6	5135.39
ARDS_92	ARDS	37939.9	251489	31901.6	184317	76557.5	62999.9	5869.36	95102.2	449912	2439.91	853275	23799.5	3300.82	39375.2	6567.24	8753.6	1.65145e+06	427.654	50621.4	97953.5	17631.3	7.71972e+06	86635.8	18651.7	2631.03	90977.4	34003.9	28862.8	337.216	17143	13535.2	2509.61	26550.5	2.13466e+06	5977.7	1054.49	6144.08	102.454	1773.33	194.341	3929.67	3679.02	23051.1	1872.3	50523.4	1561.41	4665.64	1085.69
ARDS_93	ARDS	364589	1.92701e+06	1.02484e+06	1.50623e+06	413428	187820	53040.3	3336.52	2.50513e+06	194.278	1.23691e+06	509641	6782.51	421474	301.428	183.609	1.51329e+07	12499.7	474138	737843	112008	3.85728e+07	281331	74156.3	380.504	1.70199e+06	36374.9	508276	800.067	140048	13201.8	455.294	37507.5	1.49502e+07	10204.1	745.935	4093.25	114.52	26300	57638.7	9356.99	8287.99	81743.8	3001.1	3366.48	1814.32	221632	27310.1
ARDS_94	ARDS	64032.7	1.06124e+06	452335	573362	129808	85585.1	33147.9	269615	912530	557.328	3.24342e+06	361918	9329.76	134512	1044.26	728.058	6.19389e+06	5115.11	210626	279315	69053	2.96027e+07	233533	73554.7	131232	390816	48632.6	115792	1091.15	50912.2	5651.09	174128	46277.4	5.7999e+06	151.751	490.711	8387.01	138.33	6218.27	841.753	3313.88	8194.31	31259.5	2006.45	13378.7	1142.81	22726.4	15962.1
ARDS_95	ARDS	38164.5	1.61068e+06	567592	1.05858e+06	303688	347806	7766.83	594149	3.22579e+06	376.066	1.0617e+06	441188	3772.06	259930	998946	1.14306e+06	3.48204e+07	13747.4	587001	2.06657e+06	142143	4.03192e+07	205506	103328	9831.38	1.27363e+06	29021.4	357597	1924.61	257454	6553.79	7752.81	35011.3	2.07584e+07	16898.4	479.34	14505.9	187.796	6258.27	1491.52	3785.46	8127.84	12093	872.395	51586.3	4117.42	151311	9785.22
ARDS_96	ARDS	141538	2.24153e+06	489149	869331	255540	139588	28610	1008.65	2.0281e+06	4950.22	1.92078e+06	446176	9260.49	275916	28265.8	32565.5	1.95274e+07	1760.1	486316	1.29316e+06	88261.7	4.43162e+07	198774	87721.4	297.245	602638	31119.7	200599	1329.09	149722	4593.29	560.091	34666.5	1.19506e+07	2933.77	212.997	11813.6	155.844	6201.16	807.053	9960.52	5651.89	27203.3	2289.96	3770.51	12129.8	86259.1	18050
ARDS_97	ARDS	117852	1.59894e+06	399463	1.34132e+06	184483	273623	29392.4	7618.67	2.47538e+06	3109.81	1.09036e+06	341347	4708.31	378278	66262.9	73465.3	2.20686e+07	24643.4	557883	1.3352e+06	176044	3.71293e+07	151576	103882	3118.43	817027	34262.6	256860	787.369	225985	4452.18	3713.8	38057.3	1.55508e+07	105470	664.977	8549.15	122.954	3711.32	780.066	5057	8630.65	22313.7	1670.43	9614.03	9724.4	129177	21333.5
ARDS_98	ARDS	13186.6	2.18504e+06	461155	1.05948e+06	503478	277342	16689.4	154.115	3.09627e+06	275.8	2.43626e+06	265024	7458	213177	8466.08	5320.95	2.63857e+07	954.362	954732	1.49839e+06	96687.8	5.36922e+07	238521	53586	1919.61	605645	40616.3	191701	882.081	201214	2632.13	2180.84	40653.6	2.09378e+07	364.937	420.441	13322.4	91.3361	12421.9	1191.41	2269.39	8623.81	20169.4	671.769	6090.97	2596.69	176741	16620.6
ARDS_99	ARDS	71256.4	1.22865e+06	191360	584744	147514	228833	20049.9	32073.8	1.43858e+06	738.682	1.80962e+06	265215	8534.62	199881	236.894	531.627	1.10351e+07	2320	467237	1.18803e+06	32026.7	2.20471e+07	152895	93117.1	92997.3	251767	20319.1	96016	762.399	96848.1	5206.81	95944	38813.1	7.29906e+06	2749.17	311.25	10772.1	112.994	2299.11	727.565	3217.38	8249.59	30422.4	1292.85	11976.3	2253.85	49535.4	10806.8
ARDS_100	ARDS	194974	2.38415e+06	290807	1.10544e+06	235619	117206	21119.6	308.775	1.55547e+06	325.992	2.12591e+06	232295	8093.76	290119	66615.5	62955.2	1.41627e+07	6092.5	446048	795907	47596.3	4.87943e+07	266466	89785.6	714.801	521782	42361.7	140442	1679.56	108133	3585.68	818.334	58910	1.01247e+07	3906.54	143.742	13853.6	91.09	4578.49	1066.37	6692.05	7469.8	25568.5	1353.76	4712	2390.26	101832	20725.2
ARDS_101	ARDS	94543.2	3.28173e+06	616717	1.76551e+06	438040	198694	50650	2.78598e-10	2.63013e+06	361.27	1.34945e+06	497186	8349.19	577547	1826.72	1452.82	1.83179e+07	2240.72	738530	987884	265233	6.63914e+07	238242	101098	499.163	991015	28419.8	349801	426.325	159761	4288.9	224.569	57049.2	1.70465e+07	6285.11	283.505	9898.66	497.988	12213.6	1442.5	4866.86	7733.81	26462.3	2282.53	2640.25	3286.27	120894	35955.6
ARDS_102	ARDS	109636	2.10923e+06	300955	710425	212871	163114	4509.3	1.87968	2.8378e+06	29290.5	1.41547e+06	193634	4254.19	333546	97104.2	96466	1.46366e+07	21457.1	264260	968324	44831	2.97988e+07	214114	74837.1	656.616	883509	12088.9	274447	420.244	143191	10177	573.617	30901.5	1.58909e+07	111576	394.001	6078.01	279.129	2137.61	256729	4610.15	7099.01	15212.9	1832.71	70039.8	1477.98	181788	5735.99
ARDS_103	ARDS	207021	1.44118e+06	1.25316e+06	807604	141560	267314	55352.8	16.6918	1.60789e+06	439.188	1.21281e+06	655632	7052.85	326343	3325.6	2568.29	1.27087e+07	560.917	337102	321762	86063.6	2.79998e+07	155176	47213.9	396.884	1.47783e+06	23209.4	405362	2175.28	93610.4	3940.75	770.569	41994.1	9.565e+06	13894	462.854	5846.94	950.874	9115.36	1651.46	3840.93	7124.82	37608.9	1014.91	4535.22	1233.63	60459.5	20994.7
ARDS_104	ARDS	48321	921993	120358	815909	111692	74270.1	2010.59	228.603	766861	13538.1	711296	124936	2407.58	173855	734.436	654.952	3.42983e+06	2511.78	207740	449570	19240.3	2.04531e+07	75727.3	81718.7	1682.3	250192	38616	72006.9	159.582	28911.9	5378.46	1971.45	32491.9	3.87367e+06	652.368	948.106	10371.4	415.119	6120.78	1121.33	15015.6	8414.75	10086.3	5115.16	11314	2814.08	41535.4	3527.65
ARDS_105	ARDS	108770	931083	111428	662772	123829	92254.9	38089.3	1032.53	847569	1290.55	1.86331e+06	130807	10618.3	161921	1235.51	2330.41	5.34119e+06	111.183	258399	507800	77154.4	2.2042e+07	176678	105269	522.37	262622	20208.3	74473.3	1367.65	45269.2	7501.3	438.163	47137	5.07739e+06	139175	499.303	14549.2	79.9847	2029.24	1851.89	3333.84	6519.39	52020.8	2255.53	12182.4	11115.2	11794.4	10441.8
ARDS_106	ARDS	267030	1.41431e+06	318081	798711	127385	269444	41956.6	1010.22	1.35589e+06	4553.52	1.92096e+06	437327	9907.11	220537	56165.1	46303.3	1.22674e+07	11611.5	507372	1.31729e+06	17367.5	2.77319e+07	167382	111277	481.616	485996	25097	145114	705.456	118349	5932.07	748.494	35770.6	6.94917e+06	4008.13	406.329	13219	115.205	5025.97	274.846	26563.9	6394.83	53025.5	3272.33	23327.6	4404.15	43679.7	12689.5
ARDS_107	ARDS	30448.7	3.07662e+06	907304	972806	518196	254177	22466.1	87.6246	2.59115e+06	809.958	1.53832e+06	418721	5546	362412	11685	12013.9	2.655e+07	9768.43	405976	1.12191e+06	69704.1	5.06644e+07	255899	92464.6	1584.43	989521	26654	299856	833.825	278165	6300.34	1768.93	36210	1.56753e+07	24729.2	211.556	14897.1	158.224	14477.2	15937.7	3186.13	7865.82	11384.9	1195.23	6471.88	3243.86	101168	21304.7
ARDS_108	ARDS	66596.6	1.6457e+06	185866	587283	165747	307866	26990	0.659748	1.52745e+06	16454.1	911431	253799	3543.05	294302	4993.73	4742.22	9.07314e+06	2069.32	690856	960351	56308	2.11296e+07	112939	141017	676.553	291424	32614.8	96174	399.608	98185.4	3232.84	631.869	38299	7.00435e+06	7748.14	196.039	12250	314.52	3668.29	141095	5959.43	7294.21	44726.7	3628.17	22513.6	1812.15	49026.7	10484.9
ARDS_109	ARDS	36585.7	2.91278e+06	810929	1.35899e+06	495589	371562	76535.6	235.726	3.38697e+06	8489.06	1.7769e+06	802356	4907.8	482176	45331.6	54678.4	2.04691e+07	13144	869557	1.95001e+06	152738	5.1761e+07	291840	90879.3	826.583	880362	20917.6	300533	324.894	182458	3066.78	872.146	51179.6	1.75698e+07	6480.42	302.15	8413.73	214.662	18764.4	1747.18	2291.35	7058.94	27951.3	1274.82	6379.99	3467.91	211649	39381.5
ARDS_110	ARDS	48455.3	1.79581e+06	339816	613446	206642	133461	6773.73	252.909	1.17831e+06	13440.6	1.94129e+06	301908	11668.3	258472	15236.5	11387.3	1.18982e+07	411.2	153308	877051	87208.5	3.41696e+07	182270	115543	455.559	342139	11188	103764	541.704	114123	2170.43	361.574	40676.7	6.98249e+06	376.97	189.162	8603.09	53.8467	4509.41	851.037	1422.91	8580.13	45701.1	577.462	3282.07	4742.29	20918.3	2654.44
ARDS_111	ARDS	213909	1.57702e+06	494485	1.1491e+06	281177	220569	13115.5	267832	1.71756e+06	370.846	1.37211e+06	314912	10285.1	302815	36344	25745.2	1.717e+07	14701.5	302113	790730	60867.2	3.89548e+07	187873	132196	480999	599026	58117.3	170888	1104.37	170057	2789.61	445983	42543.2	1.03574e+07	2005.06	490.106	3541.33	447.596	8563.89	865.275	24992.5	10428.9	101411	2357.25	11171.4	2312.08	50848.4	13822
ARDS_112	ARDS	45386.8	1.2637e+06	535833	777863	132573	356357	33834.6	527742	1.8268e+06	802.666	2.34967e+06	487576	6489.5	222583	12993.2	12601.2	1.92154e+07	10552.4	496120	1.25898e+06	28038.8	2.4239e+07	153071	68369.6	2089.89	565277	48854.5	177841	1317.24	163787	5344.14	1496.3	46034.6	1.01334e+07	113.762	309.303	13149.3	117.723	4660.96	1076.83	4605.42	7201.03	67348.7	1959.24	17463	2923.96	71941	18121.9
ARDS_113	ARDS	65690.3	2.13906e+06	122579	537323	206875	177621	20598.9	1109.61	1.61647e+06	3719.88	1.70248e+06	105640	7962.48	195242	51001	62818	9.28586e+06	3225.27	355369	646965	173770	4.05198e+07	107578	75920.8	398.847	248628	26129.5	86426.1	1434.06	95572.3	5596.03	388.024	40545.5	9.14995e+06	26513.9	310.823	15572.1	180.45	2103.77	1133.49	4057.13	6734.49	23660.2	2126.51	21649.3	2573.3	31679.8	2684.93
ARDS_114	ARDS	53046.1	1.28424e+06	177863	1.20851e+06	545990	222899	8404.02	451.198	2.18854e+06	710.411	2.58218e+06	310090	18777.4	301485	2774.96	2090.65	1.2167e+07	2.00515	362958	1.72421e+06	47215.7	4.18592e+07	824601	127362	1120.59	639681	25081.5	201143	486.531	110718	7136.36	1234.25	47699.5	1.30124e+07	395.068	384.107	8206.83	161.829	11418.8	924.093	2510.76	10649.2	23770.5	1007.13	814.055	1995.1	56664	11888.6
ARDS_115	ARDS	32044.3	3.76546e+06	835476	2.04962e+06	780029	485042	10562	457.08	4.54832e+06	869.494	1.58093e+06	459794	4349.28	598901	16366.4	12898.3	2.71681e+07	5861.96	830507	1.9314e+06	91933.2	4.69117e+07	219823	90388.9	1721.53	1.2663e+06	19185.8	470312	596.069	217399	3610.18	1475.93	30067.6	2.22192e+07	4183.77	735.138	11005.1	132.617	26993.5	18022.5	6793.8	5957.03	14189.5	1844.84	7481.33	2181.06	431468	22071.3
ARDS_116	ARDS	91600.6	2.07469e+06	832587	1.12539e+06	324685	219444	13931.1	42.756	2.80689e+06	1090.62	1.79571e+06	364899	7058.27	410470	37818.4	43037.9	2.03347e+07	4729.28	458489	893786	143600	4.11381e+07	220421	96925.3	812.91	1.15196e+06	21419.6	327034	726.758	211693	6864.31	1255.42	35083.5	1.71723e+07	4094.81	440.053	8710.97	196.184	10400.4	1736.37	3988.38	7312.65	19574	998.908	18904.5	6360.97	277474	14449.3
ARDS_117	ARDS	88004.9	2.23355e+06	178016	956334	292206	145713	13834	631.801	2.33491e+06	15231.8	2.66662e+06	164376	4522.01	268788	3064.71	3254.36	9.11021e+06	3698.16	373225	687065	86436.1	4.26772e+07	197561	87308.1	896.269	588650	25340.2	176212	472.99	80732.2	6668.16	766.208	46129	1.40719e+07	1613.08	1249.49	2456.69	320.532	5585.95	40674.8	5320.74	7220.91	61227.5	2121.4	9307.06	1685.1	109417	5559.08
ARDS_118	ARDS	168982	2.10831e+06	1.06224e+06	1.06104e+06	475122	246388	44807.8	1.93699	3.29824e+06	1397.69	1.24326e+06	522026	8008.43	382471	1463.51	829.134	3.53337e+07	2276.32	380849	1.1e+06	50744.5	5.20834e+07	181240	90477.6	683.462	1.21033e+06	54061.5	333858	434.783	275938	5058.24	546.652	41122.7	2.08669e+07	1558.75	1168.44	1646.56	484.196	13559.4	1595.36	8361.91	9897.68	20516.9	1362.7	1544.84	605.734	230967	33693.9
ARDS_119	ARDS	496323	821708	312470	1.16216e+06	255282	84929.5	7181.35	363422	1.67154e+06	798.526	1.38709e+06	161460	2877.9	221977	10121.3	10807.6	8.01023e+06	42227.2	208092	348061	87034.1	2.42622e+07	147782	105950	822024	1.10553e+06	369634	322873	1555.04	77310.6	8796.29	574321	48968.6	1.11945e+07	790.317	4999.7	28598.5	596.974	13865.7	1272.48	76894.3	8393.23	65276	9422.69	29541.2	5258.05	92343.2	5797.6
ARDS_120	ARDS	28745.8	1.23902e+06	244828	658853	220460	154994	37385.9	1203.9	1.60473e+06	611.269	1.75146e+06	217929	6107.51	172840	627.659	753.459	7.85667e+06	14900.8	323945	718316	88630.5	3.24698e+07	169036	77430.1	756.933	459906	32707.7	139977	813.912	70827.3	6336.18	563.979	40340	8.28359e+06	832.715	287.39	18611.1	142.774	5537.34	1152.58	4097.12	5982.16	42981.2	2648.61	3976.81	3403.72	58060.6	11623.9
ARDS_121	ARDS	31444.5	251021	84761.1	448219	37373.1	117772	20289.3	141.979	718079	87.3161	2.35627e+06	104121	4281.07	83069.9	8618.7	5479.63	4.35342e+06	4910.35	146283	464067	1119.29	8.23128e+06	166463	43958.3	100113	246876	26221.4	61420.3	732.881	36782.8	4414.19	95442.6	38277.3	3.9935e+06	2454.47	335.832	5648.37	232.851	847.801	1184.39	5321.49	11051.7	31069.9	1801.61	10316.4	5247.64	12455.4	7895.41
ARDS_122	ARDS	78744.9	2.09447e+06	382504	685789	405337	140529	76555.1	1775.14	1.90702e+06	2880.46	1.46528e+06	404260	5591.51	213803	447673	467259	1.23386e+07	21179.4	373715	740390	286463	4.70549e+07	191604	65712.4	926.401	536285	22087.7	163590	1679.88	97989.2	12894.6	612.126	30049.8	1.0991e+07	14280.3	54.8163	14269.5	742.821	10840.2	3484.51	5765.58	7563.1	36833.6	1955.56	129928	3452.58	60605.3	38523
ARDS_123	ARDS	257434	1.92487e+06	619551	1.92522e+06	268241	210588	18642.5	138060	1.9246e+06	378.831	2.0211e+06	464815	7468.47	503126	177.71	319.071	1.36603e+07	23964.4	378044	867903	41605.8	3.52137e+07	187254	157556	592.986	1.11984e+06	80223.6	360170	167.505	117562	7496.72	507.056	45357.2	1.10618e+07	604.996	1011.27	3042.49	266.898	15684.9	1296.35	59630.1	7491.77	59377	8147.79	6173.5	2466.23	96853	22886.6
ARDS_124	ARDS	49068.5	2.31308e+06	417523	546517	232637	267119	6011.61	942817	1.80335e+06	2290.85	1.72166e+06	262675	7126.07	218556	18822.7	18834.6	1.37126e+07	10497.2	355490	972768	54682.6	2.82907e+07	284761	114092	3246.97	585535	29991.1	200841	1054.92	141570	3581.82	4004.7	32754.6	1.04548e+07	18195.9	294.725	9979.61	61.0021	6783.68	75078.5	3835.77	9268.51	27075.9	1165.87	10631.7	9610.64	134086	6102.54
ARDS_125	ARDS	79793.1	1.5269e+06	648963	1.09476e+06	228384	146757	10668.8	1198.91	2.38379e+06	2231.66	1.31218e+06	324646	2296.63	337395	16779.7	16073.2	1.40859e+07	7697.46	426339	852608	49208	2.52077e+07	170775	109807	2542.1	1.09767e+06	27065.8	343441	403.191	135160	3090.31	2353.41	35913.8	1.40496e+07	1658.48	1089.92	9444.69	535.999	8573.47	976.984	7891.08	9696.45	26625.5	1850.75	7114.61	1029	194627	13997.7
ARDS_126	ARDS	243882	877780	215212	671481	214534	184478	18714.9	1.9648e+07	1.06615e+06	280.995	1.03563e+06	245414	10813.1	188042	151.244	225.973	7.2317e+06	2.78598e-10	177070	591757	125619	2.24087e+07	195643	44727.7	698.869	353407	84834.7	111484	1013.76	61014.2	12992.9	535.326	30675.9	5.92991e+06	10054.6	2038.09	1519.94	349.093	8797.73	835.135	27518.1	4777.11	104115	5490.79	2.78598e-10	3813.6	40872.9	13706.4
ARDS_127	ARDS	180520	1.11406e+06	340022	1.16262e+06	361657	151819	12937.5	600645	1.66735e+06	17255.2	1.61431e+06	299296	9167.79	367397	727.968	502.99	8.47755e+06	915647	131101	420832	81405.8	3.03475e+07	131067	73528.9	2.65549e+06	1.02601e+06	90666.7	306266	1264.01	79035.9	10714.7	3.15955e+06	33362.1	1.10827e+07	32221	6296.61	11703.2	457.789	15800.9	824.478	25784.1	7184.94	176749	9398.23	14883.1	932.752	41840.7	7731.6
ARDS_128	ARDS	141979	1.95203e+06	410608	957820	242686	238702	41663.6	319.206	2.17377e+06	3380.94	1.61158e+06	429557	10405.7	273663	78875.7	81273.9	2.4107e+07	2356.1	758946	1.72032e+06	155472	4.1304e+07	177745	113213	2049.12	429845	9402.84	136767	913.082	217232	3910.79	2808	31557.3	1.21958e+07	7988.05	240.274	7794.38	89.7651	5877.42	1663.59	3591.21	10576.3	45065.6	1374.36	4653.12	3297.88	180208	19720
ARDS_129	ARDS	194837	2.10844e+06	341849	561895	173312	210030	36350.5	233797	1.21982e+06	5717.2	1.84037e+06	370745	6255.94	203225	9256.17	10608.1	7.01436e+06	1994.2	274959	752024	89512.2	3.48196e+07	139583	57617.5	363.476	313574	15968	107326	876.821	75976.2	5367.12	289.994	31710.2	6.18801e+06	764.73	250.251	21155.2	120.395	3184.85	1075.44	6823.07	6181.3	28504.7	1993.43	71568.1	14123	36753.3	10966.8
ARDS_130	ARDS	104511	1.29194e+06	126987	408242	134830	84825.1	13417.7	346.397	904471	668.873	1.04046e+06	182431	4184.71	157128	189.736	40.2701	4.51579e+06	101.144	100847	605114	75960.6	2.31721e+07	133865	54142.4	1700.04	152598	75267	52273.3	105.895	41253.7	12134.7	1774.13	32927.3	4.5144e+06	1966.04	1289.62	566.499	374.015	2567.91	1200.08	109139	6765.8	14799.8	5444.05	4776.8	948.399	13119	12000.5
DC_1	DC	301823	2.54203e+06	606604	1.22455e+06	324865	281845	14835.3	3609.52	2.42404e+06	16464.8	2.03119e+06	326292	8824.02	427682	44234.4	41037.6	2.68866e+07	135.993	438469	1.08535e+06	125745	4.20962e+07	242755	140076	1726.08	609714	27957.8	192164	1013.08	218738	2185.15	2684.53	42904.9	1.3331e+07	16800.1	181.748	8992.54	70.318	9258.62	885.281	4461.06	9229.74	42864.6	1362.98	3411.82	6514.6	179406	9996.99
DC_2	DC	175383	2.6458e+06	452778	388071	268198	309809	4554.48	0.0719777	1.80688e+06	745.589	1.42807e+06	261915	4343.91	183099	182072	216600	1.95478e+07	2775.96	306476	1.28469e+06	47620.6	4.09782e+07	260553	78780.1	1361.3	436256	14055.3	149779	2468.71	196086	1411.33	1604.03	34928.5	1.00576e+07	1786.74	27.4832	16390.6	99.4016	2950.83	1027.16	1739.22	8359.92	13107.9	407.866	84820	15849	129621	3567.21
DC_3	DC	155956	957881	243064	381826	123560	89143.7	8789.63	1149.68	884246	447.472	1.24239e+06	130844	8759.75	105702	2271.18	2232.51	5.98824e+06	0.900445	98558.8	261012	12764.5	1.87012e+07	230699	89902.3	234.155	236047	8891.45	77349.5	698.212	65394.7	2246.09	551.037	36602.6	4.39844e+06	34648.9	394.877	9030.08	96.2424	3251.92	14654.6	4514.66	4368.98	36453.1	2529.93	3467.39	5049.03	18487.5	3987.55
DC_4	DC	62811.1	1.43552e+06	121467	479154	129926	162211	22822.3	344.255	912591	1643.73	1.37488e+06	206952	3431.03	172036	47967.7	57504.5	6.21774e+06	9319.1	294850	663711	22545.7	2.51706e+07	131617	108096	203.506	273021	8107.07	76653.4	372.452	47857.3	2722.53	320.084	40410.9	5.39209e+06	14312.5	28.9435	9049.16	440.095	1972.73	1262.58	3535.21	6719.47	20232.4	804.612	2463.61	2710.17	32811.1	8518.52
DC_5	DC	155571	3.08813e+06	727326	860695	461282	278039	32909.8	1485.59	2.66076e+06	1008.39	1.28235e+06	533122	7349.16	324325	3711.85	4883.74	3.08082e+07	10464.9	558608	2.28538e+06	108596	4.85264e+07	187294	129976	1541.57	745597	9535.55	201277	1151.04	305168	2112.46	1815.38	37529.6	1.49296e+07	9720.79	152.025	22987.3	171.874	11021.5	1490.21	1534.6	7716.76	38851.9	570.136	5906.09	6970	202936	19254.9
DC_6	DC	147778	3.51917e+06	424962	968747	471773	221126	59862.4	242.523	2.37551e+06	257.87	1.59458e+06	382012	7658.86	252108	10050.3	6182.72	2.24733e+07	494.275	702708	1.3707e+06	72048.1	6.32401e+07	148921	105482	1039.19	659681	12584.3	179246	443.666	161855	1433.46	1166.51	34239.7	1.7764e+07	81.1535	57.951	4566.16	94.5616	7409.3	648.398	1611.94	7969.56	17110.4	521.217	931.564	9271.97	138510	20654.7
DC_7	DC	132434	2.87511e+06	496415	739533	316749	199147	9601.51	1102.15	2.17109e+06	1166.96	1.89471e+06	410211	7382.91	252555	13461	11478.6	2.57946e+07	19.7477	610158	1.69049e+06	58645.9	4.94216e+07	303670	148607	894.398	651312	10955.7	185731	1331.3	245893	2910.79	913.249	49105.2	1.44548e+07	645.337	119.061	11117	90.839	4619.71	711.09	1241.88	10272.3	18439.9	400.542	1725.39	7219.43	126796	12246.1
DC_8	DC	31391.6	2.1908e+06	575161	796560	571623	129336	16966.9	1498.09	2.10623e+06	21783.6	1.71585e+06	177266	6671.23	214907	173315	147791	1.54242e+07	22484	199629	599275	94188.7	4.03756e+07	254595	120216	2553.77	659110	19535.8	188682	2720.56	138186	2530.32	3387.61	54852.1	1.15968e+07	357934	102.381	7861.7	80.8421	31234	1175.36	1853.84	8708.32	7861.28	803.934	3760.44	2490.43	192015	14097.5
DC_9	DC	187297	2.76703e+06	1.2254e+06	1.77751e+06	607408	402954	13704.1	1398.54	3.24573e+06	580.971	1.75982e+06	600079	5883.57	514356	8929.89	8856.43	4.44713e+07	30481.3	624869	1.73987e+06	78797	6.39276e+07	252652	92875.4	291596	1.68936e+06	41756.6	510818	1692.08	322669	7407.26	261436	55935.2	2.2532e+07	60914.1	196.157	7967.37	153.371	14669.2	1077.32	14336.6	8937.65	36301.3	1775.81	13919.6	3279.7	145692	21123.4
DC_10	DC	177118	2.28369e+06	163824	1.05513e+06	380670	152924	9050.81	627.817	2.32058e+06	1187.44	1.89877e+06	187802	4366.19	276700	8980.63	6176.09	1.0114e+07	7344.77	438711	685433	69812.4	3.9138e+07	154649	91903.5	2177.97	560407	46512.9	163633	542.751	86058.2	3769.73	2272.16	37907.8	1.28925e+07	48371.4	121.369	18160.4	118.805	5764.3	37904.9	6103.46	8805.97	31958.8	3017.39	20413.9	2598.34	81769	5477.2
DC_11	DC	174435	2.22006e+06	477687	582438	299635	173054	16181.7	502.277	1.73819e+06	3416.47	1.65497e+06	341089	4734.36	190774	46080.7	40508.5	2.02203e+07	223.427	452532	916130	39389.2	3.30547e+07	165839	89715	237.13	420576	11639.1	139704	7900.72	190296	2774.36	331.689	43506.5	1.03639e+07	1500.91	77.7019	8261.96	69.3838	6719.22	1188.04	1465.74	7376.3	16479.8	794.169	1207.77	3817.86	121536	6693.48
DC_12	DC	144725	1.36118e+06	159813	424843	126691	208901	25407.3	0.8392	1.49179e+06	718.644	1.30931e+06	178626	9983.09	142350	49251.4	49844.1	8.15613e+06	5825.74	241753	681027	124250	2.66516e+07	119469	99266.8	1232.9	279903	21724.6	83853.3	902.936	62849.6	4595.38	1200.63	39497.2	8.02507e+06	3892.64	502.681	18772.5	129.821	1359.97	886.362	3747.71	8479.17	45322.7	742.558	31060.6	1715.85	38306.6	7963.37
DC_13	DC	79364.4	2.41862e+06	646175	1.35574e+06	584989	295179	13309.8	486499	2.80667e+06	7232.99	1.07612e+06	306610	3093.66	372340	4691.37	2879.94	2.38274e+07	1715.41	596334	1.22802e+06	41086.4	4.77129e+07	133983	115883	2869.38	806126	17600.7	273113	576.3	215187	5880.11	3672.33	42208.8	1.82648e+07	590.513	939.665	8779.52	119.009	21996.2	560.479	9454.47	10695.4	14438.2	1517.96	4651.66	1372.32	265298	14297.8
DC_14	DC	113562	1.94943e+06	606629	1.01214e+06	384660	223132	49898.5	610.141	2.29342e+06	772.031	1.43733e+06	492759	7975.16	251622	31477.8	29859.3	2.12502e+07	49344.6	510596	1.16212e+06	147830	4.443e+07	199925	87662.1	3162.64	809348	16507.7	219990	203.183	174997	2824.88	3867.33	48082.8	1.56936e+07	17721.6	287.39	8966.08	43.469	11133.4	2157.67	2256.98	6430.17	61654.9	632.591	4000.27	8047.29	92736.7	39003.7
DC_15	DC	66652.1	1.65892e+06	280519	436206	180194	141693	13471.1	1747.32	1.15242e+06	367.693	1.72351e+06	247722	6080.96	123117	15914.9	12441.7	1.02638e+07	6089.17	225620	657579	11795.3	2.85249e+07	200936	105910	229.36	384689	15095.4	99866.3	1339.96	71248.9	2990.24	495.24	40474.1	7.56734e+06	8832.16	103.834	12118.1	151.915	7560.27	1349.83	3449.03	6171.86	17580.2	949.968	6566.44	10501.8	81420.6	8134.55
DC_16	DC	62086	1.63151e+06	126360	723966	128698	280241	29925.5	427.517	1.27153e+06	8144.03	1.94438e+06	345837	8359.73	237036	236770	261831	8.88207e+06	3533.44	624726	2.30742e+06	44185.9	3.28502e+07	127218	170704	1660.1	326879	12840.2	98069.3	893.301	78360.5	3640.62	2510.74	42721	7.553e+06	766.483	117.267	14914.2	88.4624	2950.31	787.939	2682.19	8528.7	30187.2	1730.8	253335	5435.29	40117.4	15283.9
DC_17	DC	93383.3	3.00175e+06	532069	548630	496921	239218	38307.1	667.687	2.33443e+06	705.192	1.12134e+06	434373	3756.03	162290	1683.37	2556.08	2.06097e+07	6155.78	497237	1.31626e+06	93604.3	4.30374e+07	182313	50208.9	2211.79	548803	16244	199453	590.414	184016	3892.69	1829.64	25573.5	1.35316e+07	38833.9	118.028	6891.46	88.7838	15444	699.183	2307.22	9313.76	19239.2	454.162	4953.31	6689.88	145565	22151.2
DC_18	DC	111556	2.50571e+06	338892	348960	241678	214167	32725.4	285.853	1.56676e+06	1546.02	1.71092e+06	458793	5881.36	132760	25210.4	28811	9.90313e+06	15486.5	380854	1.21877e+06	65337	3.78592e+07	189915	143253	513.735	380295	28719.6	120694	1885.41	98284.1	4796.89	567.726	42662.2	8.64781e+06	9029.26	204.005	9614.81	78.8215	3205.57	15608.4	3629.66	7087.54	12324.6	714.955	5154.22	2220.21	61611.7	13973.1
DC_19	DC	90826	1.40296e+06	335981	729484	358490	130074	12016.4	856.434	1.90755e+06	193.728	1.0429e+06	325953	9352.47	155625	395.646	6.76958	1.42151e+07	16.4272	310119	778939	48702.1	4.30967e+07	219077	102096	515.917	305942	26407.8	88209.4	541.596	114173	4179.46	651.318	34846.9	1.20485e+07	333.823	201.523	6123.31	98.9103	7807.08	808.846	1870.9	7985.28	12510.7	519.639	6962.88	17803.9	102424	9129.42
DC_20	DC	60426	1.60046e+06	186989	676291	217352	219090	24739.5	380.231	1.58931e+06	4934.97	1.26851e+06	228678	5234.82	215279	55517.5	55313.3	8.41518e+06	2327.83	433949	759993	116198	3.43523e+07	203637	112117	462.267	299310	8991.4	87092.2	173.588	77850	2478.66	441.059	40955.3	8.63966e+06	372.237	92.5779	7394.35	143.373	3770.54	9677.07	2002.56	7159.82	13998.3	912.746	6097.67	1993	42838.3	7669.61
DC_21	DC	53774.6	3.40553e+06	760564	1.07063e+06	465313	122485	11300.9	264.433	2.47672e+06	3540.24	1.59819e+06	348457	7967.87	324814	15126.6	10327.9	2.26291e+07	2610.61	522703	1.0148e+06	67027.3	4.37736e+07	313662	112064	495.446	787963	9536.68	247482	409.553	185424	2758.3	889.611	57316.5	1.51948e+07	138.925	129.767	11405.4	106.234	19683.7	627.453	1932.55	8937.7	10471.9	556.101	1032.09	2825.6	158686	8619.44
DC_22	DC	176184	3.02208e+06	1.05598e+06	1.32877e+06	423416	316431	79805	37.1205	2.3917e+06	56.6022	3.1059e+06	720983	9899.05	374623	15862	14160.3	3.0372e+07	172.578	823734	1.41272e+06	178919	6.33941e+07	384312	130698	1248.02	863824	13721.6	248321	2061.06	222705	3389.98	1779.89	54360.1	1.60345e+07	4502.49	121.437	7878.23	67.4768	10804.5	1270.84	1698.22	9913.58	21123.7	317.832	1659.14	6081.37	192780	55251.1
DC_23	DC	80550.1	2.86963e+06	501091	767000	319001	195946	8421.86	1157.47	2.71076e+06	1714.1	1.40728e+06	312321	11291.4	217183	121091	106348	2.44603e+07	210.156	759398	1.22854e+06	120011	5.31679e+07	196310	159702	506.529	418710	10198.5	146166	406.59	245455	2337.75	723.205	44903.8	1.46536e+07	986.586	102.381	5029.45	64.9895	3173.24	782.993	2542.99	8210.24	17183.2	463.418	3447.36	1311.72	90300	6060.73
DC_24	DC	47851.8	2.34587e+06	185848	303447	199886	173856	39329.1	1835.31	1.17907e+06	3602.84	2.33829e+06	189666	9023.18	96904.7	38073.5	37626.9	1.0036e+07	1682.02	371814	833018	90191.6	3.73965e+07	163306	159122	329.881	212955	12023	66728.5	435.62	89008.3	3040.4	274.002	45078.3	6.73404e+06	4793.27	151.506	8699.27	71.3934	2570.71	954.949	1741.74	6699.23	13097.1	561.03	2676.82	2227.38	30642.6	7403.88
DC_25	DC	70456.8	2.22605e+06	120445	380214	247438	155717	27891.6	281.232	1.54238e+06	109.185	1.46544e+06	159649	5197	121597	33822.4	22797.8	8.32233e+06	4022.73	250742	794768	76182.5	4.07972e+07	155534	91125.1	200.323	243700	12427.1	66493.9	1024.42	55656.1	1968.16	229.557	52388.9	8.51344e+06	633.274	115.702	12285.2	133.372	1366.47	1129.44	3234.8	8688.49	17222.8	1198.2	1235.28	8605.04	50701.6	8294.09
DC_26	DC	174201	647901	89649.3	187577	29538.7	266255	12921.2	122.211	557058	3952.03	1.29607e+06	155645	5596.47	68374.2	139610	105588	3.47938e+06	22217.8	95632.1	653327	5278.91	1.27369e+07	89354.6	83267.4	250.206	178286	29345	62239.7	810.719	35801.9	2879.49	223.599	28291.8	2.52155e+06	8436.62	71.0605	7852.9	77.4604	216.201	631.423	4941.15	7520.21	18420.5	1156.65	46807	2240.29	11440.1	6585.25
DC_27	DC	87260.7	1.79204e+06	288246	746162	236559	112140	13763	543.626	1.2874e+06	7333.38	1.2972e+06	345194	9108.7	219462	29201.6	22498.3	1.38273e+07	678.631	307258	959172	19377.7	3.54745e+07	238502	118914	1113.65	369669	19962.6	105126	463.778	119311	3993.86	822.19	44350.1	8.43247e+06	11834.4	122.119	2881.48	341.053	5763.28	1364.79	3352.45	9708.78	31831.2	1209.75	11380.8	2019.88	34047.7	20346.8
DC_28	DC	57731.9	2.6808e+06	292194	425973	298748	254752	20515.6	447.039	1.92349e+06	2236.68	1.59262e+06	286564	8537.74	141446	9553.13	11725.6	1.67808e+07	1225.24	653576	1.19278e+06	85720.3	4.20512e+07	246249	169961	1252.97	386619	9076.93	123550	718.127	126505	3088.89	1339.67	47481.3	1.11499e+07	188633	127.847	10292.4	107.947	5047.7	1703.04	1668.46	8787.26	20298.8	590.475	3938.33	2205.31	56869.8	9372.76
DC_29	DC	289071	2.42179e+06	589863	1.48934e+06	241605	164950	22761.8	704750	2.03643e+06	637.814	1.88522e+06	549153	7083.35	454419	756.866	81.8645	2.02233e+07	26294.7	418776	1.4485e+06	53083.7	4.6532e+07	193911	78830.9	760.615	1.13989e+06	29947.9	348494	1824.14	161529	24402.7	881.577	41869.6	1.33368e+07	10046.6	199.802	6822.91	176.168	9598.16	15228.3	32297.5	8937.36	55477.5	2895.52	4378.67	11330.4	69417.3	26574.8
DC_30	DC	63391.9	2.0107e+06	461156	522465	357958	308657	13863.7	813.55	1.78067e+06	53961.6	1.03206e+06	326961	5414.51	170468	22105.2	17103.5	2.05349e+07	1214.61	433383	1.10534e+06	11415.7	2.96408e+07	231067	99676.1	1069.8	533274	10776.1	152222	1890.79	151253	2678.41	1447.4	29586.9	1.18806e+07	5027.37	484.386	9067.69	55.2105	11397.1	1018.99	1645.13	9403.04	28718.5	412.882	7526.3	6056.26	199483	5382.56
DC_31	DC	129438	2.48132e+06	471381	752517	248228	150771	21335	1032.62	1.72307e+06	598.906	2.02646e+06	292749	11548.4	276383	53949.7	41453.9	1.84389e+07	2954.81	313571	546290	55478.7	4.72739e+07	235837	112590	442.999	574148	12105.6	158405	2695.55	141747	4066.81	613.316	53737.5	1.04511e+07	6826.91	62.0009	17214.2	131.312	4646.26	68989.6	1900.94	6696.05	18550.5	435.15	10265.3	12544.4	107822	9601.37
DC_32	DC	132032	1.25692e+06	464090	796552	186569	215076	17323.9	117.231	1.20955e+06	305.273	1.81214e+06	263263	10504.3	217817	9.50088	39.3574	2.18733e+07	5.81344	410989	701557	8895.75	2.65289e+07	207586	91469.3	660.814	579236	7668.94	158620	1363.78	187105	2318.61	673.564	42052.3	7.61969e+06	2721.91	193.988	7370.95	101.604	6670.07	455.323	4472.93	10196.9	27125	978.309	1354.85	5279.06	58573.8	9037.27
DC_33	DC	160187	1.47384e+06	210425	547475	141954	246661	57411.3	15476.8	1.14815e+06	1220.38	1.53098e+06	279741	8296.66	158156	92537.9	84922.7	1.22924e+07	15588.7	323470	1.21571e+06	37122.3	2.59906e+07	180211	180054	1058.49	313607	11301	84787.5	2092.44	104630	2462.68	1336.84	43672.7	7.42251e+06	8839.03	80.0735	8873.95	59.9333	3120.25	770.306	6227.67	10536.5	32252.5	1513.31	4536.7	9677.1	41147.1	20510.1
HC_1	HC	100051	2.55167e+06	303752	717777	427521	123338	14220	1270.86	1.90374e+06	370.04	1.49853e+06	187621	4190.99	204271	600.112	288.071	1.28859e+07	490.19	537412	835706	40667.6	4.59306e+07	207254	132569	1334.01	545187	53043.7	179597	1438.75	117579	2466.46	1689.09	61354.5	1.06652e+07	913.932	69.4678	11403.2	99.7542	11729.9	782.907	2590.34	7539.95	28790	856.686	1362.86	3924.86	96751.7	6359.98
HC_2	HC	82666.3	2.88745e+06	186367	394352	317461	195631	45739.4	1962.75	1.56876e+06	269.07	1.18179e+06	182713	4178.37	115225	60024.2	68284.3	1.38248e+07	1.80227	734600	932780	14917.7	3.88195e+07	113156	122601	1183.1	227404	19314.7	63430.6	1637.35	111297	1051.31	1442.77	42470	1.03195e+07	34376.2	54.7517	17332.8	105.776	2894.14	816.886	1392.7	8225.93	27542.8	329.473	1328.68	4681.68	64628.5	5516.55
HC_3	HC	177513	2.45622e+06	256106	507154	408304	263207	36519.8	2251.4	1.97334e+06	304.889	1.1513e+06	274784	3369.51	190795	10454.5	10323.1	1.74201e+07	1348.52	566932	1.60411e+06	27644.4	3.42762e+07	117115	120830	2104.44	298052	14974.8	81113.4	417.346	158053	2369.02	1776.71	39508.3	1.0984e+07	4773.14	13.052	11244.6	83.4855	5897.87	1263.79	4450.03	9582.91	32701.5	1239	3888.08	6237.58	115184	11032.7
HC_4	HC	88097.2	2.45312e+06	324824	286234	264909	168899	22311.3	204.082	1.95823e+06	109.566	1.17305e+06	181063	4895.59	124093	55954.2	72698.2	1.77209e+07	215.06	258219	727532	34203.7	3.32534e+07	193962	116598	434.149	364862	12231.6	118610	512.029	171531	2030.52	526.654	43837.8	1.09246e+07	3217	94.2209	11467	65.3651	3175.41	876.994	2154.34	7112.28	33694.5	899.978	3248.76	2575.03	58891.9	9021.81
HC_5	HC	62149.6	3.80829e+06	453898	453021	505387	165146	23895	1833.35	1.92641e+06	710.488	988046	307378	2998.94	201875	29427.2	27213.9	1.72435e+07	7.08769	231919	1.21618e+06	30734.1	4.6048e+07	172494	118465	356.511	363758	10274.6	118254	316.612	148740	1351.17	519.902	43481.3	1.26075e+07	708.795	25.1598	18452.8	118.191	9717.6	1554.6	1307.88	8415.15	15523.6	419.283	967	4785.21	133794	17354.3
HC_6	HC	171898	2.6716e+06	426182	499647	321409	75478.1	12076.7	1336.78	1.79826e+06	214.384	1.11678e+06	222409	3468.14	161577	5265.6	3925.79	1.57813e+07	23.5224	273344	618713	27690.9	4.37216e+07	139476	131843	288.744	434821	10860.6	125145	616.122	128751	1553.45	496.78	52607.8	1.10932e+07	284.525	62.6806	14132.3	51.5011	10563.3	1009.86	2367.72	6213.92	34626.3	361.827	1000.77	9335.25	133077	6799.74
HC_7	HC	401794	2.4928e+06	350946	326071	326106	139958	17287.3	2157.18	2.07501e+06	181.977	1.2953e+06	177171	5757.98	101435	175111	185596	1.95937e+07	7.44109	475492	777027	34736.6	3.90722e+07	172358	119328	806.381	462069	15615.6	140892	487.703	187227	1334.37	882.205	55626.6	1.32948e+07	3780.76	65.0965	10903	103.742	2496.31	1414.79	3828.82	7891.32	35131.9	386.035	2041.21	5774.35	140757	4436.73
HC_8	HC	68720.7	3.81199e+06	475810	516928	333504	497112	9556.04	820.506	2.82992e+06	422.137	1.18238e+06	250478	3993.66	239198	20902.2	17893.3	4.20018e+07	2134.02	700435	1.59643e+06	43455.6	4.57064e+07	148741	108679	2874.93	382746	17445.1	117521	1019.1	330287	1774.3	2764.82	44421.9	1.73875e+07	647.379	137.257	14752.8	72.395	2021.77	941.271	2153.52	7637.34	47575.5	480.493	2506.89	6907.75	99829	8131.6
HC_9	HC	258092	2.259e+06	316999	406290	301358	148771	20901.2	2685.66	1.48636e+06	220.864	1.225e+06	283702	4331.61	157987	174491	161797	1.12205e+07	343.538	151388	903030	27981.4	3.39631e+07	198916	126794	413.248	357988	15549.6	100208	793.243	107102	1655.11	576.732	42215.5	8.17924e+06	10108.7	59.8294	11241	78.6102	7000.99	1918.71	1949.73	8616.95	27126.6	566.742	4472.72	10476.5	72304	18185.3
HC_10	HC	123263	2.94836e+06	293064	425502	383335	169433	15185.4	2883.29	1.8335e+06	326.124	1.57118e+06	189822	4626.02	166741	36441.9	38257.3	1.47052e+07	4644.44	489324	879602	33617.8	4.01699e+07	212091	120956	1468.73	258661	19178.9	91151.9	929.371	129168	2377.17	1458.32	45843.7	9.60986e+06	2317.93	66.5443	8024.55	315	7341.83	778.857	2155.45	5938.45	24703.6	691.398	5537.98	20736.6	74273.5	5731.7
HC_11	HC	97960.9	3.0576e+06	438941	458653	300277	320081	12546.4	5706.2	2.65924e+06	676.653	1.1329e+06	220177	4042.16	181769	688.973	678.186	2.6543e+07	8852.99	375401	1.0608e+06	25130.2	3.88466e+07	183667	107643	980.558	548485	21035.3	178569	1102.69	197782	1756.07	886.777	46327.7	1.58712e+07	1166.96	115.612	20940.4	77.5675	4635.72	1020.87	2437.99	8185.06	39724.4	552.575	1627.03	3321.45	105785	6413.07
HC_12	HC	42414.8	3.6346e+06	434385	715757	338289	151850	38680.1	4484.53	2.3213e+06	305.944	1.3155e+06	335289	5397.78	231008	9320.44	8755.12	1.86677e+07	5479.59	359217	1.0281e+06	40618	4.62384e+07	217757	114217	537.948	468221	19314.5	154230	934.244	145206	1583.74	666.578	53392.2	1.35007e+07	113.754	78.3144	10689	82.8417	5958.3	909.885	3159.04	7125.59	41445.8	476.98	2509.03	1491.78	225058	24267.6
HC_13	HC	224967	2.29149e+06	218780	294492	200998	222647	23481	630.766	1.63584e+06	200.986	1.33912e+06	197914	6504.69	120134	10008.6	10968.3	1.42076e+07	4.01704	361512	1.13871e+06	18520.6	3.22746e+07	200258	160535	1926.62	231103	40943.8	69416.4	498.991	121342	1418.88	1239.83	44285.1	8.07718e+06	4.67066	30.5073	14643.2	106.958	1388.84	1473.13	1565.81	8082.28	54716.9	327.411	1584.65	6870.58	68554.3	13739.4
HC_14	HC	236875	2.52957e+06	308542	460731	323903	120329	12072.1	5508.98	2.43455e+06	680.05	1.10945e+06	278132	5200.4	150081	1025.98	1774.91	1.38506e+07	13583.3	333972	990662	21277.8	3.61783e+07	208525	116229	338.029	440732	14634.7	142286	552.666	114430	1685.52	432.438	46593	1.30924e+07	3688.72	133.719	16369.3	51.2798	5706.22	1293.22	2171.08	7148	61259.9	538.264	2324.93	12762.7	110488	6766.42
HC_15	HC	356312	2.98361e+06	625134	648400	291397	231404	14889.9	865.201	2.09539e+06	768.283	1.22312e+06	413731	4472.73	213750	38536.6	39782.7	2.12323e+07	4958.52	352625	1.42013e+06	11114	4.14464e+07	201735	94305.9	729.683	714556	22610.3	215200	1394.56	178037	2087.18	685.017	50072.7	1.15583e+07	2156.72	152.701	22812.3	55.7644	7950.22	1064.58	3484.93	7065.9	26910.7	763.214	4264.73	12123.4	170715	13399.3
HC_16	HC	135712	3.44899e+06	345888	565786	316214	398176	29771.2	1500.19	2.73356e+06	259.189	1.10704e+06	292753	5140.35	203946	14161.1	14332	3.41362e+07	2223.25	783447	1.92782e+06	17359.8	4.40399e+07	207626	103815	3409.8	395070	15724	127347	1303.51	275845	1818.27	5991.22	39244.5	1.74383e+07	258.411	116.813	10038.2	92.8603	4415.19	515.298	2009.08	9648.95	35327.3	799.517	1178.87	8694.66	163070	14770.4
HC_17	HC	212041	3.5166e+06	391361	723486	427342	529964	14100.4	2318.32	2.40447e+06	396.277	1.60789e+06	307864	4510.86	273705	7137.4	5343.16	2.65253e+07	2819.56	1.09171e+06	1.72849e+06	18914.5	4.34265e+07	177946	133777	2947.44	341195	13412.2	107710	657.715	228804	1690.39	3794.47	35192.2	1.22897e+07	320.509	156.7	19715.1	79.3628	6162.81	801.565	2375.12	6860.87	25958.4	584.992	4155.52	21226.2	144222	12437.9
HC_18	HC	57873.2	2.38289e+06	307724	327049	321391	151791	24544.5	2740.46	2.03394e+06	257.232	1.52176e+06	254388	3874.23	117887	116.041	7.57032	1.41236e+07	1633.87	243159	1.17978e+06	27231.2	3.88269e+07	199389	154010	817.353	328058	16712.2	96891.6	557.332	139657	2358.57	845.068	52323	1.0108e+07	453.063	50.4579	10188.2	68.0461	5755.41	845.985	1929.21	6669.68	28581.5	393.479	2491.31	10028	89547.8	13721.4
HC_19	HC	168530	3.00848e+06	315803	576756	316749	229864	32655	492.57	2.0244e+06	200.511	994621	273455	5273.6	221317	403.507	292.784	1.90977e+07	1020.19	627421	1.2493e+06	28640.5	4.12308e+07	149214	113742	1303.42	340092	14158.8	102142	573.159	181541	1295.44	1130.7	41541.5	1.2007e+07	1369.75	76.2986	9711.52	24.9092	3835.23	1137.04	1844.01	8772.66	34843.6	606.463	1084.53	5486.52	122483	14087.7
HC_20	HC	121186	2.28335e+06	210723	476616	245268	275821	14920.8	257.515	1.7116e+06	223.775	1.11786e+06	163251	4714.4	158975	47474.9	58611.9	2.29885e+07	2479.78	809115	1.26224e+06	26408.7	3.62727e+07	116117	93152.5	3655.83	259529	15859.3	72142.7	3096.44	190321	2036.47	3274.94	39954.8	1.08613e+07	980.233	54.3439	6169.19	103.31	2267.83	619.28	2983.57	8877.5	34627.1	943.556	6220.22	4863.41	94287.8	4769.01
HC_21	HC	182341	3.00705e+06	604154	698396	479624	423584	18320	700.937	2.58345e+06	290.847	1.35685e+06	389402	5473.57	258459	224.467	20.8088	3.33755e+07	4243.56	731941	1.94594e+06	29606.4	4.86713e+07	206018	110786	3402.12	573798	20885.9	205748	630.137	286451	2365.29	3810.15	42160.2	1.5686e+07	1820.12	39.785	14021.5	223.156	8060.09	970.594	3852.07	8761.56	19384.5	917.735	3315.41	12794.9	157576	16659.3
HC_22	HC	126032	4.13762e+06	551824	635658	466919	294781	16296.9	4858.17	2.71169e+06	195.913	1.35864e+06	387728	3609.94	223814	13951.6	13584.2	2.81284e+07	2889.63	584279	1.76862e+06	26750.9	5.47663e+07	185583	146287	1163.41	600301	15605.5	181929	674.825	230808	1723.11	1079.3	51393.1	1.64513e+07	17.8494	52.6651	9923.7	80.2188	12576.8	947.299	2184.78	7343.27	16680.8	400.663	2634.23	7103.43	177811	13527.2
HC_23	HC	68209.1	2.65859e+06	575916	477909	370884	121101	7106.58	882.144	1.8645e+06	584.543	1.3159e+06	317725	3508.33	173578	33974.5	26521.4	1.80854e+07	5.28941	297630	1.00422e+06	25568.9	4.26526e+07	173119	143384	762.62	410906	19198.3	136907	754.49	188061	3412.97	908.445	48931.1	1.10901e+07	246.368	57.7562	13146	137.31	7990.09	2321.43	2257.82	7228.2	14820.1	278.929	3693.87	10561.6	100470	8844.28
HC_24	HC	107367	3.25823e+06	604674	566977	565057	302779	17955.4	5485.96	2.69621e+06	668.181	1.55178e+06	367066	3665.61	226864	212513	263036	1.99285e+07	592.169	565358	1.55629e+06	25051.5	4.88971e+07	177176	121094	1337.93	495684	19239.1	177987	310.686	184657	2147.25	1542.46	52584.5	1.41058e+07	4725.32	33.6562	11590.4	204.219	16692.4	1358.93	2162.25	6743.27	24575.9	427.405	8746.16	6915.3	152487	18937.1
HC_25	HC	101000	1.92547e+06	269693	729636	401063	335396	33579.7	2098.28	2.02029e+06	391.058	1.15656e+06	410833	5135.84	219883	3927.76	3896.57	1.58756e+07	1.11493	558903	2.2794e+06	16650.2	3.57394e+07	218472	149372	2258.69	479121	28950.3	142847	1058.58	125011	1222.02	2419.76	30279.6	1.24249e+07	4840.26	93.7665	15948.7	86.3052	14781.3	1294.59	1565.85	7924.44	42633.5	510.089	1555.06	11618.3	136554	21241.8
HC_26	HC	193962	2.27276e+06	209899	358736	244896	154478	27846.3	3446.3	1.88215e+06	158.147	1.72837e+06	205941	6424.3	116018	100026	113660	1.31762e+07	870.954	415482	949672	18099.9	3.90487e+07	198798	148497	393.2	292797	18755.1	90621.7	478.582	102212	1854.61	572.414	55747.8	1.12053e+07	5419.92	161.189	11374.5	139.417	1537.15	310.387	2111.35	6607.39	45954.3	482.775	1333.58	9428.98	59974.8	8322.36
HC_27	HC	251440	2.74335e+06	276144	382658	228473	217605	29220.1	820.794	1.31573e+06	242.936	1.22327e+06	231330	4993.04	164805	12649.9	14798.3	1.20107e+07	2.78598e-10	328987	782041	23070.6	4.02462e+07	198025	105411	324.608	305043	12022.5	110130	1254.97	98266.7	1261.3	455.808	36244	7.42477e+06	2200.98	119.907	11843.1	225.784	3665.54	989.439	2833.83	4782.07	50368.4	536.609	792.146	5313.88	60185.4	7486.49
HC_28	HC	210233	2.26496e+06	483540	788565	313111	229044	21270.3	564.834	1.83822e+06	555.642	1.23522e+06	334602	3304.5	246066	806.259	600.622	1.44934e+07	54226.7	506712	788825	37179.3	3.63937e+07	262954	128060	717.911	584308	32303.4	186873	1602.98	143132	1874.64	872.573	50965.7	1.16157e+07	525.735	114.647	10228.6	2034.74	11689.8	10945.6	6025.09	7340.13	33275.2	734.893	5056.82	7957.65	139690	23700.1
HC_29	HC	111089	2.73862e+06	494450	492679	422796	109326	10323.7	2686.12	2.10788e+06	200.054	1.40822e+06	235425	4912.31	151432	11846.8	13137.7	1.79327e+07	244.431	407860	647360	42345.6	4.3464e+07	172728	144484	870.21	336388	18338	107176	770.469	170068	2239.21	907.416	50053	1.12852e+07	185.051	129.004	14090.5	336.246	6236.62	1493.95	2454.24	6819.78	22386.1	596.173	2906.73	17840.9	58504.9	7247.42
HC_30	HC	123500	2.39693e+06	422827	445117	269118	253651	12991.8	213.045	2.09038e+06	256.48	1.08216e+06	272002	5195.43	168555	313207	406708	2.21083e+07	90.8058	416421	1.29173e+06	41016.4	3.84084e+07	147882	107249	1480.2	398682	23442.1	154890	437.074	219028	1822.01	1561.47	48670.4	1.0998e+07	11584	125.582	19643.5	105.003	1138.75	854.39	1838.06	6835	28147.4	708.722	5529.07	8953.68	88626.1	5866.78
HC_31	HC	142754	2.61815e+06	326602	545792	406714	168598	30763.8	122.198	2.18459e+06	570.768	1.3573e+06	354384	3502.43	182895	2053.37	2271.27	1.31659e+07	2601.05	406853	1.20905e+06	33079.5	4.00754e+07	178352	115622	621.811	376036	21441.9	118283	1097.51	121606	1621.68	726.641	63873.9	1.07596e+07	9663.41	2.78598e-10	21428.1	90.3546	7368.06	457.992	2189.12	6267.9	32200.6	505.873	5121.17	14653	84865.6	17784.4
HC_32	HC	280713	2.89337e+06	775019	835445	398060	291875	43410.9	1302.08	1.82048e+06	850.943	1.22648e+06	347317	4588.01	345695	87793.7	79158.8	2.49996e+07	1193.03	398941	1.20058e+06	37297.8	4.62803e+07	178172	115689	2215.93	678239	22398.1	189601	1362.57	205667	2256.36	2667.51	39134.1	1.12468e+07	87802.2	55.8748	13533.1	285.685	8943.44	509.886	4173.35	9999.66	20115	790.77	2215.49	41888.1	168223	19774.3
HC_33	HC	163616	2.58191e+06	620445	728201	260609	318096	13646.2	553.745	2.04698e+06	151.041	1.2336e+06	365070	5269.24	213052	66136	61983.3	2.938e+07	4463.76	553079	1.72288e+06	85958.4	3.92386e+07	189873	109875	1581.29	842169	10965.1	253728	1630.93	264188	2115.16	2258.2	38336.3	1.19151e+07	669.485	50.6447	20869.2	100.506	6203.34	915.695	6030.8	9905.34	17807.8	618.065	8300.86	13023.6	85575.8	7630.86
[truncated: 3,283 more columns]
