# Supplementary material for: Integrative multi-omics analysis unravels the host response landscape and reveals a serum protein panel for early prognosis prediction for ARDS
Source: Crit Care. 2024 Jul 2;28:213. doi: 10.1186/s13054-024-05000-3 (PMC11218270; doi:10.1186/s13054-024-05000-3)
Supplement: Supplementary file 6 — Additional file 6. [file 13054_2024_5000_MOESM6_ESM.xlsx]

## Sheet: ARDS_DC
ID	m/z	Retention time (min)	Ion mode	Metabolites	HMDB	METLIN	Lipidmaps	kegg	PubChem	CAS	InChIKey	Super Class	Class	Sub Class	level	Score	Fragmentation Score	Adducts	Formula	Mass Error (ppm)	VIP	P-value	adj.P-value	log2(FC)	FC	average(ARDS)	average(DC)	ARDS_1	ARDS_2	ARDS_3	ARDS_4	ARDS_5	ARDS_6	ARDS_7	ARDS_8	ARDS_9	ARDS_10	ARDS_11	ARDS_12	ARDS_13	ARDS_14	ARDS_15	ARDS_16	ARDS_17	ARDS_18	ARDS_19	ARDS_20	ARDS_21	ARDS_22
10.32_519.3318n	520.339	10.3182	pos	LysoPC(0:0/18:2(9Z,12Z))	HMDB0061700				71768169	27304-12-7	LSUXCWJOIAWGOU-FTJOPAKQSA-N	Lipids and lipid-like molecules	Glycerophospholipids	Glycerophosphocholines	***	72.9	92	M+H, M+K	C26H50NO7P	-1.40632	27.7283	0.0171855	0.115147	-0.335672	0.792415	1.3849e+07	1.74769e+07	1.32055e+07	4.86886e+06	9.60489e+06	2.61907e+07	1.72379e+07	1.32428e+07	2.46744e+07	1.58376e+07	2.67174e+07	1.31278e+07	4.70397e+06	1.16759e+07	1.26003e+07	8.47755e+06	2.04219e+07	3.42771e+07	8.32926e+06	1.17613e+07	1.63661e+07	1.11325e+07	1.98641e+07	1.44393e+07
4.70_312.1469n	313.154	4.70287	pos	Phenylalanylphenylalanine	HMDB0013302				6993089	2577-40-4	GKZIWHRNKRBEOH-HOTGVXAUSA-N	Organic acids and derivatives	Carboxylic acids and derivatives	Amino acids, peptides, and analogues	***	65.7	83.8	M+H, M+Na	C18H20N2O3	-1.61574	10.4566	2.91999e-11	9.7265e-08	-1.28831	0.409431	286908	700748	521134	509391	368978	553551	537594	68695.2	18553.5	66679.1	37820.4	308695	137467	516832	186033	81089.9	684644	768267	246441	549549	547503	307521	159001	113802
11.47_568.3621m/z	568.362	11.4688	neg	LysoPC(0:0/18:0)	HMDB0011128	40342	LMGP01050076		24779491	4421-58-3	IQGPMZRCLCCXAG-RUZDIDTESA-N	Lipids and lipid-like molecules	Glycerophospholipids	Glycerophosphocholines	***	76.7	99.8	M+FA-H	C26H54NO7P	0.228816	9.5485	0.000270983	0.0117226	-0.38836	0.763997	1.68288e+06	2.20273e+06	2.00253e+06	633853	1.82479e+06	2.24524e+06	1.45021e+06	920069	2.60152e+06	2.55969e+06	2.29481e+06	1.39104e+06	1.4523e+06	1.73653e+06	1.64555e+06	1.11406e+06	2.22294e+06	4.17056e+06	1.72015e+06	1.86395e+06	1.5606e+06	2.06957e+06	1.92474e+06	1.3136e+06
2.11_148.0522n	166.086	2.10965	pos	trans-Cinnamic acid	HMDB0000930	5880		C10438	444539	140-10-3	WBYWAXJHAXSJNI-VOTSOKGWSA-N	Phenylpropanoids and polyketides	Cinnamic acids and derivatives	Cinnamic acids	*	50.9	65.6	M+H, M+NH4, M+H-H2O	C9H8O2	-1.40915	9.48673	0.013156	0.100742	0.234154	1.17622	2.3525e+06	2.00006e+06	1.70397e+06	2.38787e+06	2.30264e+06	1.74828e+06	1.54581e+06	1.84783e+06	1.82509e+06	2.10965e+06	1.60344e+06	2.74784e+06	3.94226e+06	1.57488e+06	1.99019e+06	3.42236e+06	2.01299e+06	1.83475e+06	2.04173e+06	1.90885e+06	2.30817e+06	2.35832e+06	2.58367e+06	2.68559e+06
0.78_203.1155n	204.123	0.779383	pos	L-Acetylcarnitine	HMDB0000201					3040-38-8	RDHQFKQIGNGIED-MRVPVSSYSA-O	Lipids and lipid-like molecules	Fatty Acyls	Fatty acid esters	***	67.5	90.3	M+H-H2O, M+H	C9H17NO4	-1.28336	8.22203	0.00670286	0.0705397	0.497656	1.41192	1.84468e+06	1.3065e+06	797994	1.74787e+06	1.78103e+06	821181	1.84181e+06	2.18703e+06	1.45656e+06	765940	631461	2.32723e+06	2.12066e+06	812612	2.3054e+06	4.67946e+06	1.10032e+06	732688	1.23364e+06	752639	921443	897087	925226	4.41028e+06
4.93_357.1930n	358.2	4.93087	pos	(S)-Laudanosine	HMDB0030213	1154		C09558	15548	2688-77-9	KGPAYJZAMGEDIQ-UHFFFAOYSA-N	Organoheterocyclic compounds	Isoquinolines and derivatives	Benzylisoquinolines	***	64.5	79.4	M+H, M+Na, M+K	C21H27NO4	-2.71828	7.90379	0.0171984	0.115147	3.73962	13.3579	435323	32589.2	290.591	357.123	4053.22	222.552	298.775	1464.11	549.863	9294.43	1.58662e+06	9927.27	165.289	3496.21	880.889	51364.6	1.81654e+06	180.033	2.61821e+06	3.84858e+06	1.16349e+06	160.14	9267.75	36250.6
5.39_278.0358n	296.07	5.39118	pos	Harmol sulfate	HMDB0253052				5488302		XOPVDDSGVTVABP-UHFFFAOYSA-N	Alkaloids and derivatives	Harmala alkaloids	Unclassified	*	39.5	2.22	M+NH4, M+K	C12H10N2O4S	-1.31044	7.36336	0.0466572	0.205576	-10.2205	0.000838156	215.856	257537	39.5826	52.9621	2.78598e-10	87.0888	276.222	2.78598e-10	230.789	935.723	28.5342	391.538	263.631	245.542	204.738	0.00254607	63.1612	25.0201	77.0119	37.9415	156.277	468.615	44.945	74.2239
10.00_361.1631m/z	361.163	9.99933	pos	Gibberellin A125	HMDB0036945	91933			101717694	328058-47-5	RYEQDBJAVSWVOI-ARCJWRNYSA-N	Lipids and lipid-like molecules	Prenol lipids	Diterpenoids	*	44.6	37.2	M+H-H2O	C20H26O7	-3.97719	6.91584	0.000497768	0.0169955	-1.89309	0.26923	114495	425267	0.895525	36096.2	1.30596	1.48697e+06	1.32444	2.78598e-10	223803	2560.57	480202	0.0843997	2.88683	2.78598e-10	19960.2	2674.73	41305.7	2.78598e-10	0.251376	2.78598e-10	2.78598e-10	720936	71.6872	2.78598e-10
0.71_131.0693n	132.077	0.711183	pos	Beta-Guanidinopropionic acid	HMDB0013222	44712		C03065	67701	353-09-3	KMXXSJLYVJEBHI-UHFFFAOYSA-N	Organic nitrogen compounds	Organonitrogen compounds	Guanidines	***	65.7	39.7	M+H, M+Na	C4H9N3O2	-1.25543	6.35366	7.01532e-05	0.00569952	1.17675	2.26067	338016	149520	448973	552649	409561	189459	531688	304884	133781	319381	418488	129047	52026.9	339396	431360	1.53571e+06	542502	66355.7	331028	53685.6	172373	97390.1	311603	938997
5.21_253.0517n	254.059	5.20647	pos	Sulfamethoxazole	HMDB0015150	2546		C07315	5329	723-46-6	JLKIGFTWXXRPMT-UHFFFAOYSA-N	Benzenoids	Benzene and substituted derivatives	Benzenesulfonamides	*	56.5	87.3	M+H, M+Na, M+K	C10H11N3O3S	-1.60681	5.75927	0.0461829	0.20484	-8.12082	0.00359243	567.582	157994	474.318	487.729	318.984	632.124	660.863	429.181	379.927	6972.72	732.2	342.932	523.155	472.684	368.72	40.0871	399.619	562.102	767.148	411.179	510.528	362.031	378.025	135.945
11.28_568.3621m/z	568.362	11.2773	neg	LysoPC(18:0/0:0)	HMDB0010384	40292	LMGP01050026	C04230	497299	19420-57-6	IHNKQIMGVNPMTC-RUZDIDTESA-N	Lipids and lipid-like molecules	Glycerophospholipids	Glycerophosphocholines	*	59.7	99.3	M+FA-H	C26H54NO7P	0.300198	4.6473	7.86047e-05	0.00603287	-0.475293	0.719321	311080	432463	358606	102156	334728	414397	266869	191590	425413	447300	392491	248994	231028	302916	342962	206908	399573	856082	299261	336124	274531	373589	413340	258441
14.43_584.2614m/z	584.261	14.434	pos	Americine	HMDB0034441			C09996	5855402		SBDJWBSJRCPRDV-PFONDFGASA-N	Organic acids and derivatives	Carboxylic acids and derivatives	Amino acids, peptides, and analogues	*	39.1	29.9	M+K	C31H39N5O4	-3.60715	4.4124	0.0258209	0.1447	0.747564	1.67896	411947	245359	668828	1.16084e+06	144025	365090	69824.2	1.2422e+06	353002	216383	40682.8	765928	1.04889e+06	740848	621116	313633	773231	613826	855715	304852	267284	512587	239067	582250
1.02_229.1544m/z	229.154	1.01855	pos	Pro-Ile	HMDB0304810						OCYROESYHWUPBP-CIUDSAMLSA-N	Organic acids and derivatives	Carboxylic acids and derivatives	Amino acids, peptides, and analogues	*	42.4	16	M+H	C11H20N2O3	-1.2569	4.10049	0.010512	0.0905428	0.924556	1.8981	329055	173360	113755	426747	164234	227680	272465	253084	132292	100120	114566	370141	201213	209417	294250	1.95627e+06	170877	59414.5	159000	69745.7	204359	103128	174837	972923
3.04_231.1468n	232.154	3.03757	pos	Butyrylcarnitine	HMDB0002013	6436	LMFA07070003	C02862	213144	25576-40-3	QWYFHHGCZUCMBN-SECBINFHSA-N	Lipids and lipid-like molecules	Fatty Acyls	Fatty acid esters	*	56.6	86.2	M+H, M+K, M+Na	C11H21NO4	-1.16903	3.8484	0.0141066	0.105121	0.772472	1.70819	285744	167278	229746	471517	156891	262986	242076	239148	151671	234854	47092.4	413298	68154.6	744040	295654	1.83181e+06	130967	67363.8	65664.9	44213.5	102529	222250	333735	1.13897e+06
4.23_291.1446m/z	291.145	4.22827	pos	Trimethoprim	HMDB0014583	2956		C01965	5578	738-70-5	IEDVJHCEMCRBQM-UHFFFAOYSA-N	Benzenoids	Phenol ethers	Anisoles	*	53	70.8	M+H	C14H18N4O3	-1.80524	3.7842	0.0467903	0.205712	-12.7466	0.000145506	9.88972	67967.7	2.78598e-10	2.78598e-10	2.78598e-10	3.12122	11.3586	9.11355	3.36757	686.587	23.6293	2.78598e-10	1.14823	2.78598e-10	2.78598e-10	2.78598e-10	9.93546	3.52658	2.78598e-10	2.78598e-10	2.78598e-10	2.78598e-10	2.78598e-10	2.78598e-10
10.00_720.3134n	765.312	9.99792	neg	Ritonavir	HMDB0014646	321617		C07240	392622	155213-67-5	NCDNCNXCDXHOMX-XGKFQTDJSA-N	Organic acids and derivatives	Carboxylic acids and derivatives	Amino acids, peptides, and analogues	*	48.9	49.6	M-H, M+FA-H	C37H48N6O5S2	0.833545	3.68148	0.000917153	0.0238675	-1.80913	0.285362	35859.7	125664	9.69482	9338.31	2.78598e-10	481250	2.78598e-10	0.00315809	71352.8	458.73	139680	2.78598e-10	2.78598e-10	3.03168	4983.06	202.182	11444.3	2.1051	2.78598e-10	113.788	90.0148	316487	94.426	2.38213
0.66_188.1521n	189.159	0.66215	pos	N6,N6,N6-Trimethyl-L-lysine	HMDB0001325	6161		C03793	440120	19253-88-4	MXNRLFUSFKVQSK-QMMMGPOBSA-N	Organic acids and derivatives	Carboxylic acids and derivatives	Amino acids, peptides, and analogues	***	67.4	46.7	M+H, M+Na	C9H20N2O2	-1.82917	3.175	7.49434e-06	0.00131388	1.0753	2.10717	100969	47916.9	78096.9	109300	78404.7	69772.4	76226.5	66641.2	52143	46307	27338.2	105983	26282.7	104834	73001.6	276511	65742.4	64859.2	60450.6	28349.9	76861.7	42670.3	109947	138669
1.47_217.1312n	218.138	1.46765	pos	Propionylcarnitine	HMDB0000824	965		C03017		20064-19-1	UFAHZIUFPNSHSL-MRVPVSSYSA-O	Lipids and lipid-like molecules	Fatty Acyls	Fatty acid esters	***	61	68	M+H, M+Na, M+K	C10H19NO4	-1.10687	3.07154	0.000526775	0.0171708	0.674119	1.59562	176954	110900	155733	223251	157796	184587	163148	387219	92592.5	193270	66901.8	172502	110396	267111	151250	730599	210063	63676.6	108275	51839.4	121305	144750	135013	299871
3.34_184.1210n	207.11	3.33567	pos	N-(3-acetamidopropyl)pyrrolidin-2-one	HMDB0061384				129397	106692-36-8	OAUYENAPBFTAQT-UHFFFAOYSA-N	Organoheterocyclic compounds	Pyrrolidines	N-alkylpyrrolidines	*	40.1	12	M+Na, M+K, M+H	C9H16N2O2	-1.04432	3.01716	0.00770018	0.0763075	0.710694	1.63659	211709	129360	80949.1	265739	104934	167245	168710	65765.5	132835	55730.8	22913.4	100880	106984	232612	184821	612504	127452	88026.2	244448	120660	218525	61907.6	252924	317471
2.11_167.0893m/z	167.089	2.10965	pos	3-(4-Methyl-3-pentenyl)thiophene	HMDB0038183	92919			566107	62469-65-2	UAGFAMQTBLSQSU-UHFFFAOYSA-N	Organoheterocyclic compounds	Heteroaromatic compounds	Unclassified	*	37.8	1.63	M+H	C10H14S	2.64568	2.99542	0.01569	0.110963	0.224457	1.16834	243051	208031	174207	248718	238395	179858	158012	193451	187168	216592	166602	286124	408136	162124	206516	349399	211446	187853	214830	194477	238170	240974	270085	278544
3.37_213.0821n	214.089	3.37238	pos	2-(4-Methyl-5-thiazolyl)ethyl butanoate	HMDB0032418	88442			3023838	94159-31-6	GDRZNYCKSKHESZ-UHFFFAOYSA-N	Organoheterocyclic compounds	Azoles	Thiazoles	*	40	3.1	M+H, M+Na, M+K	C10H15NO2S	-1.21053	2.97705	0.00603872	0.0668271	1.7458	3.35381	77371.2	23069.6	24853.4	2407.88	4008.63	5230.77	2572.36	37250.6	3246.27	28283.9	3421.75	329107	3383.15	25277.4	98103	4416.99	75777.5	9410.94	17188.9	9624.76	140859	2071.11	75642.6	88637.9
11.68_465.3213n	466.329	11.677	pos	LysoPE(P-18:0/0:0)	HMDB0240598	46720	LMGP02070002		42607470	174062-73-8	KACDZDULGKPXHT-HIVNOOBXSA-N	Lipids and lipid-like molecules	Glycerophospholipids	Glycerophosphoethanolamines	***	55.8	40.2	M+H, M+Na	C23H48NO6P	-1.39555	2.96603	0.00448636	0.0576019	-0.452965	0.73054	101349	138732	51849.8	33597.1	148149	203716	162607	45758.6	201820	83737	181982	152021	55027.4	63522.6	61022.4	33618.1	59335.3	328104	70599.9	173383	50282.5	166194	106899	90834.8
5.12_226.1050n	249.094	5.115	pos	beta-Alanyl-L-histidine	HMDB0256117						CQOVPNPJLQNMDC-UHFFFAOYSA-N	Organic acids and derivatives	Peptidomimetics	Hybrid peptides	*	37.9	0	M+Na, M+K, M+NH4	C9H14N4O3	-7.15032	2.93115	3.49643e-08	1.45582e-05	-3.77082	0.0732604	5246.47	71614.1	28.2728	60.9044	8.94202	45.721	48.8209	40.4428	39.959	18.3805	68.3818	94.9022	24.6998	84.335	22.2415	105.393	42.922	18.3771	57.7078	43.6259	29.5963	48.7578	698.847	226.317
10.22_588.3310m/z	588.331	10.2202	neg	LysoPC(0:0/20:4(5Z,8Z,11Z,14Z))	HMDB0061699	46690	LMGP01050121		52924038	67341-29-1	IGJKYDBBINVMLH-JXRLJXCWSA-N	Lipids and lipid-like molecules	Glycerophospholipids	Glycerophosphocholines	***	70.2	77.9	M+FA-H	C28H50NO7P	0.51017	2.88509	0.0263035	0.14508	-0.24148	0.845877	301142	356012	314675	213012	368057	507960	431320	352206	591380	433951	872433	330195	216087	269910	314954	154092	219530	397312	392579	485381	369648	375235	347214	236599
10.80_437.2900n	438.297	10.7977	pos	LysoPE(P-16:0/0:0)	HMDB0011152	46719	LMGP02070001		42607469	174062-72-7	QYTPGOPLNFESQC-NUTQULCTSA-N	Lipids and lipid-like molecules	Glycerophospholipids	Glycerophosphoethanolamines	***	59.2	95.8	M+H, M+Na	C21H44NO6P	-1.50215	2.85346	0.00231738	0.0406273	-0.409901	0.752675	117750	156442	71643.5	55386.6	151912	252823	129387	77715.8	183419	104628	220356	148240	67326.2	91114.8	87064.4	49246.9	80781	320955	91637.3	181511	63088.4	193557	150297	101516
5.41_329.1193n	330.127	5.41072	pos	Ufiprazole	HMDB0259389	1635			155794	73590-85-9	XURCIPRUUASYLR-UHFFFAOYSA-N	Organoheterocyclic compounds	Benzimidazoles	Unclassified	*	45.4	33.1	M+H, M+K	C17H19N3O2S	-1.51383	2.74126	0.010811	0.0916337	2.46541	5.52282	62876.7	11384.9	11469.3	542.455	2.78598e-10	315.292	656.98	1808.86	679.149	5660.93	438.228	205992	1924.41	4997.79	77176.5	2126.66	26391	936.817	13000.8	126262	56116.5	788.418	48150.4	33468.6
10.32_504.3094m/z	504.309	10.3238	neg	PC(17:2(9Z,12Z)/0:0)	HMDB0256157						GYPQKMKDLBCBMB-UHFFFAOYSA-N	Lipids and lipid-like molecules	Glycerophospholipids	Glycerophosphocholines	***	71.7	65.8	M-H	C25H48NO7P	-0.31048	2.52112	0.0240836	0.138361	-0.309634	0.806846	119347	147918	148896	44990.8	82347.2	187305	167512	111550	230114	139879	218100	103973	48416.4	120479	105169	79035.9	188793	330577	79731	103563	116210	118142	153487	117268
10.32_610.3082m/z	610.308	10.3182	pos	Retaspimycin	HMDB0257169				72997919		OAKGNIRUXAZDQF-UHFFFAOYSA-N	Phenylpropanoids and polyketides	Macrolactams	Unclassified	***	63.9	80.5	M+Na	C31H45N3O8	-2.80337	2.50414	0.0150167	0.107865	-0.217306	0.86017	192354	223624	207546	100268	158077	300729	205306	202306	250239	217969	239384	206045	97934.7	190590	182002	171930	276683	340974	134618	180772	238488	159583	244083	210628
4.34_731.3171m/z	731.317	4.34092	neg	1-[(1R,2R,3S,4S)-3-Hydroxy-4,7,7-trimethyl-2-bicyclo[2.2.1]heptanyl]-3-(4-methylphenyl)sulfonylurea	HMDB0245721				33649		RMTYNAPTNBJHQI-UHFFFAOYSA-N	Lipids and lipid-like molecules	Prenol lipids	Monoterpenoids	*	40.2	15.6	2M-H	C18H26N2O4S	2.3435	2.46574	0.0196346	0.123763	-0.78158	0.581729	100928	173496	140647	208351	90439.8	68521.4	118605	35350	25395.6	60783.5	36041.1	128048	39672.2	57819.6	56022.6	60485.3	79908.8	63564.7	15582.6	174996	216050	215994	58495.7	94177.3
7.34_512.2672m/z	512.267	7.34388	pos	Gcdcs	HMDB0252653				53462919		DKXXSIJHWWVNMO-UHFFFAOYSA-N	Lipids and lipid-like molecules	Steroids and steroid derivatives	Bile acids, alcohols and derivatives	***	66.8	51.7	M+H-H2O	C26H43NO8S	-0.907733	2.3294	0.0192056	0.122087	0.854054	1.80757	65056.5	35991.1	61807.7	61199.5	11735.4	4174.98	73256.4	254636	17128.1	92380.2	22845.3	29256.2	96511.2	106448	25969	111670	30513.4	18137.1	36203.1	16287.6	71953.5	37004.6	93654.1	150733
4.57_278.1626n	279.17	4.56803	pos	Phenylalanylleucine	HMDB0253025				4078229		RFCVXVPWSPOMFJ-UHFFFAOYSA-N	Organic acids and derivatives	Carboxylic acids and derivatives	Amino acids, peptides, and analogues	***	64.5	37.6	M+H, M+Na	C15H22N2O3	-1.65778	2.31439	2.85825e-07	0.000105787	-1.33059	0.397607	13929	35032	40585.2	20733	9489.77	33972.4	24678.7	2522.19	658.652	2520.15	1078.01	14653.4	4255.34	20557.1	2698.55	2193.19	33215.7	61275.7	15629.6	25918.7	22566.5	11937.5	3601.95	2164.06
8.48_545.3052m/z	545.305	8.48347	pos	Anadur	HMDB0248377				21917753		PQKRYXHYWWQULJ-UHFFFAOYSA-N	Lipids and lipid-like molecules	Steroids and steroid derivatives	Steroid esters	*	37.1	0.415	M+K	C33H46O4	4.72773	2.21802	0.00262342	0.0428363	-1.63973	0.320916	18691.1	58242.9	2.38786	1453.2	21.5621	97890	2.78598e-10	2.78598e-10	62542.4	2.78598e-10	45126.6	2.78598e-10	66.2346	0.451662	472.361	68.3567	17687.6	0.0464127	3.88743	2.78598e-10	0.862764	94123.7	2.78598e-10	6.09303
13.30_282.2558n	281.249	13.2957	neg	Octadec-5-enoic acid	HMDB0246833				53435893		AQWHMKSIVLSRNY-UHFFFAOYSA-N	Lipids and lipid-like molecules	Fatty Acyls	Fatty acids and conjugates	**	59.3	5.05	M-H, M+FA-H	C18H34O2	-0.292854	2.20709	0.0331544	0.166321	0.385306	1.30614	102604	78555.2	73922.7	63161.3	76149.2	65359.2	119366	72449.1	252785	62486.8	170804	74831	112424	34632	197683	136686	48693.4	27808.6	46106.7	83293.9	57657.9	46290.8	60617.2	212666
4.70_379.1276m/z	379.128	4.70382	neg	Mitomycin	HMDB0014450	590		C06681	5746	50-07-7	NWIBSHFKIJFRCO-WUDYKRTCSA-N	Organoheterocyclic compounds	Indoles and derivatives	Indolequinones	*	38.4	1.81	M+FA-H	C15H18N4O5	4.89066	2.18863	1.10213e-08	5.24459e-06	-1.20422	0.434004	12747.2	29371.2	25224.8	21567.8	21167.1	23501.8	18725.9	2776.71	307.335	3324.33	763.176	12753	2872.96	26712.8	6467.46	5394.54	18388.1	41139.7	9962.76	19233.5	17277	11953.9	7331.97	4623.52
12.11_432.3442n	450.378	12.1092	pos	Polyglycerol esters of fatty acids	HMDB0303271				9954527		DUUKZBGYNMHUHO-UHFFFAOYSA-N	Lipids and lipid-like molecules	Glycerolipids	Diradylglycerols	*	38.9	0.0149	M+NH4, M+Na, M+K, M+H	C24H48O6	-2.09679	2.16255	0.00715984	0.0735945	3.106	8.60992	43461.3	5047.82	95992.9	1.38249	752.24	2746.93	73877.2	22178.4	240674	11364.4	68699.3	963.71	59781.1	3778.98	58643.2	27607.7	124597	3089.29	12337.3	121516	5092.94	2854.75	3068.6	12614
0.73_146.1173m/z	146.117	0.7283	pos	4-Trimethylammoniobutanoic acid	HMDB0001161			C01181	725		JHPNVNIEXXLNTR-UHFFFAOYSA-N	Lipids and lipid-like molecules	Fatty Acyls	Fatty acids and conjugates	**	59.3	19.7	M+H	C7H15NO2	-1.72441	2.12393	0.00619238	0.067408	0.373246	1.29526	123433	95295.4	112007	88037.5	85532.6	63251.8	109612	152124	75789.8	57223.7	45962.3	195005	119172	84234.5	66402.3	252861	139113	61405.9	109509	66850.1	119397	106271	144904	261703
3.71_280.1055n	281.113	3.71155	pos	Phenylalanylaspartic acid	HMDB0028991	23739			6992643	22828-05-3	HWMGTNOVUDIKRE-UWVGGRQHSA-N	Organic acids and derivatives	Carboxylic acids and derivatives	Amino acids, peptides, and analogues	***	68.2	51.3	M+H, M+Na, M+H-H2O	C13H16N2O5	-1.54635	2.11049	0.00298635	0.0454613	-0.561619	0.677541	41328.8	60998.2	27386.5	45558.5	69887	43717	73399	19264.9	4068.97	25286	2695.22	17682.9	15501.7	48560	33589.1	56727.6	44157.5	67934.5	80726.2	82391.1	47255.8	52450.2	42991.8	37071.8
4.13_246.1697m/z	246.17	4.12808	pos	Isovalerylcarnitine	HMDB0000688		LMFA07070076		6426851	31023-24-2	IGQBPDJNUXPEMT-UHFFFAOYSA-N	Lipids and lipid-like molecules	Fatty Acyls	Fatty acid esters	***	60.5	56.4	M+H	C12H23NO4	-1.03533	2.07169	0.0281916	0.150732	0.523469	1.43741	101546	70645	114105	102927	62124.7	59049.2	176717	66418.1	37026.1	87395.2	43455.4	118633	36169.3	164212	76277.2	426814	122506	43447.1	27404.2	26295.8	53411.3	72635.6	103806	179967
8.63_736.3057n	759.295	8.62817	pos	Hydroxy Ritonavir	HMDB0061044	442333			71749331		CLEDZMPJHBBTNZ-QJANCWQKSA-N	Organic acids and derivatives	Hydroxy acids and derivatives	Medium-chain hydroxy acids and derivatives	*	45.6	34.6	M+Na, M+K, M+H	C37H48N6O6S2	-2.74741	2.06908	0.00377969	0.0526178	-1.52147	0.348331	27500.1	78948.2	181.032	22610.5	484.476	273486	42.2073	852.82	75600.7	539.335	70528.2	250.84	5920.61	292.514	1931.82	4898.41	11253.4	155.356	497.521	2.78598e-10	188.711	103844	77.3462	1250.24
5.09_328.1111m/z	328.111	5.08743	pos	Esomeprazole	HMDB0005009	58285			9568614	119141-88-7	SUBDBMMJDZJVOS-DEOSSOPVSA-N	Organoheterocyclic compounds	Benzimidazoles	Sulfinylbenzimidazoles	*	42.3	18.1	M+H-H2O	C17H19N3O3S	-1.06963	2.02744	0.016076	0.112008	1.97954	3.94369	43392.1	11002.9	21215.1	2.78598e-10	2.78598e-10	2.78598e-10	92.4881	2989.79	2.78598e-10	2140.78	30.0115	100678	70.4469	2169.46	35749.6	8707.23	18532.1	2.78598e-10	26308.6	272295	61312.9	4.26016	46731.8	7351.04
14.43_580.2309n	581.238	14.434	pos	biliverdin-IX-alpha	HMDB0304275						QBUVFDKTZJNUPP-UHFFFAOYSA-L	Organoheterocyclic compounds	Tetrapyrroles and derivatives	Bilirubins	*	50	65.6	M+H, M+Na	C33H32N4O6-2	-2.17773	2.02669	0.0299194	0.15669	0.916361	1.88735	82466.3	43694.3	117832	224419	27130.1	67293.3	6788.04	249732	65529.3	35323.5	3539.74	162669	183753	115236	93275.1	50163.3	113225	132820	170300	38068.5	43984.8	103352	37807.9	120881
11.47_623.2874n	646.277	11.4705	pos	Leukotriene C5	HMDB0012993				53481570	75207-09-9	OSBTVMNXIHRFGN-KERZFGRDSA-N	Organic acids and derivatives	Carboxylic acids and derivatives	Amino acids, peptides, and analogues	*	40.5	7.13	M+H, M+Na	C30H45N3O9S	-0.383187	2.02615	6.76472e-06	0.00125185	-0.438588	0.737856	71253.9	96568.9	73217.9	25568	65860.4	97588.1	62862	52507.9	93238.9	95606.4	97341.5	55527.1	70823.8	81578.8	76635.5	50828.3	93813.2	145294	73385.4	80047.2	84660.3	64635.8	95019.3	63142.4
11.87_509.3838n	510.391	11.8653	pos	LysoPC(O-18:0/0:0)	HMDB0011149	40388	LMGP01060014	C04317	2733532		XKBJVQHMEXMFDZ-AREMUKBSSA-N	Lipids and lipid-like molecules	Glycerophospholipids	Glycerophosphocholines	*	56	84.7	M+H, M+Na	C26H56NO6P	-1.44505	1.81383	0.0185241	0.119543	-0.287877	0.819107	79605	97185.1	92109.8	43102	74107.4	126258	74323	49529.5	85717.8	73683.8	99604	69140.6	107309	70377.1	96834.5	25314.5	117717	194215	107980	93876.8	61894.8	105637	76102.1	98544.5
0.73_121.0720m/z	121.072	0.7283	pos	Biuret	HMDB0249282	66430		C06555	7913	108-19-0	OHJMTUPIZMNBFR-UHFFFAOYSA-N	Organic acids and derivatives	Carboximidic acids and derivatives	Carboximidic acids	*	41.3	9.03	M+NH4	C2H5N3O2	-0.102048	1.80249	0.00249886	0.0421353	1.03452	2.04844	41636.3	20325.9	25266	47682.4	14115.5	28595.6	22576.8	22886.5	13498.8	23115.6	8191.17	53117.1	8742.7	57215.2	47340.4	212355	36477.3	9122.27	20677.3	12679.1	27918	22229.6	38675.4	110322
10.72_519.3316n	520.339	10.7231	pos	LysoPC(18:2(9Z,12Z)/0:0)	HMDB0010386	40301	LMGP01050035		11005824	22252-07-9	SPJFYYJXNPEZDW-FTJOPAKQSA-N	Lipids and lipid-like molecules	Glycerophospholipids	Glycerophosphocholines	*	43.3	26.7	M+H-H2O, M+H	C26H50NO7P	-1.63478	1.77919	0.0135629	0.102677	-0.312468	0.805263	57737.6	71700.3	57093.2	24665.2	39247.9	100068	73544.4	58143.8	98277.1	61248.9	108722	52031.8	27396.4	51129.4	49998.4	36554.3	80045.7	138316	44527.2	41668.9	66930.7	53592	78644	57444.3
4.95_205.0733n	204.066	4.94722	neg	Indolelactic acid	HMDB0000671			C02043	676157	7417-65-4	XGILAAMKEQUXLS-JTQLQIEISA-N	Organoheterocyclic compounds	Indoles and derivatives	Indolyl carboxylic acids and derivatives	***	72	95.2	M-H2O-H, M-H	C11H11NO3	-2.85352	1.75917	0.0101354	0.0883793	1.06544	2.0928	35752.3	17083.5	16787.6	50060.8	12149.8	16272.3	25224.2	28008.8	19927.5	12662.2	15791.1	43533.8	32471.4	20552	14440.3	90666.7	30845.2	11285.4	30716.7	9592.99	18809.5	16213	36241.8	41638.2
5.21_156.0208m/z	156.021	5.20647	pos	(4-Aminophenyl)phosphonic acid	HMDB0243614				53590		OAOBMEMWHJWPNA-UHFFFAOYSA-N	Benzenoids	Benzene and substituted derivatives	Aniline and substituted anilines	*	42.9	22.4	M+H-H2O	C6H8NO3P	-0.359118	1.75681	1.89724e-05	0.00234063	-0.175318	0.885572	153046	172822	154013	175030	117917	182673	146791	134806	152084	177276	163039	133971	163862	150933	146046	121476	158085	164990	175345	174322	173286	142140	126954	118615
3.37_117.0545m/z	117.054	3.36648	neg	1,2-Diacylglycerol-LD-PE-pool	HMDB0062269				8285	115-77-5	WXZMFSXDPGVJKK-UHFFFAOYSA-N	Organic oxygen compounds	Organooxygen compounds	Alcohols and polyols	*	37.7	0	M-H2O-H	C5H12O4	-9.17688	1.75322	0.0105469	0.090546	0.412848	1.33131	100961	75835.6	55699.3	163600	126718	76492.4	94364.2	103428	93097.1	70368.1	74274.1	83837.4	112180	78847.2	72919.2	65422.3	153372	46769.9	140528	108301	103733	51193	83915.7	83092.4
11.28_636.3498m/z	636.35	11.2773	neg	Allodesmosine	HMDB0040704	95178			101601848	129717-82-4	IQEPQBCFQPLNCF-UHFFFAOYSA-O	Organic acids and derivatives	Carboxylic acids and derivatives	Pentacarboxylic acids and derivatives	*	38.6	1.57	M-H2O-H	C30H51N6O10+	1.51556	1.72306	6.19481e-05	0.005291	-0.484882	0.714555	41794.8	58490.6	49314.6	13923.1	44742.5	57946	36271.4	24804.5	57194.5	59688.3	53476.7	33800.2	31847.2	41372.8	46359.4	26748.4	55048.9	115024	40691.9	45803.5	36333.1	48809.8	55397.3	34103.6
9.70_379.2482n	380.255	9.697	pos	Sphingosine 1-phosphate	HMDB0000277	3891	LMSP01050001	C06124	5283560	26993-30-6	DUYSYHSSBDVJSM-KRWOKUGFSA-N	Lipids and lipid-like molecules	Sphingolipids	Phosphosphingolipids	***	72.2	98.8	M+H, M+Na, M+H-H2O	C18H38NO5P	-1.52323	1.67951	1.69354e-05	0.00218795	-0.37797	0.76952	87916.5	114249	92136.7	73499.3	126580	122664	124720	83560.7	55359.9	133082	100959	52179	92300.4	81887.6	82858.1	73528.9	95704.4	83451.6	110409	80920	86992.8	147585	72497.6	73419.5
11.36_590.3094n	591.317	11.3585	pos	Urobilinogen	HMDB0004158	7021		C05791	440784	17208-65-0	KSQFFJKKJAEKTB-UHFFFAOYSA-N	Organoheterocyclic compounds	Tetrapyrroles and derivatives	Bilirubins	*	49.5	59.5	M+H, M+Na	C33H42N4O6	-1.69235	1.66661	0.022822	0.133941	3.68538	12.865	25033.9	1945.89	47234.6	2.78598e-10	2.78598e-10	2.78598e-10	2.78598e-10	39830.7	15226.5	347.495	2.78598e-10	2.78598e-10	58246	20616.7	60517.1	2.78598e-10	2.78598e-10	2.78598e-10	51092.7	2.78598e-10	2.78598e-10	472.592	64154.2	2.78598e-10
10.85_526.3518m/z	526.352	10.8494	neg	1-O-Hexadecyl-sn-glycero-3-phosphocholine	HMDB0243890	24070		C13903	3983	52691-62-0	VLBPIWYTPAXCFJ-UHFFFAOYSA-N	Lipids and lipid-like molecules	Glycerophospholipids	Glycerophosphocholines	*	59.4	99	M+FA-H	C24H52NO6P	0.76963	1.63739	0.00459394	0.05863	-0.330131	0.795464	51325.2	64522.3	62327.7	41152.5	41169	78812	39476.2	48117.1	59235	39323.1	52010.4	46502.4	59215.3	53266.3	57025.4	16978.7	71251.7	133243	69888.2	57622	45823	81117.6	38994.5	45430.2
4.70_447.1152m/z	447.115	4.70382	neg	4-Hydroxy-5-(3',4',5'-trihydroxyphenyl)-valeric acid-O-methyl-O-glucuronide	HMDB0059970				124202073		GDEQVTXLETYPCM-GELMFUDPSA-N	Benzenoids	Phenols	Methoxyphenols	*	39	0.0999	M-H	C18H24O13	1.83893	1.62663	1.03317e-08	5.24459e-06	-1.21539	0.430656	7028.45	16320.3	14222.4	12135.2	11819.7	13315.2	10172.9	1370.24	220.041	1745.31	355.15	6744.78	1591.01	15558	3756.12	2828.18	10285.1	22313.8	5342.11	10978.2	9947.2	6676.28	3922.96	2961.17
7.22_583.2566m/z	583.257	7.22008	neg	(4E,15E)-Bilirubin	HMDB0240584				5315454	69853-44-7	BPYKTIZUTYGOLE-BMNRKXRESA-N	Organoheterocyclic compounds	Tetrapyrroles and derivatives	Bilirubins	*	53.3	69.4	M-H	C33H36N4O6	0.590203	1.61839	0.0301196	0.15669	0.502659	1.41682	101039	71313.9	108793	132104	58460.5	71698.5	21477.9	113450	82323.1	115680	38384	141881	147682	136561	126193	38761.9	96007.4	136984	137308	111837	153312	319058	144552	319520
3.84_429.1928n	430.2	3.83925	pos	2-(2-(4-Phenoxy-2-propylphenoxy)ethyl)indole-5-acetic acid	HMDB0254187				10025649		DFFOSEJNFZUOSK-UHFFFAOYSA-N	Benzenoids	Benzene and substituted derivatives	Diphenylethers	*	37.7	0.4	M+H, M+Na	C27H27NO4	-2.7242	1.6168	0.0169896	0.115093	4.87639	29.3725	27040.2	920.595	4893.08	80979.6	10974	2.78598e-10	17631.8	2.78598e-10	21.1227	47750.5	2.78598e-10	2.78598e-10	243.285	2.78598e-10	2.78598e-10	159524	2.78598e-10	2.78598e-10	1279.18	2738.44	59.7958	60927.3	268.211	3042.96
5.95_360.1025m/z	360.103	5.94842	neg	Omeprazole sulfone	HMDB0014012	1634			145900	88546-55-8	IXEQEYRTSRFZEO-UHFFFAOYSA-N	Organoheterocyclic compounds	Benzimidazoles	Sulfinylbenzimidazoles	*	50.1	55.9	M-H	C17H19N3O4S	0.448623	1.57954	0.0128549	0.100167	1.33707	2.52638	42227.4	16714.6	55968.8	2.78598e-10	2.78598e-10	3104.81	2.78598e-10	5879.17	2.78598e-10	27951.6	2.78598e-10	94042.9	2.78598e-10	50476.3	70013.1	4767.81	13497.3	2.78598e-10	14725.9	23899.5	102946	77.7392	74427.5	56800.6
5.70_589.3035m/z	589.304	5.6981	neg	Urobilin	HMDB0004160			C05794	440785		KDCCOOGTVSRCHX-UHFFFAOYSA-N	Organoheterocyclic compounds	Tetrapyrroles and derivatives	Bilirubins	*	47.5	46.1	M-H	C33H42N4O6	0.65872	1.55634	0.0255762	0.143909	2.64444	6.25253	41989.7	6715.63	75539	60.3379	2.78598e-10	327.803	7217.24	63895.2	58976.5	3301.06	4973.71	167.085	42883.9	133464	33424.9	2.78598e-10	624.242	5612.86	42977	2.78598e-10	2.78598e-10	6043.43	171503	2.78598e-10
3.64_182.0571n	181.05	3.64248	neg	Hydroxyphenyllactic acid	HMDB0000755	5723		C03672	9378	306-23-0	JVGVDSSUAVXRDY-UHFFFAOYSA-N	Phenylpropanoids and polyketides	Phenylpropanoic acids	Unclassified	***	61.5	63.7	M-H, 2M-H, M-H2O-H	C9H10O4	-4.28185	1.54429	0.00464716	0.0590828	1.05237	2.07394	26368.9	12714.4	15264.3	30437.8	11449.4	17739.2	18828.2	16359.7	12807.1	8462.98	14794.9	39754.8	26105.1	6775.17	11123.2	46452	25665.1	10490	12441.1	13269.3	14214.1	15945.1	33622.5	39360.8
14.64_566.4103m/z	566.41	14.6357	pos	Chromoionophore I	HMDB0250212				4403211		MYWBZQJIXVRCJC-UHFFFAOYSA-N	Organoheterocyclic compounds	Benzoxazines	Phenoxazines	*	36	4.3	M+H-H2O	C38H53N3O2	-0.405602	1.53315	9.44515e-05	0.00629236	-0.545617	0.685099	37823.5	55208.9	51712	21621.2	51885.4	53000.9	34821.2	3984.37	48432.7	15498.5	55111.4	46507.3	24732.8	15750.3	34187.7	24266.6	43136.7	67593.8	17252.3	40400.3	37368	32414.7	17887.7	7692.73
4.79_429.2146n	430.222	4.79397	pos	Guan-fu base A	HMDB0252967				74329634		OGNUSOJAYIHLNS-UHFFFAOYSA-N	Lipids and lipid-like molecules	Prenol lipids	Diterpenoids	*	45.9	33.5	M+H, M+Na, M+K	C24H31NO6	-1.14263	1.51492	0.0446771	0.201926	3.71743	13.154	16541.3	1257.5	2.78598e-10	2.78598e-10	2.78598e-10	2.78598e-10	2.78598e-10	2.78598e-10	2.78598e-10	772.771	42339	96.8329	2.78598e-10	289.256	0.109289	15565.9	59402.8	0.0789126	48809.4	45108.2	35791.5	0.547545	252.516	106.708
0.76_268.1118n	291.101	0.762083	pos	Cimetidine sulfoxide	HMDB0250250				62949		HOJLJLYVNQFCRE-UHFFFAOYSA-N	Organoheterocyclic compounds	Azoles	Imidazoles	*	37.9	2.09	M+NH4, M+Na, M+H	C10H16N6OS	4.43327	1.49602	0.0102025	0.0887325	1.98622	3.96198	22031.1	5560.63	5944.92	28093.6	9166.96	2547.55	16965.3	2432.48	1200.71	10510.1	840.442	1746.94	1125.83	2927.1	2241.49	132588	2455.81	1824.6	5423.61	4493.63	10141.3	46865.8	1922.47	12222.8
0.71_129.0657m/z	129.066	0.711183	pos	3-ureido-isobutyrate	HMDB0304156			C05100			PHENTZNALBMCQD-UHFFFAOYSA-N	Organic acids and derivatives	Organic carbonic acids and derivatives	Ureas	***	66.9	41.9	M+H-H2O	C5H10N2O3	-0.841327	1.48039	0.00330562	0.0487214	0.986527	1.98141	51192.6	25836.5	73505.2	8238.93	6438.49	53976.3	125338	71498.6	27385.7	11030.2	4745.05	130140	17233.5	68363.4	21397.7	50511.2	139694	38868.4	9305.43	51790	53425.2	80310.4	41813.4	188809
10.69_431.3150m/z	431.315	10.6858	pos	Kuguacin E	HMDB0302099						FGMDCYOFHYPQLK-OWVJKPIWSA-N	Lipids and lipid-like molecules	Prenol lipids	Sesquiterpenoids	***	60.4	48.6	M+H	C27H42O4	-1.44965	1.4698	0.0397888	0.189068	0.395616	1.3155	49478.7	37612	67203.3	62348.5	37350.9	18825.7	56523.9	103496	32943.8	38237.6	45320	63724.9	74016.8	44348.1	28516.7	22842.6	71230.8	40783	42883.5	32367.6	56744.9	38516.3	96644.6	108858
7.78_416.3286n	399.325	7.7839	pos	Calcitriol	HMDB0001903	6382	LMST03020258	C01673	5280453	32222-06-3	GMRQFYUYWCNGIN-NKMMMXOESA-N	Lipids and lipid-like molecules	Steroids and steroid derivatives	Vitamin D and derivatives	*	56.1	86.6	M+H-H2O, M+H	C27H44O3	-1.05122	1.4398	0.00555366	0.0635712	0.94742	1.92842	39403	20432.8	20770.1	27093	16331.1	19295.1	18950.3	34151.1	41381.8	21231	28962.6	23402.8	39313.9	44521.4	12783.6	39552.1	33421.4	6471.84	13722.6	22059.4	29268	13642.7	59445.7	91553.8
11.66_458.2425n	459.25	11.6585	pos	LysoPA(20:4(8Z,11Z,14Z,17Z)/0:0)	HMDB0114742				131821847		QYCYIZLSHFMZKV-LTKCOYKYSA-N	Lipids and lipid-like molecules	Glycerophospholipids	Glycerophosphates	*	48.9	53.4	M+H, M+Na, M+H-H2O	C23H39O7P	-1.85096	1.41932	0.0143	0.105617	-0.433983	0.740215	73082.1	98730.8	35874.2	39126	172241	130806	39452.8	74879.4	53176.5	104690	70539.4	23127.8	71020.2	40434.3	88873.5	18172.7	22078.5	50318.9	132654	106359	19867.5	115881	49827.3	45634.4
0.69_203.1499m/z	203.15	0.694967	pos	Symmetric dimethylarginine	HMDB0003334	44873			169148	30344-00-4	HVPFXCBJHIIJGS-LURJTMIESA-N	Organic acids and derivatives	Carboxylic acids and derivatives	Amino acids, peptides, and analogues	***	64.5	54.8	M+H	C8H18N4O2	-1.72472	1.41064	0.0308478	0.158571	0.285443	1.21878	92253.2	75692.8	59605	121267	75854.8	71266.8	61085.8	66382.2	54701.2	29831.8	56857.3	106925	97701.7	58615.2	35894.4	86355.9	112445	65496.3	84239.2	70813.1	99876.8	50631.5	95583.2	151102
5.46_409.0551m/z	409.055	5.46053	neg	Theaflavic acid	HMDB0040609	95089			6178836	30407-93-3	SDSXQESYQIRNNR-UHFFFAOYSA-N	Phenylpropanoids and polyketides	Flavonoids	Flavans	*	47.3	47.5	M-H2O-H	C21H16O10	-3.29487	1.39691	0.0235875	0.136743	3.09422	8.53991	15366.4	1799.36	379.519	419.896	131.809	1068.27	466.967	366.751	397.894	8205.72	49399.8	1155.55	36391.8	57145.2	330.678	67585.5	39798.1	313.001	9711.9	24547.8	14184.5	549.682	458.254	5344.01
10.82_427.3655n	428.373	10.8158	pos	Stearoylcarnitine	HMDB0000848	5811				25597-09-5	FNPHNLNTJNMAEE-HSZRJFAPSA-O	Lipids and lipid-like molecules	Fatty Acyls	Fatty acid esters	***	56.9	30.9	M+H, M+Na	C25H49NO4	-1.46168	1.37296	0.000199292	0.0096209	-0.450238	0.731922	49063.3	67033.5	49991.1	19565.4	61059.8	69276.3	39481.6	51272.7	32200.1	24078.2	67539.6	40912.7	45156.8	17564	24904.2	26076.9	43678.5	76515.8	58604.3	29324.1	48581.1	22977.2	33991	53200.9
0.63_254.9167m/z	254.917	0.633667	neg	4,5-Dinitro-7,8-dithiabicyclo[4.2.0]octa-1(6),2,4-triene-2-carboxylic acid	HMDB0257945				18521482		RJRIXRJFUIMVPU-UHFFFAOYSA-N	Benzenoids	Benzene and substituted derivatives	Benzoic acids and derivatives	*	37.1	0	M-H2O-H	C7H2N2O6S2	-3.32037	1.36511	0.0300345	0.15669	0.426813	1.34426	71139.6	52921	43447.4	80224	34234.5	69888.1	72784.6	74984.5	32055.9	55146.6	38572.6	75612.2	30403.1	56100.1	55374.6	262894	56290.5	34849.1	60645.7	50104.2	44351.9	59316.9	66681.1	139483
0.60_164.0666m/z	164.067	0.60205	pos	Ammonia aspartate	HMDB0248341				129713638		GOVCRMWFUKQONY-UHFFFAOYSA-N	Organic acids and derivatives	Carboxylic acids and derivatives	Amino acids, peptides, and analogues	*	41	23.3	M+NH4	C4H6N2O4	0.282678	1.35685	0.0459641	0.204142	0.292517	1.22477	93922.5	76685.5	105461	178691	109882	79770.3	46640	231352	84389.6	82208.5	85127.7	77875.1	137222	59535.1	71410.1	51779.8	124869	90446.7	88486.4	64958.3	149844	39650.8	226142	146036
0.78_159.0274m/z	159.027	0.779383	pos	Erythronic acid	HMDB0000613	5586			2781043	13752-84-6	JPIJQSOTBSSVTP-PWNYCUMCSA-N	Organic oxygen compounds	Organooxygen compounds	Carbohydrates and carbohydrate conjugates	**	56.6	0	M+Na	C4H8O5	7.48575	1.35472	0.000471022	0.0165155	-0.517941	0.698368	45290.5	64851.9	86562.7	33132.7	60675.1	44231.2	29663.2	31144.5	4217.82	34681.7	61735.2	22695.7	36923.8	33255.8	19281.3	9172.24	60573.6	57140.9	83174.8	79552.8	45444.1	43557.5	75117.3	32174.7
3.84_467.1768m/z	467.177	3.83925	pos	N-(3-(3-Hydroxy-4-methoxyphenyl)propyl)-L-alpha-aspartyl-L-phenylalanine	HMDB0259626				22639411		WJYNYVNIRKZJOZ-UHFFFAOYSA-N	Organic acids and derivatives	Carboxylic acids and derivatives	Amino acids, peptides, and analogues	*	49.1	54.7	M+Na	C23H28N2O7	-4.6936	1.34673	0.000197461	0.0096209	-1.35079	0.392077	4510.27	11503.5	7414.38	5501.96	4260.76	3576.92	5148.54	1554.03	1039.36	4287.12	590.603	779.354	718.16	8752.39	6385.75	4702.41	3472.1	3380.53	5289.22	6915.08	7118.89	3476.58	8250.29	2673.28
9.57_208.1825n	209.19	9.56605	pos	2-Cyclotetradecen-1-one	HMDB0039884	94428			6365540	55395-12-5	RYRDADIPPFMIQM-ZRDIBKRKSA-N	Organic oxygen compounds	Organooxygen compounds	Carbonyl compounds	*	48.3	44.9	M+H-H2O, M+H	C14H24O	-1.02133	1.33144	0.00114949	0.0275869	-0.477388	0.718277	33352.4	46433.9	16213.9	15543.3	50757.3	57624	17077.8	11475	17928.7	8677.4	38581.3	22045.2	27284.3	10579.1	22903.4	19230.4	22999.6	26312.2	12842.4	26507.6	54078.4	53882.7	55007.2	17546.1
0.73_262.1386n	263.146	0.7283	pos	Streptidine	HMDB0258506				201527		MSXMXWJPFIDEMT-UHFFFAOYSA-N	Organic oxygen compounds	Organooxygen compounds	Alcohols and polyols	**	58.2	16	M+H, M+Na, M+H-H2O	C8H18N6O4	-1.37984	1.30812	0.000684783	0.0200089	1.72189	3.29869	10949.2	3319.25	13007.6	25261.2	8676.87	2302.33	15549.5	4904.16	1853.07	7246.82	11204.6	526.351	157.06	9684.23	10798.1	60229	16943.8	626.998	6528.29	244.161	3255.25	701.068	9276.08	38700.9
0.78_203.1388m/z	203.139	0.779383	pos	3h-Adrenaline	HMDB0246263				129636259		RKMGZICTHQMBTN-UHFFFAOYSA-N	Organic oxygen compounds	Organooxygen compounds	Alcohols and polyols	*	43.8	29.3	M+NH4	C9H15NO3	-1.01179	1.30757	0.00851382	0.0804213	0.903466	1.87055	35240.9	18839.8	21008.1	45958.6	6849.46	20043	20578.3	23872.5	17523.1	11121.4	5334.68	36135.1	25097.3	24793	13474	90125.1	25392.3	13669	19982.8	21393.7	44505	12758.9	45256	34376.1
6.98_238.0909m/z	238.091	6.97543	pos	N-(1-Deoxy-1-fructosyl)glycine	HMDB0037848	92656			131752250	60644-20-4	UKKRCTOBKMVJGX-STUHELBRSA-N	Organic oxygen compounds	Organooxygen compounds	Carbohydrates and carbohydrate conjugates	*	37.5	0	M+H	C8H15NO7	-5.28084	1.28899	0.0126932	0.0997196	2.27721	4.84739	12751	2630.49	531.762	562.39	723.388	584.188	535.87	603.823	609.296	6702.52	52146.9	489.306	23044.8	34798	519.503	66409.5	40729.3	596.684	33979.2	44952.8	27455.1	565.684	577.561	8466.21
0.76_244.0688n	267.058	0.762083	pos	Pseudouridine	HMDB0000767	5734		C02067	15047	1445-07-4	PTJWIQPHWPFNBW-GBNDHIKLSA-N	Nucleosides, nucleotides, and analogues	Nucleoside and nucleotide analogues	Unclassified	***	63.7	65.6	M+Na, M+H	C9H12N2O6	-2.94271	1.26612	0.030013	0.15669	0.55414	1.46829	63631.1	43336.8	25231.5	53787	31780.2	39970.1	69489.3	43310.5	32607.3	21975	16575.1	65035.6	36237.6	52466	56861.7	141709	42708	32476.6	46368.5	35201.6	56585.5	37826.8	52984.7	110893
7.01_777.6925m/z	777.692	7.00873	pos	Dextrothyroxine	HMDB0014651	85392			8730	51-49-0	XUIIKFGFIJCVMT-GFCCVEGCSA-N	Organic acids and derivatives	Carboxylic acids and derivatives	Amino acids, peptides, and analogues	**	50	0	M+H	C15H11I4NO4	-1.92296	1.26303	6.57893e-11	1.09572e-07	-0.726154	0.604513	14579.2	24117.3	21579	12517.5	21366.1	13078.4	18721.5	24536.1	24300.6	14518.4	14092.2	12749.4	13130.6	15094.9	20651.3	7561.75	12058.8	18895.9	17729.8	14961.7	8383.69	23544.9	10321.1	7318.49
1.41_228.1470n	251.136	1.41102	pos	N,N,N-Trimethyl-L-alanyl-L-proline betaine	HMDB0240365				134218393	2177265-93-7	KXONJPJIFNGMCN-IUCAKERBSA-N	Organic acids and derivatives	Carboxylic acids and derivatives	Amino acids, peptides, and analogues	*	43.3	22.2	M+Na, M+K	C11H20N2O3	-1.79578	1.25925	0.00992541	0.0867757	0.96577	1.95311	24760.7	12677.6	8569.04	36341.9	12775.3	17778.3	21021.7	21258.3	8728.44	6907.07	7471.49	18893.5	14337.7	14475.3	22894.3	90457	11325.3	4258.52	12990.7	5184.24	18638.5	7718.83	9908.58	36055.2
14.43_299.1381m/z	299.138	14.434	pos	indoprofen	HMDB0253478	313404			3718	31842-01-0	RJMIEHBSYVWVIN-UHFFFAOYSA-N	Phenylpropanoids and polyketides	Phenylpropanoic acids	Unclassified	*	48	47.5	M+NH4	C17H15NO3	-3.3357	1.25837	0.0269973	0.147335	0.80523	1.74742	34513.6	19751.1	48471.1	95891.8	14724.4	29318.2	4006.01	105468	29186.1	16829.9	2275.61	59945.1	74194.3	49980.7	44499.5	21116.2	51855.3	53661.2	71094.3	20494	25429.3	45395.1	16487.9	52272.4
9.75_299.2821n	300.289	9.7535	pos	Sphingosine	HMDB0000252		LMSP01010001	C00319	5280335		WWUZIQQURGPMPG-KRWOKUGFSA-N	Organic nitrogen compounds	Organonitrogen compounds	Amines	***	61.2	90.7	M+H-H2O, M+H	C18H37NO2	-1.23102	1.25078	0.015894	0.111952	0.586188	1.50127	29320.7	19530.5	15952.8	21929.2	47766.4	16228.2	20495.3	19653.9	69664.6	16145.7	20152.4	20434.4	23750.7	16630	20697.2	20653.6	20218.5	19692.9	44842.1	30126.3	14867.8	23325	44244.8	18690.5
1.58_413.2656m/z	413.266	1.58175	pos	Tetradeca-5,7,9-trienedioylcarnitine	HMDB0241418						ADCOZSJTENDWSS-UHFFFAOYSA-N	Lipids and lipid-like molecules	Fatty Acyls	Fatty acid esters	*	38.6	0	M+NH4	C21H33NO6	2.5974	1.24684	0.0200766	0.124303	-0.126365	0.916137	123262	134545	117652	114968	109763	111233	86280	160688	135683	121405	192463	99048.9	119129	105273	110972	106718	115365	106425	121481	112770	171281	96501.3	108754	104397
4.70_357.1180m/z	357.118	4.70287	pos	Veranisatin B	HMDB0040664	95142			127871	153445-93-3	BPDHZCGFGOWILW-UHFFFAOYSA-N	Lipids and lipid-like molecules	Prenol lipids	Terpene lactones	***	52.3	30.1	M+H	C16H20O9	-0.10117	1.23845	1.60178e-10	1.77851e-07	-1.31017	0.403274	4110.35	10192.5	8312.26	7875.87	5720.98	7677.65	7125.24	775.216	174.592	1018.88	447.898	4617.88	1806.12	7126.33	2636	970.873	9739.75	12030.6	3698.69	7899.52	7020.18	4348.45	1812.7	1323.32
7.78_695.3622m/z	695.362	7.77593	neg	Periplocin	HMDB0256343				3848144		KWBPKUMWVXUSCA-UHFFFAOYSA-N	Lipids and lipid-like molecules	Steroids and steroid derivatives	Steroid lactones	*	40.5	13.1	M-H	C36H56O13	-3.70889	1.23736	0.00284258	0.0438362	0.963326	1.9498	27161.9	13930.6	15797.4	22341.5	11971.6	12790.9	14736	20122.2	30310.8	13190.1	16799.9	20143.8	24192.4	26329.9	11410.4	29063.6	21113.1	4921.64	10119.2	15068.7	17795.9	10663.8	42159.1	59660.6
1.75_291.1012m/z	291.101	1.74753	pos	N-gamma-Glutamyl-S-allylcysteine	HMDB0031874	87992					FUTHBNRZCFKVQZ-UHFFFAOYSA-N	Organic acids and derivatives	Carboxylic acids and derivatives	Amino acids, peptides, and analogues	*	38.1	0	M+H	C11H18N2O5S	0.835914	1.23557	0.0134116	0.102229	4.47043	22.1683	13036.4	588.063	3407	32493.5	7901.16	3.18014	12886.7	2.78598e-10	2.78598e-10	7957.93	2.78598e-10	1.33594	444.077	3.62422	2.78598e-10	114617	1.04625	8.52032e-05	3654.6	2180.55	901.817	14533.5	641.549	7360.27
11.80_597.3047m/z	597.305	11.7952	neg	LysoPI(18:1(9Z)/0:0)	HMDB0061693		LMGP06050005			1114770-15-8	UGDOFRYHDCDVHD-FRWBGTIISA-N	Lipids and lipid-like molecules	Glycerophospholipids	Glycerophosphoinositols	**	46.4	0	M-H	C27H51O12P	0.337411	1.23459	0.00673421	0.0705397	0.45456	1.37036	40899.5	29845.7	33596.6	39245.3	39553.9	58767.7	74142.5	40433.7	79529.1	76528.4	41848.7	34310.2	8593.93	30409.3	29390.4	43409.2	19687.4	48857.1	14644	20844	31598.7	41639.9	98200.2	77650.1
8.48_471.2226m/z	471.223	8.47505	neg	Cichorioside N	HMDB0302058						PBKSUDBCJRZUBN-SNLBVQBNSA-N	Lipids and lipid-like molecules	Prenol lipids	Terpene glycosides	*	40.1	7.45	M+FA-H	C22H34O8	-2.25901	1.21806	0.00608751	0.067144	-1.30581	0.404494	9512.67	23517.4	2.10199	685.496	0.00888385	57292.2	0.594203	16.7428	37986.5	166.488	23535.1	4.85494	2.21465	601.356	26.4565	25.0598	10702.8	0.82506	4.25436	0.182958	0.0116186	65324.2	259.812	515.915
4.80_351.1579n	352.165	4.80473	pos	Phenylalanyltryptophan	HMDB0029006	85904			134906	24587-41-5	JMCOUWKXLXDERB-WMZOPIPTSA-N	Organic acids and derivatives	Carboxylic acids and derivatives	Amino acids, peptides, and analogues	***	67.6	93.5	M+H, M+Na	C20H21N3O3	-1.16108	1.21224	0.000320363	0.0129403	-0.96397	0.512644	13728.5	26779.8	21531.3	3783.56	25259.7	32429.5	9512.53	9598.93	820.336	1443.72	9118.78	5140.52	4425.04	6627.27	1387.9	534.948	37739.1	35245.6	11912	13913.4	14296.5	15918.4	2342.89	6024.02
7.83_230.0920n	275.09	7.83297	neg	(1R,2S,3R)-2-Acetyl-4(5)-(1,2,3,4-tetrahydroxybutyl)imidazole	HMDB0029756					94944-70-4	CQSIXFHVGKMLGQ-UHFFFAOYSA-N	Organic oxygen compounds	Organooxygen compounds	Carbonyl compounds	*	37.5	0	M-H, M+FA-H	C9H14N2O5	7.61213	1.21041	0.0440092	0.200007	1.76339	3.39495	12832.6	3779.9	1054.3	874.784	906.814	940.814	948.887	940.72	691.813	30244.2	77135.1	784.309	27480.6	69150.2	909.823	44443.9	24685.2	966.492	9086.57	40079	28345	888.279	1022.41	1669.83
4.89_255.0872m/z	255.087	4.88897	neg	5,6-Dihydro-4-methoxy-2H-pyran-2-one	HMDB0033517	89329			15086343	83920-64-3	MEZHTUKDGVTUCD-UHFFFAOYSA-N	Organoheterocyclic compounds	Pyrans	Pyranones and derivatives	***	56.6	50	2M-H	C6H8O3	-0.869047	1.20962	0.00738058	0.0750908	-0.612102	0.654243	42799	65417.7	81770.3	53960.6	54347.4	69619.3	51515.6	3632.05	51739.8	38009.5	73777.7	59825.8	9271.66	23962.1	57313.3	13828.2	1671.31	58894.7	25401.2	14729.1	23050.6	83193.2	89026.9	78704.7
10.30_265.1479m/z	265.148	10.2994	neg	6,7-Dihydro-4-(hydroxymethyl)-2-(p-hydroxyphenethyl)-7-methyl-5H-2-pyrindinium	HMDB0033483	89304			5315162	15794-93-1	XLWXLZKPQFKGJS-UHFFFAOYSA-O	Benzenoids	Phenols	1-hydroxy-2-unsubstituted benzenoids	*	37.9	0	M-H2O-H	C18H22NO2+	2.28329	1.20608	0.0476051	0.207735	-0.892838	0.538553	33665.3	62510.7	15146.4	27420	77337	26906.9	21017.6	28771.5	29454.9	29728.2	27315.6	42902.7	35864.8	57269.3	40175	22581.8	15622.1	257679	27090.8	19362.4	19209.4	19699	35036.9	35823.3
4.69_361.1091n	362.116	4.68907	pos	5-Hydroxyomeprazole	HMDB0014010	1636			119560	92340-57-3	CMZHQFXXAAIBKE-UHFFFAOYSA-N	Organoheterocyclic compounds	Benzimidazoles	Sulfinylbenzimidazoles	*	56	87.6	M+H, M+K, M+Na	C17H19N3O4S	-1.5751	1.19631	0.0150058	0.107865	1.86685	3.64735	17396.1	4769.53	8872.64	2.78598e-10	72.33	452.91	2.78598e-10	1365.44	2.78598e-10	1526.82	2.78598e-10	39633.6	2.78598e-10	3226.91	10892.3	2.78598e-10	14495.7	2.78598e-10	808.703	41189	58686.5	2.78598e-10	29730.1	5858.07
10.49_590.3468m/z	590.347	10.4888	neg	LysoPC(20:3(5Z,8Z,11Z)/0:0)	HMDB0010393	61703	LMGP01050139	C04230	53480467	1199257-41-4	YHGXYYIGHBPDMX-BUTFDPNWSA-N	Lipids and lipid-like molecules	Glycerophospholipids	Glycerophosphocholines	*	58.4	95.5	M+FA-H	C28H52NO7P	0.829855	1.19317	0.00530766	0.0629175	-0.360936	0.778659	40452.7	51951.7	48020.7	25348	35058.2	97835.8	50489	34053.9	73091.5	88885.7	63435.5	39834.6	22079.8	57541.5	78153.9	65945.4	40162.5	48735.6	47979.5	40725.6	37586.2	73464	69937.4	23480.3
5.46_477.0424m/z	477.042	5.46053	neg	7-Amino-4-hydroxy-2-naphthalenesulfonic acid	HMDB0243485				6868		KYARBIJYVGJZLB-UHFFFAOYSA-N	Benzenoids	Naphthalenes	Naphthalene sulfonic acids and derivatives	*	38.2	0.143	2M-H	C10H9NO4S	-1.62761	1.18019	0.0208201	0.127683	3.1055	8.60692	10612	1232.96	242.882	141.951	124.381	187.165	207.945	110.809	144.645	6201.96	34029.3	259.596	26574.3	42709.7	245.034	44131.8	28669.1	349.834	7569.21	18771.7	10308.7	72.1078	156.349	3933.66
11.47_1159.7124m/z	1159.71	11.4688	neg	Ganglioside GM3 (d18:1/18:1(11Z))	HMDB0011929	62631			53481205		JSZYPYTXNLIPMV-MORHDKTASA-N	Lipids and lipid-like molecules	Sphingolipids	Glycosphingolipids	*	36.5	0	M-H2O-H	C59H106N2O21	1.20003	1.17931	0.000609993	0.0182019	-0.664517	0.6309	13870.9	21985.9	18337.2	739.457	12590.2	23550.7	8803.28	2876.06	29555.5	27396	22089.5	6503.17	6308	14135.5	12488.2	4500.48	20591.6	63827.7	11508	14375.7	9372.13	18760.3	13967.5	8749.74
1.56_261.1573n	262.165	1.56262	pos	3-Hydroxyisovalerylcarnitine	HMDB0061189				53915061	99159-87-2	IGLHHSKNBDXCEY-SECBINFHSA-N	Lipids and lipid-like molecules	Fatty Acyls	Fatty acid esters	**	44.5	21.9	M+H, M+Na	C12H23NO5	-1.22982	1.17208	0.00165293	0.0341981	1.05215	2.07362	18178.2	8766.39	7660.52	32339.8	11112.2	28506.2	14637.8	17360.3	6853.71	11235.6	4080.37	19553.6	4881.62	27745.9	30119.1	110905	10271.7	9232.12	10308.3	6915.4	12437.4	11650.8	20899.9	57585.1
4.31_631.2936n	632.301	4.31473	pos	Gliadins	HMDB0252744	89966			17787981		HZWWPUTXBJEENE-UHFFFAOYSA-N	Organic acids and derivatives	Carboxylic acids and derivatives	Amino acids, peptides, and analogues	*	41.4	25.7	M+H, M+Na	C29H41N7O9	-4.77066	1.1629	0.0211255	0.127944	-0.851262	0.5543	16950.1	30579.3	22460.3	17643.9	10396.2	4717.48	14606	3103.45	3946.96	6236.03	10316.3	29209.4	5874.68	5211.87	5305.08	9965.15	22386.4	26623.8	3961.58	59490.8	34136.2	32694.8	7064.93	12726.7
5.95_428.0899m/z	428.09	5.94842	neg	Pigment A aglycone	HMDB0029250						PDRWPABNSNPHHW-UHFFFAOYSA-O	Phenylpropanoids and polyketides	Flavonoids	Flavonoid glycosides	*	38.2	0	M-H2O-H	C25H19O8+	-0.639876	1.15329	0.0123399	0.0983358	1.34976	2.54869	22429.4	8800.35	28971.8	2.78598e-10	2.78598e-10	1757.21	2.78598e-10	3108.05	2.78598e-10	14371	2.78598e-10	49683.8	2.78598e-10	27275.8	38691.1	2.78598e-10	7006.68	2.78598e-10	7814.27	12848	54433.8	2.78598e-10	41554.5	31858.6
3.04_322.1233m/z	322.123	3.03757	pos	Saxitoxin	HMDB0029368	69686		C13757	37165	35523-89-8	RPQXVSUAYFXFJA-HGRQIUPRSA-N	Phenylpropanoids and polyketides	Saxitoxins, gonyautoxins, and derivatives	Unclassified	*	47.3	40.2	M+Na	C10H17N7O4	-0.408489	1.14242	0.00481674	0.0597692	0.550576	1.46467	31038.7	21191.6	30758.8	53312.4	22819.5	33772.3	31034.3	31887.3	20998.5	16424.9	5989.09	47175.9	8621.41	60835.8	34646.2	103568	17799.6	8518.91	8695.59	5946.43	14792.6	29982.8	40153	85610.3
5.53_291.0074m/z	291.007	5.53087	neg	O-Ethyl S,S-diphenyl phosphorodithioate	HMDB0031781	70059		C14436	28292	17109-49-8	AWZOLILCOUMRDG-UHFFFAOYSA-N	Benzenoids	Benzene and substituted derivatives	Unclassified	*	36.7	0	M-H2O-H	C14H15O2PS2	0.495063	1.1388	0.000318422	0.0129403	-0.0691536	0.953197	132755	139273	143795	132702	144205	139811	135185	139017	135878	143735	142846	126474	131387	137105	127834	113422	133350	134945	146572	142000	142538	131121	131425	117938
4.81_166.0621n	165.055	4.81223	neg	4-Methoxyphenylacetic acid	HMDB0002072	6472			7690		NRPFNQUDKRYCNX-UHFFFAOYSA-N	Benzenoids	Phenol ethers	Anisoles	***	64.2	72.9	M-H2O-H, M-H	C9H10O3	-5.51263	1.13397	0.00739411	0.0750908	0.866859	1.82369	18421.1	10101	7672.12	21595.7	9956.47	6866.86	6474.91	13110.8	5326.13	9290.74	6266.03	19899.2	46467.4	6118.59	8407.92	22149.4	16889.3	10904.9	6066.12	7023.69	9192.15	9287.08	18882	23573.1
0.72_323.0789m/z	323.079	0.72025	neg	Quindoxin	HMDB0032927	314238			72073	2423-66-7	CKIHZSGJPSDCNC-UHFFFAOYSA-N	Organoheterocyclic compounds	Diazanaphthalenes	Benzodiazines	*	39.7	0	2M-H	C8H6N2O2	0.873975	1.12647	0.000183548	0.0096209	0.891169	1.85468	26348.9	14206.7	22684.9	51897.9	7087.44	40448.8	16702.6	31384.3	17624.4	15073.3	7422.96	5882.38	12023	55031.8	44361.6	16781.6	60886	18575.3	23217.5	18078.1	12849.8	19050.4	34450.6	24886.6
11.47_682.3264m/z	682.326	11.4705	pos	Murnac-tripeptide	HMDB0254953				119512		NMAKGCMEDYICRN-UHFFFAOYSA-N	Organic acids and derivatives	Carboxylic acids and derivatives	Amino acids, peptides, and analogues	*	38.8	6.21	M+NH4	C26H44N6O14	1.57813	1.12395	0.000145874	0.00899827	-0.359458	0.779457	29083.1	37312	29539.2	11319	33465.5	39368.7	24515.9	20507.4	37484	40501	37394.2	23717.7	29915.8	29897.6	32023.7	22477.3	37019.5	51749.6	30255.2	28964.2	33416.3	28297.8	36340.1	27168.5
12.65_551.3941n	552.401	12.6489	pos	LysoPC(20:0/0:0)	HMDB0010390	40311	LMGP01050045	C04230	24779473	108341-80-6	UATOAILWGVYRQS-HHHXNRCGSA-N	Lipids and lipid-like molecules	Glycerophospholipids	Glycerophosphocholines	***	67.2	79	M+H, M+Na	C28H58NO7P	-1.77847	1.12103	0.0121315	0.0973854	-0.427134	0.743738	21917.6	29469.6	23393.5	4414.13	18195.3	28671.6	20219.3	9241.18	21196.1	70209.5	13827.3	12072.6	11329.1	12823.4	13351.4	6752.78	54536.5	82289.8	14273.1	18948.6	18538.7	20407.8	26410.1	19543.2
0.68_188.1754m/z	188.175	0.677967	pos	N1-Acetylspermidine	HMDB0001276	3323		C00612	496	14278-49-0	MQTAVJHICJWXBR-UHFFFAOYSA-N	Organic acids and derivatives	Carboximidic acids and derivatives	Carboximidic acids	**	57.9	25.8	M+H	C9H21N3O	-1.71256	1.11856	0.00222264	0.0398168	0.835705	1.78473	23832.3	13353.5	18306.6	24126.1	8461.7	11986.1	16914.8	21393.6	10663.5	10701.7	8429.22	16769.8	35099.4	10674.4	7153.14	35017.7	24531.2	7307.11	24080.2	18420.1	57036.5	8363.91	16709.8	26026.6
4.70_583.0900m/z	583.09	4.70382	neg	Dinitropyrene	HMDB0251422				3033659		PEOXEBCFEGFKKE-UHFFFAOYSA-N	Benzenoids	Pyrenes	Unclassified	*	39.1	0	2M-H	C16H8N2O4	0.86619	1.11488	1.779e-09	1.18517e-06	-1.31506	0.401908	2964.68	7376.51	6737.21	5041.57	5444.53	6113.62	4177.39	422.91	2.78598e-10	710.953	93.9254	3328.75	431.439	7125.73	1609.39	1118.67	5017.13	9712.66	2000.34	4463.4	3904.32	3150.54	1180.54	797.105
6.81_598.2781n	599.285	6.81227	pos	Rupintrivir	HMDB0257363				69866278		CAYJBRBGZBCZKO-UHFFFAOYSA-N	Organic acids and derivatives	Carboxylic acids and derivatives	Carboxylic acid derivatives	*	47.1	42.9	M+H, M+Na	C31H39FN4O7	-3.59733	1.10314	0.0325638	0.164848	2.28939	4.88849	11341.8	2320.1	4668.79	5935.53	914.822	2737.22	2744.69	65751.3	20685	3323.9	9141.33	19300.9	22927.1	6937.4	4005.27	16167.6	2839.85	1704.27	7084.6	9172.5	3770.94	5373.33	7982.71	33560.4
4.21_399.0785m/z	399.078	4.2063	neg	Glucose lactate pyruvate	HMDB0252783						FWQWYTQHEPIGFR-UHFFFAOYSA-N	Organic oxygen compounds	Organooxygen compounds	Carbohydrates and carbohydrate conjugates	*	40.4	7.12	M+FA-H	C12H18O12	1.22183	1.09894	0.0487565	0.209829	0.783137	1.72087	24198.3	14061.7	2776.62	3639.73	872.027	4474.61	50121.1	1498.37	15954.4	6842.34	4834.54	9966.95	7375.65	14516.1	26398.1	39377.5	9656.55	2136.16	22828.4	3650.49	14797.2	46770.5	30817.6	21447
6.08_373.1088n	374.116	6.08302	pos	para-hydroxyrosiglitazone	HMDB0060981				9864316		AGQGGZNSVNKGDU-UHFFFAOYSA-N	Benzenoids	Phenol ethers	Unclassified	*	45.5	35.1	M+H, M+Na	C18H19N3O4S	-2.25662	1.0463	0.0142288	0.105496	2.16831	4.49496	9929.98	2209.14	9126.01	285.223	2.78598e-10	3666.06	2.78598e-10	158.041	2.78598e-10	1478.7	1810.72	23291.1	2.78598e-10	8771.17	18022.1	3150.52	5565.89	2.78598e-10	56.5845	2.78598e-10	6998.01	925.082	7581.69	14439.7
5.09_345.1148n	344.107	5.08758	neg	Omeprazole	HMDB0001913	1632		C07324	4594	73590-58-6	SUBDBMMJDZJVOS-UHFFFAOYSA-N	Organoheterocyclic compounds	Benzimidazoles	Sulfinylbenzimidazoles	*	51.9	66.6	M-H2O-H, M-H	C17H19N3O3S	0.160823	1.04027	0.016351	0.112299	1.93002	3.81059	11140.5	2923.55	6348.35	2.78598e-10	2.78598e-10	2.78598e-10	2.78598e-10	6.42698	2.78598e-10	213.483	2.78598e-10	29408.8	2.78598e-10	508.719	12552.2	3224.14	5202.73	2.78598e-10	4455.01	86494	17045.8	2.78598e-10	11866.2	3209.52
8.93_581.2410m/z	581.241	8.93028	neg	Biliverdin	HMDB0001008	5938		C00500	5353439		QBUVFDKTZJNUPP-BBROENKCSA-N	Organoheterocyclic compounds	Tetrapyrroles and derivatives	Bilirubins	***	62.8	95.7	M-H	C33H34N4O6	0.70236	1.02882	0.000970566	0.0245924	0.903765	1.87094	12313.4	6581.4	14698.8	19226.1	6020.84	7978.69	2405.34	31824.8	17874.1	2657.69	3224.71	15251.2	19857	11178	11494.7	6155.49	8424.18	7217.86	14471.1	14306.8	8949.58	25888.4	7981.46	26863.3
5.04_318.1213n	341.11	5.0358	pos	fluvoxamino acid	HMDB0060950	2951			46781630	88699-91-6	KUIZEDQDELAFQK-XDHOZWIPSA-N	Benzenoids	Benzene and substituted derivatives	Trifluoromethylbenzenes	*	42	19.1	M+H-H2O, M+Na, M+H	C14H17F3N2O3	6.67917	1.00738	0.00532822	0.0629372	0.808218	1.75105	13437.1	7673.73	10152	9082.78	3557.38	3392.88	8467.53	14307.1	12148	9722.53	5855.88	17764.3	9291.99	13888.3	5703.54	14903.8	7463.34	11155	14751.6	22362.7	14263.4	36240.9	10240.7	14418.5
10.10_309.2073m/z	309.207	10.1042	neg	(9Z,11R,12S,13S,15Z)-12,13-Epoxy-11-hydroxy-9,15-octadecadienoic acid	HMDB0033505	89322			131751443	106034-49-5	XHMGEKKHSKIGMI-JCMSFEFZSA-N	Lipids and lipid-like molecules	Fatty Acyls	Fatty acids and conjugates	***	65.4	63	M-H	C18H30O4	0.582539	1.00031	0.00493965	0.0604926	-0.484813	0.71459	24691.1	34552.8	9033.66	7393.64	13280	16610.2	27042.4	23448.8	24143	30630.1	17802	32864.3	19522.4	13864.8	22597.6	40301.9	14241.6	31623.6	5768.68	18320.6	19353.2	20458.1	19716.7	40721.7
[truncated: 141 more columns]

## Sheet: ARDS_HC
ID	m/z	Retention time (min)	Ion mode	Metabolites	HMDB	METLIN	Lipidmaps	kegg	PubChem	CAS	InChIKey	Super Class	Class	Sub Class	level	Score	Fragmentation Score	Adducts	Formula	Mass Error (ppm)	VIP	P-value	adj.P-value	log2(FC)	FC	average(ARDS)	average(HC)	ARDS_1	ARDS_2	ARDS_3	ARDS_4	ARDS_5	ARDS_6	ARDS_7	ARDS_8	ARDS_9	ARDS_10	ARDS_11	ARDS_12	ARDS_13	ARDS_14	ARDS_15	ARDS_16	ARDS_17	ARDS_18	ARDS_19	ARDS_20	ARDS_21	ARDS_22
10.32_519.3318n	520.339	10.3182	pos	LysoPC(0:0/18:2(9Z,12Z))	HMDB0061700				71768169	27304-12-7	LSUXCWJOIAWGOU-FTJOPAKQSA-N	Lipids and lipid-like molecules	Glycerophospholipids	Glycerophosphocholines	***	72.9	92	M+H, M+K	C26H50NO7P	-1.40632	22.5165	4.59265e-05	0.000335485	-0.522396	0.696215	1.3849e+07	1.98918e+07	1.32055e+07	4.86886e+06	9.60489e+06	2.61907e+07	1.72379e+07	1.32428e+07	2.46744e+07	1.58376e+07	2.67174e+07	1.31278e+07	4.70397e+06	1.16759e+07	1.26003e+07	8.47755e+06	2.04219e+07	3.42771e+07	8.32926e+06	1.17613e+07	1.63661e+07	1.11325e+07	1.98641e+07	1.44393e+07
10.59_495.3317n	496.339	10.5948	pos	LysoPC(0:0/16:0)	HMDB0240262	40340	LMGP01050074		15061532	66757-27-5	NEGQHKSYEYVFTD-HSZRJFAPSA-N	Lipids and lipid-like molecules	Glycerophospholipids	Glycerophosphocholines	***	72.4	84.8	M+H, M+Na, M+K, M+H-H2O	C24H50NO7P	-1.68735	16.3806	0.0253011	0.063654	-0.184071	0.880216	3.61055e+07	4.10189e+07	3.52009e+07	2.41341e+07	4.24564e+07	5.27419e+07	2.63873e+07	3.11969e+07	5.26089e+07	4.2568e+07	5.08583e+07	3.10483e+07	2.47197e+07	3.73178e+07	4.62607e+07	3.03475e+07	4.21898e+07	6.10937e+07	3.53162e+07	3.3995e+07	4.11183e+07	3.49613e+07	3.83194e+07	3.85428e+07
2.11_148.0522n	166.086	2.10965	pos	trans-Cinnamic acid	HMDB0000930	5880		C10438	444539	140-10-3	WBYWAXJHAXSJNI-VOTSOKGWSA-N	Phenylpropanoids and polyketides	Cinnamic acids and derivatives	Cinnamic acids	*	50.9	65.6	M+H, M+NH4, M+H-H2O	C9H8O2	-1.40915	13.7982	1.02372e-15	7.25536e-14	1.02636	2.03688	2.3525e+06	1.15495e+06	1.70397e+06	2.38787e+06	2.30264e+06	1.74828e+06	1.54581e+06	1.84783e+06	1.82509e+06	2.10965e+06	1.60344e+06	2.74784e+06	3.94226e+06	1.57488e+06	1.99019e+06	3.42236e+06	2.01299e+06	1.83475e+06	2.04173e+06	1.90885e+06	2.30817e+06	2.35832e+06	2.58367e+06	2.68559e+06
11.47_568.3621m/z	568.362	11.4688	neg	LysoPC(0:0/18:0)	HMDB0011128	40342	LMGP01050076		24779491	4421-58-3	IQGPMZRCLCCXAG-RUZDIDTESA-N	Lipids and lipid-like molecules	Glycerophospholipids	Glycerophosphocholines	***	76.7	99.8	M+FA-H	C26H54NO7P	0.228816	13.399	1.28124e-14	6.77432e-13	-0.743437	0.597315	1.68288e+06	2.81742e+06	2.00253e+06	633853	1.82479e+06	2.24524e+06	1.45021e+06	920069	2.60152e+06	2.55969e+06	2.29481e+06	1.39104e+06	1.4523e+06	1.73653e+06	1.64555e+06	1.11406e+06	2.22294e+06	4.17056e+06	1.72015e+06	1.86395e+06	1.5606e+06	2.06957e+06	1.92474e+06	1.3136e+06
6.97_354.1679n	353.161	6.97408	neg	Propofol glucuronide	HMDB0060933	2159			71751823	114991-26-3	JZSJIASBMOIIKI-RUKPJNHUSA-N	Organic oxygen compounds	Organooxygen compounds	Carbohydrates and carbohydrate conjugates	*	53.4	71.8	M-H, 2M-H	C18H26O7	0.225043	12.1555	0.0190834	0.0510167	10.0979	1095.9	2.07675e+06	1895.02	85.7234	553.54	151.775	81.5552	134.78	725.377	211.211	378919	7.53753e+06	75.7793	1.30435e+06	3.71134e+06	130.54	2.38773e+07	3.8478e+06	6635.92	3.30401e+06	5.94448e+06	1.48326e+06	36.4534	1672.63	635114
4.70_312.1469n	313.154	4.70287	pos	Phenylalanylphenylalanine	HMDB0013302				6993089	2577-40-4	GKZIWHRNKRBEOH-HOTGVXAUSA-N	Organic acids and derivatives	Carboxylic acids and derivatives	Amino acids, peptides, and analogues	***	65.7	83.8	M+H, M+Na	C18H20N2O3	-1.61574	11.5101	5.46942e-26	1.13867e-23	-1.72554	0.302385	286908	948817	521134	509391	368978	553551	537594	68695.2	18553.5	66679.1	37820.4	308695	137467	516832	186033	81089.9	684644	768267	246441	549549	547503	307521	159001	113802
12.40_339.2328m/z	339.233	12.4043	neg	2,2'-Methylenebis(4-methyl-6-tert-butylphenol)	HMDB0244434				8398		KGRVJHAUYBGFFP-UHFFFAOYSA-N	Benzenoids	Benzene and substituted derivatives	Diphenylmethanes	*	59.1	99	M-H	C23H32O2	-0.31561	10.8803	1.99165e-07	2.96168e-06	0.709357	1.63508	2.78956e+06	1.70608e+06	3.447e+06	2.74129e+06	4.0103e+06	2.63384e+06	3.91632e+06	2.25787e+06	4.61938e+06	4.01487e+06	2.93301e+06	2.47726e+06	2.01762e+06	2.15173e+06	2.60142e+06	1.57319e+06	1.99757e+06	1.21545e+06	3.92662e+06	3.52531e+06	963764	4.53365e+06	2.17095e+06	2.43753e+06
0.69_161.1049n	162.112	0.694967	pos	L-Carnitine	HMDB0000062			C00318			PHIQHXFUZVPYII-ZCFIWIBFSA-O	Organic nitrogen compounds	Organonitrogen compounds	Quaternary ammonium salts	***	67.6	78.1	M+H, M+Na, M+K	C7H15NO3	-2.05549	10.5706	7.20227e-10	1.77709e-08	0.726524	1.65465	2.33519e+06	1.41129e+06	1.85137e+06	3.05175e+06	2.28637e+06	2.34658e+06	1.81217e+06	2.24134e+06	1.37714e+06	2.13126e+06	2.20104e+06	3.24834e+06	2.40207e+06	2.15951e+06	1.87576e+06	3.68917e+06	2.63616e+06	1.07577e+06	2.01413e+06	945185	2.45293e+06	1.62165e+06	2.07094e+06	4.72314e+06
11.38_828.5494m/z	828.549	11.3768	pos	PC(20:4(8Z,11Z,14Z,17Z)/18:2(9Z,12Z))	HMDB0008467	59913	LMGP01012212	C00157	53479073		CEJUIQBITPKHHY-OWEZASBCSA-N	Lipids and lipid-like molecules	Glycerophospholipids	Glycerophosphocholines	*	54.3	86.4	M+Na	C46H80NO8P	-2.3993	7.47736	0.00240922	0.00937512	0.291207	1.22366	4.68229e+06	3.82645e+06	5.80858e+06	4.42531e+06	4.90887e+06	3.07496e+06	5.91522e+06	3.59142e+06	4.48825e+06	4.76744e+06	5.33009e+06	5.14791e+06	5.09149e+06	5.03765e+06	4.5893e+06	5.30964e+06	3.44353e+06	4.14751e+06	6.5804e+06	3.99069e+06	7.30324e+06	4.58241e+06	5.39397e+06	3.65156e+06
11.28_568.3621m/z	568.362	11.2773	neg	LysoPC(18:0/0:0)	HMDB0010384	40292	LMGP01050026	C04230	497299	19420-57-6	IHNKQIMGVNPMTC-RUZDIDTESA-N	Lipids and lipid-like molecules	Glycerophospholipids	Glycerophosphocholines	*	59.7	99.3	M+FA-H	C26H54NO7P	0.300198	6.36872	1.09076e-15	7.56945e-14	-0.854046	0.553231	311080	562296	358606	102156	334728	414397	266869	191590	425413	447300	392491	248994	231028	302916	342962	206908	399573	856082	299261	336124	274531	373589	413340	258441
4.30_361.1433n	362.151	4.29568	pos	Levofloxacin	HMDB0001929	58066		C07660	149096	100986-85-4	GSDSWSVVBLHKDQ-JTQLQIEISA-N	Organoheterocyclic compounds	Quinolines and derivatives	Quinoline carboxylic acids	*	56	85.2	M+H, M+Na	C18H20FN3O4	-1.33101	6.22987	0.0306497	0.0738207	10.7329	1701.89	507699	298.315	139.294	3.53254e+06	174.722	122.629	1.60375e+06	489324	355499	0.305724	145.784	19151.3	57.3799	87.8841	517.5	653.289	280.045	246.124	1391.78	2849.1	1047.25	1.58374e+06	32244.1	31719.4
4.93_357.1930n	358.2	4.93087	pos	(S)-Laudanosine	HMDB0030213	1154		C09558	15548	2688-77-9	KGPAYJZAMGEDIQ-UHFFFAOYSA-N	Organoheterocyclic compounds	Isoquinolines and derivatives	Benzylisoquinolines	***	64.5	79.4	M+H, M+Na, M+K	C21H27NO4	-2.71828	6.01877	0.00994641	0.0302019	8.91285	481.986	435323	903.186	290.591	357.123	4053.22	222.552	298.775	1464.11	549.863	9294.43	1.58662e+06	9927.27	165.289	3496.21	880.889	51364.6	1.81654e+06	180.033	2.61821e+06	3.84858e+06	1.16349e+06	160.14	9267.75	36250.6
0.71_131.0693n	132.077	0.711183	pos	Beta-Guanidinopropionic acid	HMDB0013222	44712		C03065	67701	353-09-3	KMXXSJLYVJEBHI-UHFFFAOYSA-N	Organic nitrogen compounds	Organonitrogen compounds	Guanidines	***	65.7	39.7	M+H, M+Na	C4H9N3O2	-1.25543	5.83139	9.60027e-09	1.83784e-07	2.33025	5.02893	338016	67214.2	448973	552649	409561	189459	531688	304884	133781	319381	418488	129047	52026.9	339396	431360	1.53571e+06	542502	66355.7	331028	53685.6	172373	97390.1	311603	938997
0.70_217.0292m/z	217.029	0.702333	neg	Aspartyl-Cysteine	HMDB0028750	85665			18218191		FKBFDTRILNZGAI-UHFFFAOYSA-N	Organic acids and derivatives	Carboxylic acids and derivatives	Amino acids, peptides, and analogues	*	38.6	1.85	M-H2O-H	C7H12N2O5S	1.59603	5.81969	4.64449e-07	6.21317e-06	0.631281	1.54894	927012	598482	626703	1.23771e+06	1.51495e+06	648202	709998	631259	1.01004e+06	609886	898699	1.36365e+06	822471	419334	313981	783705	888364	996704	726073	705549	692847	926729	681615	1.1848e+06
10.56_453.2847n	454.292	10.56	pos	LysoPE(0:0/16:0)	HMDB0011473	62261	LMGP02050036		53480922		CKPBBEOJHAPPBT-HXUWFJFHSA-N	Lipids and lipid-like molecules	Glycerophospholipids	Glycerophosphoethanolamines	***	76.1	94.4	M+H, M+Na, M+H-H2O	C21H44NO7P	-1.92076	5.79006	2.61717e-06	2.92544e-05	0.689545	1.61277	853621	529287	732049	922703	910802	1.15613e+06	392989	1.21979e+06	727600	878659	1.43141e+06	633306	372351	764286	1.12582e+06	1.16262e+06	911648	685062	804722	690623	856887	531172	1.1959e+06	1.239e+06
1.36_132.1018m/z	132.102	1.35512	pos	L-Isoleucine	HMDB0000172	5193	LMFA01100047	C00407	6306	73-32-5	AGPKZVBTJJNPAG-WHFBIAKZSA-N	Organic acids and derivatives	Carboxylic acids and derivatives	Amino acids, peptides, and analogues	***	74	82.9	M+H	C6H13NO2	-0.97079	5.3563	7.53387e-05	0.00051215	0.35073	1.27521	1.62635e+06	1.27536e+06	1.27578e+06	1.20546e+06	1.6743e+06	1.48404e+06	1.3158e+06	1.02792e+06	1.74577e+06	1.83561e+06	1.59102e+06	1.73125e+06	1.82095e+06	1.92836e+06	881249	1.61431e+06	2.17736e+06	1.62936e+06	1.26476e+06	1.84606e+06	1.5894e+06	1.27474e+06	1.3559e+06	1.63405e+06
0.69_203.0522m/z	203.052	0.694967	pos	scyllo-Inositol	HMDB0006088			C06153		488-59-5	CDAISMWEOUEBRE-CDRYSYESSA-N	Organic oxygen compounds	Organooxygen compounds	Alcohols and polyols	**	61.8	17	M+Na	C6H12O6	-2.1943	4.96926	7.39809e-06	7.2267e-05	0.728535	1.65696	641672	387259	393384	883233	1.07915e+06	527109	410174	399517	604030	384168	621495	920119	661857	328021	213261	372818	667380	689358	587024	491056	615547	471878	463457	782540
1.02_229.1544m/z	229.154	1.01855	pos	Pro-Ile	HMDB0304810						OCYROESYHWUPBP-CIUDSAMLSA-N	Organic acids and derivatives	Carboxylic acids and derivatives	Amino acids, peptides, and analogues	*	42.4	16	M+H	C11H20N2O3	-1.2569	4.6741	1.29668e-05	0.000113964	2.30547	4.9433	329055	66565.9	113755	426747	164234	227680	272465	253084	132292	100120	114566	370141	201213	209417	294250	1.95627e+06	170877	59414.5	159000	69745.7	204359	103128	174837	972923
0.78_203.1155n	204.123	0.779383	pos	L-Acetylcarnitine	HMDB0000201					3040-38-8	RDHQFKQIGNGIED-MRVPVSSYSA-O	Lipids and lipid-like molecules	Fatty Acyls	Fatty acid esters	***	67.5	90.3	M+H-H2O, M+H	C9H17NO4	-1.28336	4.45549	0.00785375	0.0249388	0.460783	1.37629	1.84468e+06	1.34033e+06	797994	1.74787e+06	1.78103e+06	821181	1.84181e+06	2.18703e+06	1.45656e+06	765940	631461	2.32723e+06	2.12066e+06	812612	2.3054e+06	4.67946e+06	1.10032e+06	732688	1.23364e+06	752639	921443	897087	925226	4.41028e+06
2.11_167.0893m/z	167.089	2.10965	pos	3-(4-Methyl-3-pentenyl)thiophene	HMDB0038183	92919			566107	62469-65-2	UAGFAMQTBLSQSU-UHFFFAOYSA-N	Organoheterocyclic compounds	Heteroaromatic compounds	Unclassified	*	37.8	1.63	M+H	C10H14S	2.64568	4.40869	1.31121e-15	8.56399e-14	1.00331	2.0046	243051	121247	174207	248718	238395	179858	158012	193451	187168	216592	166602	286124	408136	162124	206516	349399	211446	187853	214830	194477	238170	240974	270085	278544
12.56_776.5675n	794.601	12.5562	pos	Tecoflex	HMDB0258770						DSUFPYCILZXJFF-UHFFFAOYSA-N	Organic acids and derivatives	Carboxylic acids and derivatives	Amino acids, peptides, and analogues	*	37.4	8.68	M+NH4, M+Na	C43H76N4O8	1.54075	4.31141	0.0333516	0.0782352	0.160693	1.11782	2.84235e+06	2.54275e+06	3.36229e+06	2.83541e+06	3.05996e+06	1.97179e+06	2.22417e+06	3.06856e+06	3.29126e+06	2.97041e+06	3.91007e+06	3.18388e+06	3.09988e+06	3.21097e+06	4.11735e+06	3.33703e+06	1.63899e+06	2.89649e+06	3.01423e+06	2.10045e+06	4.29987e+06	2.70128e+06	2.96596e+06	3.4802e+06
10.33_588.3308m/z	588.331	10.334	neg	LysoPC(20:4(8Z,11Z,14Z,17Z)/0:0)	HMDB0010396	61706	LMGP01050140	C04230	53480469		GOMVPVRDBLLHQC-VEJNOCSESA-N	Lipids and lipid-like molecules	Glycerophospholipids	Glycerophosphocholines	***	72.5	98.7	M+FA-H	C28H50NO7P	0.263499	4.22066	0.00111118	0.00497786	-0.424166	0.74527	908410	1.2189e+06	1.10544e+06	395368	1.09698e+06	1.26254e+06	1.65817e+06	1.08116e+06	1.80091e+06	1.18395e+06	3.55893e+06	1.08529e+06	802488	861791	1.01446e+06	420832	631502	1.45717e+06	1.4371e+06	1.54947e+06	1.10758e+06	1.01302e+06	1.1377e+06	807221
10.78_479.3006n	480.308	10.7792	pos	LysoPE(18:1(9Z)/0:0)	HMDB0011506	40778	LMGP02050004		9547071	89576-29-4	PYVRVRFVLRNJLY-MZMPXXGTSA-N	Lipids and lipid-like molecules	Glycerophospholipids	Glycerophosphoethanolamines	***	72	93.9	M+H, M+Na, M+H-H2O	C23H46NO7P	-1.23472	4.05324	0.001343	0.00580224	0.618554	1.53534	657685	428366	630490	391404	493530	710624	684094	659163	566632	1.24783e+06	944386	454407	161788	462141	675539	1.02601e+06	669070	718054	389423	412132	552234	276340	1.00041e+06	1.35576e+06
3.04_231.1468n	232.154	3.03757	pos	Butyrylcarnitine	HMDB0002013	6436	LMFA07070003	C02862	213144	25576-40-3	QWYFHHGCZUCMBN-SECBINFHSA-N	Lipids and lipid-like molecules	Fatty Acyls	Fatty acid esters	*	56.6	86.2	M+H, M+K, M+Na	C11H21NO4	-1.16903	4.04373	1.50358e-05	0.000128093	1.84823	3.60059	285744	79360.4	229746	471517	156891	262986	242076	239148	151671	234854	47092.4	413298	68154.6	744040	295654	1.83181e+06	130967	67363.8	65664.9	44213.5	102529	222250	333735	1.13897e+06
9.06_267.1239m/z	267.124	9.0603	neg	Methyl 3-epi-4,5-didehydrojasmonate	HMDB0303326				101417752		RRZQRPDFHNQSJD-NRFYAWERSA-N	Organic acids and derivatives	Carboxylic acids and derivatives	Carboxylic acid derivatives	***	53.6	55.3	M+FA-H	C13H18O3	0.351318	3.95828	2.89335e-14	1.48273e-12	-1.6574	0.317009	50901.4	160568	14429.8	9639.88	21785.1	23688.7	31964.2	19021	23110.6	10712.8	40186.5	133414	41862.4	55242.7	38325.8	63980.7	20034.1	65478.4	9523.65	19159	52972.3	46506.8	76177.1	55721.1
6.75_368.1658n	367.159	6.7455	neg	Dehydroepiandrosterone sulfate	HMDB0001032	4095	LMST05020010	C04555	12594	651-48-9	CZWCKYRVOZZJNM-USOAJAOKSA-N	Lipids and lipid-like molecules	Steroids and steroid derivatives	Sulfated steroids	***	60.4	40.5	M-H, 2M-H	C19H28O5S	0.13541	3.82616	0.00230847	0.00906781	-0.741584	0.598082	355091	593716	147761	409352	171345	67034.7	445513	94883.7	110175	79200.9	63160.2	67705	261202	528971	1.99276e+06	80363.3	99056	415039	356210	428018	467958	531838	60935.4	207293
0.77_167.0201m/z	167.02	0.77085	neg	Uric acid	HMDB0000289	88		C00366	1175	69-93-2	LEHOTFFKMJEONL-UHFFFAOYSA-N	Organoheterocyclic compounds	Imidazopyrimidines	Purines and purine derivatives	*	56.3	93.8	M-H	C5H4N4O3	-5.53261	3.80216	0.000328875	0.00185047	-0.349827	0.784678	651020	829666	311925	626123	524102	605540	997207	295374	444293	239294	215633	1.0175e+06	363098	474756	783891	964081	580026	708626	553638	475450	457814	624685	311991	951438
4.57_278.1626n	279.17	4.56803	pos	Phenylalanylleucine	HMDB0253025				4078229		RFCVXVPWSPOMFJ-UHFFFAOYSA-N	Organic acids and derivatives	Carboxylic acids and derivatives	Amino acids, peptides, and analogues	***	64.5	37.6	M+H, M+Na	C15H22N2O3	-1.65778	3.62537	2.28245e-31	8.44762e-29	-2.5248	0.173764	13929	80160.1	40585.2	20733	9489.77	33972.4	24678.7	2522.19	658.652	2520.15	1078.01	14653.4	4255.34	20557.1	2698.55	2193.19	33215.7	61275.7	15629.6	25918.7	22566.5	11937.5	3601.95	2164.06
10.17_423.3341n	424.341	10.1692	pos	(6Z,9Z)-Octadeca-6,9-dienoylcarnitine	HMDB0241540						GPGDVZHVXYLOKV-UHFFFAOYSA-N	Lipids and lipid-like molecules	Fatty Acyls	Fatty acid esters	***	68.1	62.6	M+H, M+Na	C25H45NO4	-1.80544	3.51203	3.33036e-10	8.87474e-09	-0.656594	0.634374	138438	218227	176009	69841.8	127002	161182	101340	217989	88118.5	155307	205200	109233	143949	40338.6	118775	79184.5	123625	142892	104783	106787	128755	52625	160930	182418
3.94_246.1365n	269.126	3.94063	pos	Lenticin	HMDB0061115			C09213	442106	487-58-1	AOHCBEAZXHZMOR-ZDUSSCGKSA-N	Organic acids and derivatives	Carboxylic acids and derivatives	Amino acids, peptides, and analogues	***	66.1	48.4	M+Na, M+K, M+H	C14H18N2O2	-1.21255	3.50826	8.97405e-08	1.41003e-06	-1.48496	0.357258	62105.7	173840	37545.5	1698.72	3779.15	12325.8	7156.33	3586.01	52079.9	26833.4	8296.72	71985.4	10040.8	119584	239850	50910.7	400450	76837.1	11125.1	126059	5693.24	23359.3	2638.46	28210.7
0.71_382.1080n	365.105	0.711183	pos	Enterodiol sulfate	HMDB0240504						QFWYXPNNPTWNSP-HOTGVXAUSA-N	Lignans, neolignans and related compounds	Dibenzylbutane lignans	Dibenzylbutanediol lignans	*	39.5	11.5	M+H-H2O, M+H	C18H22O7S	-1.72407	3.36214	0.0229706	0.0590395	2.39446	5.25779	346661	65932.8	70771.8	179609	198514	119852	339741	123123	137951	85361.7	99500.3	884838	107863	64590.8	35423.9	1.80633e+06	108133	124520	119462	107975	126808	114902	139984	511310
12.81_531.1782m/z	531.178	12.8066	neg	2-[[5-[3-(Dimethylamino)propyl]-2-methylpyridin-3-yl]amino]-9-(trifluoromethyl)-5,7-dihydropyrimido[5,4-d][1]benzazepine-6-thione	HMDB0254804	822007			46235922		CODBZFJPKJDNDT-UHFFFAOYSA-N	Organoheterocyclic compounds	Benzazepines	Unclassified	*	38.5	0	M+FA-H	C24H25F3N6S	-2.74702	3.35119	8.84753e-08	1.39674e-06	1.18863	2.27937	177051	77675.5	216111	180979	224358	128186	269530	116806	503645	257419	214800	109043	107044	103377	230301	95087.2	82467.6	41829	178984	170766	46443.2	345227	136809	198128
1.47_217.1312n	218.138	1.46765	pos	Propionylcarnitine	HMDB0000824	965		C03017		20064-19-1	UFAHZIUFPNSHSL-MRVPVSSYSA-O	Lipids and lipid-like molecules	Fatty Acyls	Fatty acid esters	***	61	68	M+H, M+Na, M+K	C10H19NO4	-1.10687	3.28524	6.60682e-08	1.07879e-06	1.26081	2.39631	176954	73844.7	155733	223251	157796	184587	163148	387219	92592.5	193270	66901.8	172502	110396	267111	151250	730599	210063	63676.6	108275	51839.4	121305	144750	135013	299871
5.12_226.1050n	249.094	5.115	pos	beta-Alanyl-L-histidine	HMDB0256117						CQOVPNPJLQNMDC-UHFFFAOYSA-N	Organic acids and derivatives	Peptidomimetics	Hybrid peptides	*	37.9	0	M+Na, M+K, M+NH4	C9H14N4O3	-7.15032	3.27577	2.48033e-11	8.02134e-10	-4.19917	0.0544408	5246.47	96370.2	28.2728	60.9044	8.94202	45.721	48.8209	40.4428	39.959	18.3805	68.3818	94.9022	24.6998	84.335	22.2415	105.393	42.922	18.3771	57.7078	43.6259	29.5963	48.7578	698.847	226.317
3.87_144.1746m/z	144.175	3.87192	pos	Nonylamine	HMDB0255712				16215		FJDUDHYHRVPMJZ-UHFFFAOYSA-N	Organic nitrogen compounds	Organonitrogen compounds	Amines	*	40.7	13.9	M+H	C9H21N	-0.809869	3.25234	2.01185e-07	2.97843e-06	2.08046	4.22943	132110	31235.8	99944.3	138213	166449	100835	121927	217698	165189	101758	183426	86596.2	93646.8	92246.5	98630.8	77842.5	82618	95768.8	179229	152047	70256.2	109870	158531	159696
0.70_184.0561n	367.105	0.702333	neg	(+/-)-3-[(2-methyl-3-furyl)thio]-2-butanone	HMDB0032401	88425			12980878	61295-44-1	AOEYNSLUBHRZPA-UHFFFAOYSA-N	Organosulfur compounds	Thioethers	Aryl thioethers	*	38.8	2.8	M-H2O-H, 2M-H	C9H12O2S	1.72804	3.22554	0.000952129	0.00439272	0.363541	1.28658	617088	479634	643606	542295	795037	462246	710749	700824	746838	430246	883595	579903	572420	363307	213483	214081	669746	688627	682778	494907	419108	523776	684984	552164
14.58_619.4892m/z	619.489	14.5807	pos	TG(i-12:0/8:0/i-13:0)	HMDB0094827				131803006		AGIVMWGNMLHHEG-MGBGTMOVSA-N	Lipids and lipid-like molecules	Glycerolipids	Triradylcglycerols	*	44.4	30	M+Na	C36H68O6	-2.7693	3.16609	0.000776747	0.00371745	-0.615287	0.6528	213040	326348	289862	131632	101359	291239	90789.2	79427.7	114066	117965	106897	190555	234470	422143	263222	792957	675735	186210	95023.5	106591	253224	79663.5	107495	224769
11.68_773.5337n	796.523	11.677	pos	PE(P-18:1(11Z)/22:6(4Z,7Z,10Z,13Z,16Z,19Z))	HMDB0011427	62226			53480887		FWBRUXSXJSMIRC-VJIHGULMSA-N	Lipids and lipid-like molecules	Glycerophospholipids	Glycerophosphoethanolamines	*	37.3	11.7	M+H, M+Na	C45H76NO7P	-2.8765	3.08888	0.0102628	0.0308811	0.228174	1.17135	1.09763e+06	937066	1.14538e+06	1.13202e+06	1.07007e+06	989286	247393	1.26696e+06	980644	1.19363e+06	1.13355e+06	1.01475e+06	880228	623624	547003	1.29312e+06	1.1384e+06	1.06531e+06	1.08465e+06	1.20655e+06	875456	476405	952361	910010
7.53_316.2478m/z	316.248	7.52657	pos	Decanoylcarnitine	HMDB0000651	36669	LMFA07070006	C03299	11953821	1492-27-9	LZOSYCMHQXPBFU-OAHLLOKOSA-N	Lipids and lipid-like molecules	Fatty Acyls	Fatty acid esters	***	59	94.8	M+H	C17H33NO4	-1.23857	3.0056	0.000541062	0.00275578	-0.75901	0.590902	162130	274378	86348.7	99246.5	91950.1	108363	146698	92469.3	151082	27291.8	53713.5	230106	71094	52250	83370.4	391731	54023.1	82198.9	105342	54283.2	86992.1	67157.8	100454	527139
4.80_351.1579n	352.165	4.80473	pos	Phenylalanyltryptophan	HMDB0029006	85904			134906	24587-41-5	JMCOUWKXLXDERB-WMZOPIPTSA-N	Organic acids and derivatives	Carboxylic acids and derivatives	Amino acids, peptides, and analogues	***	67.6	93.5	M+H, M+Na	C20H21N3O3	-1.16108	2.96539	3.02658e-33	1.44022e-30	-2.07937	0.236618	13728.5	58019.7	21531.3	3783.56	25259.7	32429.5	9512.53	9598.93	820.336	1443.72	9118.78	5140.52	4425.04	6627.27	1387.9	534.948	37739.1	35245.6	11912	13913.4	14296.5	15918.4	2342.89	6024.02
0.66_188.1521n	189.159	0.66215	pos	N6,N6,N6-Trimethyl-L-lysine	HMDB0001325	6161		C03793	440120	19253-88-4	MXNRLFUSFKVQSK-QMMMGPOBSA-N	Organic acids and derivatives	Carboxylic acids and derivatives	Amino acids, peptides, and analogues	***	67.4	46.7	M+H, M+Na	C9H20N2O2	-1.82917	2.96031	1.433e-09	3.2694e-08	1.81987	3.5305	100969	28599	78096.9	109300	78404.7	69772.4	76226.5	66641.2	52143	46307	27338.2	105983	26282.7	104834	73001.6	276511	65742.4	64859.2	60450.6	28349.9	76861.7	42670.3	109947	138669
10.22_588.3310m/z	588.331	10.2202	neg	LysoPC(0:0/20:4(5Z,8Z,11Z,14Z))	HMDB0061699	46690	LMGP01050121		52924038	67341-29-1	IGJKYDBBINVMLH-JXRLJXCWSA-N	Lipids and lipid-like molecules	Glycerophospholipids	Glycerophosphocholines	***	70.2	77.9	M+FA-H	C28H50NO7P	0.51017	2.88616	2.98828e-05	0.00023267	-0.433369	0.740531	301142	406657	314675	213012	368057	507960	431320	352206	591380	433951	872433	330195	216087	269910	314954	154092	219530	397312	392579	485381	369648	375235	347214	236599
1.09_164.0472n	182.081	1.09407	pos	2-Hydroxycinnamic acid	HMDB0002641	6727		C01772	637540	614-60-8	PMOWTIHVNWZYFI-AATRIKPKSA-N	Phenylpropanoids and polyketides	Cinnamic acids and derivatives	Hydroxycinnamic acids and derivatives	*	52.5	72	M+H, M+NH4, M+H-H2O	C9H8O3	-1.03897	2.87405	9.8274e-06	9.06788e-05	0.451703	1.36765	365224	267044	415905	396090	348903	425472	301012	419147	306932	370862	412763	551817	405551	239840	184126	496645	461937	351756	363622	235830	337302	272485	415958	387017
0.69_163.1154m/z	163.115	0.694967	pos	(S1)-Methoxy-3-heptanethiol	HMDB0032380	88407			12009861	400052-49-5	HRYCNFLXCKVTER-QMMMGPOBSA-N	Organic oxygen compounds	Organooxygen compounds	Ethers	*	38.3	0	M+H	C8H18OS	2.00656	2.85733	1.86432e-09	4.11262e-08	0.698356	1.62265	181226	111685	141403	229478	173497	187695	140795	172652	109476	168353	166503	245040	190828	172841	148254	287706	203128	84455.5	158245	75549.3	183763	127280	158291	365613
7.24_329.0620m/z	329.062	7.24467	neg	Almecillin	HMDB0248169				11330		QULKGELYPOJSLP-UHFFFAOYSA-N	Organic acids and derivatives	Carboxylic acids and derivatives	Amino acids, peptides, and analogues	*	37.5	4.73	M-H	C13H18N2O4S2	-4.65647	2.74903	9.08293e-10	2.19241e-08	-1.29087	0.408703	38826.7	94999.8	11485.8	55075.3	26782.5	50335.1	43999.4	6128.87	35973.2	6005.32	28317.3	126902	7362.39	21941.9	104174	12658.6	1867.39	34100.8	11910.3	8267.29	14027.7	35364.3	61508.8	71089
15.00_577.4813m/z	577.481	15.004	pos	DG(18:3(9Z,12Z,15Z)/15:0/0:0)	HMDB0007300	58852			53478142		MJEVTNQRFPLLCH-QECOYPFHSA-N	Lipids and lipid-like molecules	Fatty Acyls	Lineolic acids and derivatives	*	49.7	62.6	M+H	C36H64O5	-2.43112	2.72403	2.06228e-12	7.54884e-11	-1.20895	0.432584	38745	89566.3	62272.1	10925.8	17573.3	48835.4	10730.3	4638.47	27019	14225.7	22585	63291.3	57624.3	50268.8	31116.7	133533	117603	95512.9	11021.7	23547.9	45015.7	16881.4	22334.6	30689.1
0.71_113.0587n	136.048	0.711183	pos	Creatinine	HMDB0000562	8		C00791	588	60-27-5	DDRJAANPRJIHGJ-UHFFFAOYSA-N	Organic acids and derivatives	Carboxylic acids and derivatives	Amino acids, peptides, and analogues	***	64.5	59.1	M+H, M+Na, M+K	C4H7N3O	-1.84318	2.65156	0.00235449	0.00920517	0.517073	1.43105	306277	214023	241906	299186	220929	190554	281089	175334	183334	114659	186250	305464	231675	247095	203158	516005	216923	234548	235237	202591	283008	175232	390377	529258
3.37_213.0821n	214.089	3.37238	pos	2-(4-Methyl-5-thiazolyl)ethyl butanoate	HMDB0032418	88442			3023838	94159-31-6	GDRZNYCKSKHESZ-UHFFFAOYSA-N	Organoheterocyclic compounds	Azoles	Thiazoles	*	40	3.1	M+H, M+Na, M+K	C10H15NO2S	-1.21053	2.63789	0.000204234	0.00120195	4.24686	18.9859	77371.2	4075.2	24853.4	2407.88	4008.63	5230.77	2572.36	37250.6	3246.27	28283.9	3421.75	329107	3383.15	25277.4	98103	4416.99	75777.5	9410.94	17188.9	9624.76	140859	2071.11	75642.6	88637.9
3.34_184.1210n	207.11	3.33567	pos	N-(3-acetamidopropyl)pyrrolidin-2-one	HMDB0061384				129397	106692-36-8	OAUYENAPBFTAQT-UHFFFAOYSA-N	Organoheterocyclic compounds	Pyrrolidines	N-alkylpyrrolidines	*	40.1	12	M+Na, M+K, M+H	C9H16N2O2	-1.04432	2.61635	0.000584238	0.00293529	0.960239	1.94563	211709	108813	80949.1	265739	104934	167245	168710	65765.5	132835	55730.8	22913.4	100880	106984	232612	184821	612504	127452	88026.2	244448	120660	218525	61907.6	252924	317471
1.56_190.0445n	171.027	1.56393	neg	1-Nitro-3,5-dinitroso-1,3,5-triazinane	HMDB0253137						HXLUHUHPTTZBCS-UHFFFAOYSA-N	Organoheterocyclic compounds	Triazinanes	1,3,5-triazinanes	*	39.4	1.09	M-H2O-H, 2M-H	C3H6N6O4	-3.09405	2.59979	3.36735e-11	1.05817e-09	1.18676	2.27641	98165.8	43123.1	49422.2	96944.7	110428	103025	58283.2	106075	145079	53530.8	163723	69370.6	156834	24812.3	127495	68323.2	140548	42114.6	86605	127814	95122.8	87431.4	78591.2	122093
10.49_425.3498n	426.357	10.4856	pos	2-Hydroxyhexadecanoylcarnitine	HMDB0013337						HOAMADDCQBUDDY-JCKUYFFHSA-N	Lipids and lipid-like molecules	Fatty Acyls	Fatty acid esters	***	65.8	41.2	M+H, M+K, M+Na	C25H47NO4	-1.69851	2.5703	0.00148963	0.00632835	-0.372793	0.772286	204739	265108	209844	138625	282903	212155	159934	321202	145846	169576	258245	180830	203157	55916.8	164172	189445	115845	159911	199005	133347	153278	88598	99899.3	306861
0.68_157.0848n	175.119	0.677967	pos	V-Pyrro/NO	HMDB0259734	62984			5051378	179344-98-0	RJWXCQACZTVGIN-UHFFFAOYSA-N	Organoheterocyclic compounds	Pyrrolidines	Unclassified	*	40.5	11.9	M+H-H2O, M+NH4	C6H11N3O2	-2.06066	2.52984	8.42531e-06	7.99564e-05	0.640368	1.55873	203241	130389	230555	130050	234648	172419	192890	148923	106592	150127	277905	252909	149980	286026	112446	140269	382370	268740	136341	136110	365322	99127.8	278718	180880
14.64_566.4103m/z	566.41	14.6357	pos	Chromoionophore I	HMDB0250212				4403211		MYWBZQJIXVRCJC-UHFFFAOYSA-N	Organoheterocyclic compounds	Benzoxazines	Phenoxazines	*	36	4.3	M+H-H2O	C38H53N3O2	-0.405602	2.50615	7.34566e-17	6.43905e-15	-1.04582	0.48437	37823.5	78088	51712	21621.2	51885.4	53000.9	34821.2	3984.37	48432.7	15498.5	55111.4	46507.3	24732.8	15750.3	34187.7	24266.6	43136.7	67593.8	17252.3	40400.3	37368	32414.7	17887.7	7692.73
12.65_551.3941n	552.401	12.6489	pos	LysoPC(20:0/0:0)	HMDB0010390	40311	LMGP01050045	C04230	24779473	108341-80-6	UATOAILWGVYRQS-HHHXNRCGSA-N	Lipids and lipid-like molecules	Glycerophospholipids	Glycerophosphocholines	***	67.2	79	M+H, M+Na	C28H58NO7P	-1.77847	2.46085	5.54638e-21	6.84259e-19	-1.42286	0.372972	21917.6	58764.9	23393.5	4414.13	18195.3	28671.6	20219.3	9241.18	21196.1	70209.5	13827.3	12072.6	11329.1	12823.4	13351.4	6752.78	54536.5	82289.8	14273.1	18948.6	18538.7	20407.8	26410.1	19543.2
6.99_369.1742m/z	369.174	6.99223	neg	Piperonyl sulfoxide	HMDB0258607	72888		C19147	8442	120-62-7	ATTZFSUZZUNHBP-UHFFFAOYSA-N	Organoheterocyclic compounds	Benzodioxoles	Unclassified	*	39.6	2.04	M+FA-H	C18H28O3S	0.267718	2.45477	4.39722e-09	8.8514e-08	-1.21484	0.430821	40018.8	92889.5	33927.2	14775.2	12355.9	40701.3	34573.7	7519.45	22172	8286.1	6332.14	13656.4	20568.7	31265.8	122910	16697.4	4708.39	76264.7	24057.5	27337.9	44130.5	26027.6	3595.41	26899.4
11.28_636.3498m/z	636.35	11.2773	neg	Allodesmosine	HMDB0040704	95178			101601848	129717-82-4	IQEPQBCFQPLNCF-UHFFFAOYSA-O	Organic acids and derivatives	Carboxylic acids and derivatives	Pentacarboxylic acids and derivatives	*	38.6	1.57	M-H2O-H	C30H51N6O10+	1.51556	2.36523	6.61635e-16	5.00887e-14	-0.866335	0.548538	41794.8	76193	49314.6	13923.1	44742.5	57946	36271.4	24804.5	57194.5	59688.3	53476.7	33800.2	31847.2	41372.8	46359.4	26748.4	55048.9	115024	40691.9	45803.5	36333.1	48809.8	55397.3	34103.6
4.89_255.0872m/z	255.087	4.88897	neg	5,6-Dihydro-4-methoxy-2H-pyran-2-one	HMDB0033517	89329			15086343	83920-64-3	MEZHTUKDGVTUCD-UHFFFAOYSA-N	Organoheterocyclic compounds	Pyrans	Pyranones and derivatives	***	56.6	50	2M-H	C6H8O3	-0.869047	2.35849	1.75377e-06	2.06424e-05	-1.09418	0.468402	42799	91372.4	81770.3	53960.6	54347.4	69619.3	51515.6	3632.05	51739.8	38009.5	73777.7	59825.8	9271.66	23962.1	57313.3	13828.2	1671.31	58894.7	25401.2	14729.1	23050.6	83193.2	89026.9	78704.7
10.80_437.2900n	438.297	10.7977	pos	LysoPE(P-16:0/0:0)	HMDB0011152	46719	LMGP02070001		42607469	174062-72-7	QYTPGOPLNFESQC-NUTQULCTSA-N	Lipids and lipid-like molecules	Glycerophospholipids	Glycerophosphoethanolamines	***	59.2	95.8	M+H, M+Na	C21H44NO6P	-1.50215	2.3504	2.85537e-06	3.1287e-05	-0.587291	0.665592	117750	176910	71643.5	55386.6	151912	252823	129387	77715.8	183419	104628	220356	148240	67326.2	91114.8	87064.4	49246.9	80781	320955	91637.3	181511	63088.4	193557	150297	101516
3.37_117.0545m/z	117.054	3.36648	neg	1,2-Diacylglycerol-LD-PE-pool	HMDB0062269				8285	115-77-5	WXZMFSXDPGVJKK-UHFFFAOYSA-N	Organic oxygen compounds	Organooxygen compounds	Alcohols and polyols	*	37.7	0	M-H2O-H	C5H12O4	-9.17688	2.33523	5.69349e-07	7.46654e-06	0.944653	1.92473	100961	52454.7	55699.3	163600	126718	76492.4	94364.2	103428	93097.1	70368.1	74274.1	83837.4	112180	78847.2	72919.2	65422.3	153372	46769.9	140528	108301	103733	51193	83915.7	83092.4
4.70_379.1276m/z	379.128	4.70382	neg	Mitomycin	HMDB0014450	590		C06681	5746	50-07-7	NWIBSHFKIJFRCO-WUDYKRTCSA-N	Organoheterocyclic compounds	Indoles and derivatives	Indolequinones	*	38.4	1.81	M+FA-H	C15H18N4O5	4.89066	2.33177	9.33269e-20	1.07197e-17	-1.73259	0.300912	12747.2	42361.9	25224.8	21567.8	21167.1	23501.8	18725.9	2776.71	307.335	3324.33	763.176	12753	2872.96	26712.8	6467.46	5394.54	18388.1	41139.7	9962.76	19233.5	17277	11953.9	7331.97	4623.52
4.90_392.1447n	437.143	4.9046	neg	Marmesin rhamnoside	HMDB0039564	94123			131752678	142347-99-7	HOSJGHRJSDQCPE-UHFFFAOYSA-N	Phenylpropanoids and polyketides	Coumarins and derivatives	Furanocoumarins	*	38.2	0	M+FA-H, 2M-H, M-H	C20H24O8	-6.23779	2.32703	0.032557	0.0767763	10.1377	1126.58	82848.5	73.54	2.78598e-10	2.78598e-10	8.2431	17.7919	2.78598e-10	2.78598e-10	1.80866	23411.5	252311	20.4323	34222.5	182413	2.78598e-10	121667	152523	68.4252	24128.9	106813	53540.5	2.78598e-10	2.78598e-10	5798.14
11.47_623.2874n	646.277	11.4705	pos	Leukotriene C5	HMDB0012993				53481570	75207-09-9	OSBTVMNXIHRFGN-KERZFGRDSA-N	Organic acids and derivatives	Carboxylic acids and derivatives	Amino acids, peptides, and analogues	*	40.5	7.13	M+H, M+Na	C30H45N3O9S	-0.383187	2.32296	1.19222e-12	4.51283e-11	-0.613019	0.653827	71253.9	108980	73217.9	25568	65860.4	97588.1	62862	52507.9	93238.9	95606.4	97341.5	55527.1	70823.8	81578.8	76635.5	50828.3	93813.2	145294	73385.4	80047.2	84660.3	64635.8	95019.3	63142.4
10.49_590.3468m/z	590.347	10.4888	neg	LysoPC(20:3(5Z,8Z,11Z)/0:0)	HMDB0010393	61703	LMGP01050139	C04230	53480467	1199257-41-4	YHGXYYIGHBPDMX-BUTFDPNWSA-N	Lipids and lipid-like molecules	Glycerophospholipids	Glycerophosphocholines	*	58.4	95.5	M+FA-H	C28H52NO7P	0.829855	2.30689	1.16159e-13	5.22874e-12	-0.966274	0.511826	40452.7	79035.9	48020.7	25348	35058.2	97835.8	50489	34053.9	73091.5	88885.7	63435.5	39834.6	22079.8	57541.5	78153.9	65945.4	40162.5	48735.6	47979.5	40725.6	37586.2	73464	69937.4	23480.3
10.31_612.3308m/z	612.331	10.3114	neg	LysoPC(22:6(4Z,7Z,10Z,13Z,16Z,19Z)/0:0)	HMDB0010404	40322	LMGP01050056	C04230	10415542	162440-05-3	LSOWKZULVQWMLY-APPDJCNMSA-N	Lipids and lipid-like molecules	Glycerophospholipids	Glycerophosphocholines	***	72.5	98.6	M+FA-H	C30H50NO7P	0.169277	2.30687	0.0199624	0.0526065	-0.329306	0.795919	384190	482700	483768	214025	430135	439231	549950	311146	1.02766e+06	384018	1.30644e+06	316952	287406	414657	704432	131101	107049	523979	531275	446848	418176	600422	531265	473021
4.47_748.3741n	749.381	4.47228	pos	Hypromellosum	HMDB0256007	43376			24832095		VUKAUDKDFVSVFT-UHFFFAOYSA-N	Organic oxygen compounds	Organooxygen compounds	Carbohydrates and carbohydrate conjugates	*	41.3	12	M+H, M+Na	C32H60O19	1.62955	2.30229	0.000417143	0.00223393	-0.718801	0.607602	103606	170517	188612	67285.3	169405	215239	108851	41247.4	16739.3	93021.6	12210.5	41929.8	35959.9	117468	100979	70021.2	82958.9	105517	49331.9	142883	491741	211447	118323	110145
11.68_465.3213n	466.329	11.677	pos	LysoPE(P-18:0/0:0)	HMDB0240598	46720	LMGP02070002		42607470	174062-73-8	KACDZDULGKPXHT-HIVNOOBXSA-N	Lipids and lipid-like molecules	Glycerophospholipids	Glycerophosphoethanolamines	***	55.8	40.2	M+H, M+Na	C23H48NO6P	-1.39555	2.28649	8.60841e-06	8.12935e-05	-0.647023	0.638597	101349	158706	51849.8	33597.1	148149	203716	162607	45758.6	201820	83737	181982	152021	55027.4	63522.6	61022.4	33618.1	59335.3	328104	70599.9	173383	50282.5	166194	106899	90834.8
11.74_433.2360m/z	433.236	11.7355	neg	LysoPA(18:2(9Z,12Z)/0:0)	HMDB0007856				20835023		ZQTAMPRZFOOEEP-HZJYTTRNSA-N	Lipids and lipid-like molecules	Glycerophospholipids	Glycerophosphates	***	72.5	67.2	M-H	C21H39O7P	-0.0825016	2.28564	1.23411e-08	2.33569e-07	1.4702	2.77059	83331.1	30077	45313.2	83905.3	62232.9	166136	70934.2	56218.1	109049	56999	118915	127069	87634.9	86883.2	161217	81405.8	109210	129356	49527.3	58286.9	57231.5	121819	62888.3	87511.6
5.30_285.1936n	286.201	5.29815	pos	Octenoyl-L-carnitine	HMDB0240723				129692230		SMMAHUIWWIEZRB-UHFFFAOYSA-N	Organic acids and derivatives	Keto acids and derivatives	Medium-chain keto acids and derivatives	***	77.5	92.3	M+H, M+Na, M+K	C15H27NO4	-1.53159	2.28546	4.78099e-05	0.00034696	-0.737062	0.59996	95455	159102	41242.9	24442.1	32565.8	51839.8	144496	44755.5	35052.2	48160	30380.4	129660	42204.5	24355	57335.4	180520	41971.7	30313.4	32904.9	34472.3	63128.7	35800.3	74866.2	158784
6.73_419.2078m/z	419.208	6.73482	neg	Macrophorin B	HMDB0030456				131751020		ZJZYSAJQOPJREK-UHFFFAOYSA-N	Organic oxygen compounds	Organooxygen compounds	Carbonyl compounds	*	56.8	86	M+FA-H	C22H30O5	0.747953	2.25756	0.000459144	0.00244315	13.1845	9309.58	78548.3	8.43737	7401.4	90996.8	4795.19	230802	2.78598e-10	2.78598e-10	2317.64	7719.25	198324	80336.8	124183	2618.97	3632.48	516017	69604.2	2.78598e-10	109.563	2.78598e-10	59206.8	207667	8649.35	19068.4
4.13_246.1697m/z	246.17	4.12808	pos	Isovalerylcarnitine	HMDB0000688		LMFA07070076		6426851	31023-24-2	IGQBPDJNUXPEMT-UHFFFAOYSA-N	Lipids and lipid-like molecules	Fatty Acyls	Fatty acid esters	***	60.5	56.4	M+H	C12H23NO4	-1.03533	2.25708	2.52664e-06	2.83375e-05	1.42388	2.68306	101546	37846.9	114105	102927	62124.7	59049.2	176717	66418.1	37026.1	87395.2	43455.4	118633	36169.3	164212	76277.2	426814	122506	43447.1	27404.2	26295.8	53411.3	72635.6	103806	179967
14.15_593.4788m/z	593.479	14.1509	neg	Cohibin A	HMDB0031168				131751147		GFUJWCRMULHYHE-QOCHGBHMSA-N	Lipids and lipid-like molecules	Fatty Acyls	Fatty alcohols	*	38.4	0	M+FA-H	C35H64O4	0.171637	2.23759	1.98011e-10	5.40635e-09	-0.930977	0.524503	38114.3	72667.4	43598.5	17347.9	43037.8	54478.1	7045.01	9916.54	35037.5	29812.1	18061.6	34549.1	46909	44179.1	29959.5	102267	70593.3	108026	16157.1	20076.4	39806.8	33420.5	13282.3	56695
5.41_329.1193n	330.127	5.41072	pos	Ufiprazole	HMDB0259389	1635			155794	73590-85-9	XURCIPRUUASYLR-UHFFFAOYSA-N	Organoheterocyclic compounds	Benzimidazoles	Unclassified	*	45.4	33.1	M+H, M+K	C17H19N3O2S	-1.51383	2.22953	0.00207065	0.00832008	6.16038	71.5251	62876.7	879.086	11469.3	542.455	2.78598e-10	315.292	656.98	1808.86	679.149	5660.93	438.228	205992	1924.41	4997.79	77176.5	2126.66	26391	936.817	13000.8	126262	56116.5	788.418	48150.4	33468.6
10.32_504.3094m/z	504.309	10.3238	neg	PC(17:2(9Z,12Z)/0:0)	HMDB0256157						GYPQKMKDLBCBMB-UHFFFAOYSA-N	Lipids and lipid-like molecules	Glycerophospholipids	Glycerophosphocholines	***	71.7	65.8	M-H	C25H48NO7P	-0.31048	2.19219	1.37084e-05	0.000119223	-0.533801	0.690732	119347	172784	148896	44990.8	82347.2	187305	167512	111550	230114	139879	218100	103973	48416.4	120479	105169	79035.9	188793	330577	79731	103563	116210	118142	153487	117268
0.73_146.1173m/z	146.117	0.7283	pos	4-Trimethylammoniobutanoic acid	HMDB0001161			C01181	725		JHPNVNIEXXLNTR-UHFFFAOYSA-N	Lipids and lipid-like molecules	Fatty Acyls	Fatty acids and conjugates	**	59.3	19.7	M+H	C7H15NO2	-1.72441	2.15822	4.70778e-07	6.27265e-06	0.777732	1.71443	123433	71996.2	112007	88037.5	85532.6	63251.8	109612	152124	75789.8	57223.7	45962.3	195005	119172	84234.5	66402.3	252861	139113	61405.9	109509	66850.1	119397	106271	144904	261703
12.50_269.2257m/z	269.226	12.5001	pos	Vitamin A	HMDB0000305		LMPR01090001	C17276	445354	68-26-8	FPIPGXGPPPQFEQ-OVSJKPMPSA-N	Lipids and lipid-like molecules	Prenol lipids	Retinoids	***	57.8	94.9	M+H-H2O	C20H30O	-2.26137	2.15404	8.33981e-11	2.39482e-09	-0.848837	0.555232	52694.5	94905.3	33377.7	34902.6	35335	76474	56764.8	20117.5	27075.3	82237.2	42361	18550.6	10758.7	83722.3	92034.2	47878.7	24130.9	107895	67900	22639.6	32123.4	50853	67696.8	57255.2
4.21_264.1109n	263.104	4.2063	neg	Phenylacetylglutamine	HMDB0006344	58397		C04148	92258	28047-15-6	JFLIEFSWGNOPJJ-JTQLQIEISA-N	Organic acids and derivatives	Carboxylic acids and derivatives	Amino acids, peptides, and analogues	***	69.1	98	M-H, 2M-H, M-H2O-H	C13H16N2O4	-0.351832	2.14347	0.00946591	0.028901	1.66738	3.17638	135165	42553.3	12540.7	18638.3	5762.61	23547	238689	7773.31	77926.5	33867.2	23713.8	53800.1	36710.2	68770.9	127203	204282	45771.6	10889.7	109151	18064.4	74499.9	231964	149698	115382
0.69_203.1499m/z	203.15	0.694967	pos	Symmetric dimethylarginine	HMDB0003334	44873			169148	30344-00-4	HVPFXCBJHIIJGS-LURJTMIESA-N	Organic acids and derivatives	Carboxylic acids and derivatives	Amino acids, peptides, and analogues	***	64.5	54.8	M+H	C8H18N4O2	-1.72472	2.12096	2.33487e-07	3.3815e-06	0.813034	1.7569	92253.2	52509	59605	121267	75854.8	71266.8	61085.8	66382.2	54701.2	29831.8	56857.3	106925	97701.7	58615.2	35894.4	86355.9	112445	65496.3	84239.2	70813.1	99876.8	50631.5	95583.2	151102
10.82_427.3655n	428.373	10.8158	pos	Stearoylcarnitine	HMDB0000848	5811				25597-09-5	FNPHNLNTJNMAEE-HSZRJFAPSA-O	Lipids and lipid-like molecules	Fatty Acyls	Fatty acid esters	***	56.9	30.9	M+H, M+Na	C25H49NO4	-1.46168	2.11042	3.39534e-10	8.90541e-09	-0.680744	0.623843	49063.3	78646.8	49991.1	19565.4	61059.8	69276.3	39481.6	51272.7	32200.1	24078.2	67539.6	40912.7	45156.8	17564	24904.2	26076.9	43678.5	76515.8	58604.3	29324.1	48581.1	22977.2	33991	53200.9
10.77_478.2940m/z	478.294	10.7705	neg	LysoPE(0:0/18:1(11Z))	HMDB0011475	62263	LMGP02050039		53480924		CZYOFWNORPEFDG-KOIKXXGWSA-N	Lipids and lipid-like molecules	Glycerophospholipids	Glycerophosphoethanolamines	***	71.9	94.7	M-H	C23H46NO7P	0.225941	2.09327	0.0024092	0.00937512	0.567605	1.48206	200239	135108	200396	123614	154853	217326	266686	184904	180735	350462	304087	145908	45748.4	157554	237863	306266	183998	223315	125407	128491	167008	103553	310129	393165
10.32_610.3082m/z	610.308	10.3182	pos	Retaspimycin	HMDB0257169				72997919		OAKGNIRUXAZDQF-UHFFFAOYSA-N	Phenylpropanoids and polyketides	Macrolactams	Unclassified	***	63.9	80.5	M+Na	C31H45N3O8	-2.80337	2.06624	3.58184e-05	0.000269935	-0.335465	0.792528	192354	242710	207546	100268	158077	300729	205306	202306	250239	217969	239384	206045	97934.7	190590	182002	171930	276683	340974	134618	180772	238488	159583	244083	210628
9.70_379.2482n	380.255	9.697	pos	Sphingosine 1-phosphate	HMDB0000277	3891	LMSP01050001	C06124	5283560	26993-30-6	DUYSYHSSBDVJSM-KRWOKUGFSA-N	Lipids and lipid-like molecules	Sphingolipids	Phosphosphingolipids	***	72.2	98.8	M+H, M+Na, M+H-H2O	C18H38NO5P	-1.52323	2.04099	2.02628e-09	4.41146e-08	-0.48335	0.715315	87916.5	122906	92136.7	73499.3	126580	122664	124720	83560.7	55359.9	133082	100959	52179	92300.4	81887.6	82858.1	73528.9	95704.4	83451.6	110409	80920	86992.8	147585	72497.6	73419.5
0.76_380.0194n	403.009	0.762083	pos	6-Thioxanthine 5'-monophosphate	HMDB0060418	71265		C16618	3081384	3237-49-8	WMRIOGFRJLQENF-UUOKFMHZSA-N	Organoheterocyclic compounds	Diazines	Pyrimidines and pyrimidine derivatives	*	39.4	8.09	M+H, M+Na	C10H13N4O8PS	0.701485	2.04082	3.2197e-11	1.02141e-09	-0.867048	0.548267	37424.1	68258.9	14003.3	46046.1	25343	27112.6	75960.2	9119.71	18230.2	6652.13	6699.18	90162.5	20008.8	31344.3	66424	20218.3	43423.6	57618.1	34737.8	38740.2	39974.1	28250	9608.58	32770.2
2.65_204.9807m/z	204.981	2.65252	neg	5-Sulfoxymethylfurfural	HMDB0059752	435498			154718		WVMJEBICTINBRO-UHFFFAOYSA-N	Organic oxygen compounds	Organooxygen compounds	Carbonyl compounds	*	51.6	67.8	M-H	C6H6O6S	-2.7613	2.0002	1.68722e-09	3.77189e-08	-3.22743	0.10677	4149.81	38867	41.0439	24.132	80.3215	189.672	10189.5	16.9261	42.1624	10440.4	55.9081	37.2738	55.9168	25.9595	36.1344	1424.47	35.9647	3379.94	33.9813	5812.6	47.0695	44.3713	1182.64	1467.19
5.95_360.1025m/z	360.103	5.94842	neg	Omeprazole sulfone	HMDB0014012	1634			145900	88546-55-8	IXEQEYRTSRFZEO-UHFFFAOYSA-N	Organoheterocyclic compounds	Benzimidazoles	Sulfinylbenzimidazoles	*	50.1	55.9	M-H	C17H19N3O4S	0.448623	1.99062	2.19049e-05	0.000181506	5.99463	63.7623	42227.4	662.262	55968.8	2.78598e-10	2.78598e-10	3104.81	2.78598e-10	5879.17	2.78598e-10	27951.6	2.78598e-10	94042.9	2.78598e-10	50476.3	70013.1	4767.81	13497.3	2.78598e-10	14725.9	23899.5	102946	77.7392	74427.5	56800.6
4.34_731.3171m/z	731.317	4.34092	neg	1-[(1R,2R,3S,4S)-3-Hydroxy-4,7,7-trimethyl-2-bicyclo[2.2.1]heptanyl]-3-(4-methylphenyl)sulfonylurea	HMDB0245721				33649		RMTYNAPTNBJHQI-UHFFFAOYSA-N	Lipids and lipid-like molecules	Prenol lipids	Monoterpenoids	*	40.2	15.6	2M-H	C18H26N2O4S	2.3435	1.97808	0.0024605	0.00951906	-0.815695	0.568135	100928	177647	140647	208351	90439.8	68521.4	118605	35350	25395.6	60783.5	36041.1	128048	39672.2	57819.6	56022.6	60485.3	79908.8	63564.7	15582.6	174996	216050	215994	58495.7	94177.3
13.11_773.5921n	796.581	13.112	pos	PE(18:1(11Z)/20:0)	HMDB0009031	60449		C00350	53479630		HPHYBSPOEJMPAN-MITQYPHISA-N	Lipids and lipid-like molecules	Glycerophospholipids	Glycerophosphoethanolamines	*	39.9	20.8	M+Na, M+K	C43H84NO8P	-1.72173	1.97274	0.00153622	0.0064856	0.223369	1.16746	510901	437619	409191	423278	453263	630356	353917	440246	638291	404516	482005	591951	375834	522649	447346	462183	353537	504522	559967	442793	391402	328500	580898	548574
6.46_398.0629m/z	398.063	6.46028	neg	Pantoprazole Sulfone	HMDB0256115	1700			195546	127780-16-9	FCJYMBZQIJDMMM-UHFFFAOYSA-N	Organoheterocyclic compounds	Benzimidazoles	Sulfinylbenzimidazoles	*	44	24.7	M-H	C16H15F2N3O5S	0.384441	1.96563	0.0448667	0.0989741	9.63338	794.214	73797.3	92.9186	34.2958	160.047	7919.36	137.902	35.4509	397687	69.4453	170.656	39.083	12829.5	90501.6	155.178	40.7868	90.8872	162.33	2.78598e-10	211.281	444331	248788	2.78598e-10	124.826	46.1435
0.60_164.0666m/z	164.067	0.60205	pos	Ammonia aspartate	HMDB0248341				129713638		GOVCRMWFUKQONY-UHFFFAOYSA-N	Organic acids and derivatives	Carboxylic acids and derivatives	Amino acids, peptides, and analogues	*	41	23.3	M+NH4	C4H6N2O4	0.282678	1.92462	4.04569e-05	0.000301481	0.68744	1.61042	93922.5	58321.6	105461	178691	109882	79770.3	46640	231352	84389.6	82208.5	85127.7	77875.1	137222	59535.1	71410.1	51779.8	124869	90446.7	88486.4	64958.3	149844	39650.8	226142	146036
10.61_1103.6501m/z	1103.65	10.606	neg	Lithocholic acid glucuronide	HMDB0254126				53461996		GIQXKAXWRLHLDD-UHFFFAOYSA-N	Lipids and lipid-like molecules	Steroids and steroid derivatives	Steroidal glycosides	*	46.6	54.9	2M-H	C30H48O9	-2.04536	1.90335	0.00105649	0.0047945	-0.276434	0.825629	235576	285329	291224	131651	284948	314293	243937	233413	405880	273370	378240	223637	140102	260581	313047	177359	263158	352809	210987	196719	264161	276996	245678	217633
13.30_381.1738m/z	381.174	13.2957	neg	S-Japonin	HMDB0035802				131751866		HDHDUJDLKYTRAS-VOTSOKGWSA-N	Lipids and lipid-like molecules	Prenol lipids	Sesquiterpenoids	*	42.5	20.3	M+FA-H	C19H28O3S	-0.917439	1.88772	0.0224815	0.0579613	0.591316	1.50662	365122	242345	186569	210308	149730	192141	464614	280267	1.42007e+06	169718	904712	233135	458922	96265.8	973999	308457	163741	65979.9	138864	344753	134200	129304	182622	698026
0.63_254.9167m/z	254.917	0.633667	neg	4,5-Dinitro-7,8-dithiabicyclo[4.2.0]octa-1(6),2,4-triene-2-carboxylic acid	HMDB0257945				18521482		RJRIXRJFUIMVPU-UHFFFAOYSA-N	Benzenoids	Benzene and substituted derivatives	Benzoic acids and derivatives	*	37.1	0	M-H2O-H	C7H2N2O6S2	-3.32037	1.88337	8.95847e-06	8.38221e-05	0.981324	1.97428	71139.6	36033.3	43447.4	80224	34234.5	69888.1	72784.6	74984.5	32055.9	55146.6	38572.6	75612.2	30403.1	56100.1	55374.6	262894	56290.5	34849.1	60645.7	50104.2	44351.9	59316.9	66681.1	139483
5.09_328.1111m/z	328.111	5.08743	pos	Esomeprazole	HMDB0005009	58285			9568614	119141-88-7	SUBDBMMJDZJVOS-DEOSSOPVSA-N	Organoheterocyclic compounds	Benzimidazoles	Sulfinylbenzimidazoles	*	42.3	18.1	M+H-H2O	C17H19N3O3S	-1.06963	1.88178	0.00109436	0.00494963	10.5543	1503.71	43392.1	28.8567	21215.1	2.78598e-10	2.78598e-10	2.78598e-10	92.4881	2989.79	2.78598e-10	2140.78	30.0115	100678	70.4469	2169.46	35749.6	8707.23	18532.1	2.78598e-10	26308.6	272295	61312.9	4.26016	46731.8	7351.04
10.35_399.3342n	400.341	10.3549	pos	Palmitoylcarnitine	HMDB0000222	5231		C02990			XOMRRQXKHMYMOC-OAQYLSRUSA-O	Lipids and lipid-like molecules	Fatty Acyls	Fatty acid esters	***	55.4	58.7	M+H, M+Na	C23H45NO4	-1.7005	1.87557	0.00256999	0.00988218	-0.3539	0.782466	127013	162324	113545	84887.2	152122	215277	83182.7	175783	90811.9	57259.3	195067	123081	104656	49677.1	87913.6	100459	63876.7	108640	126887	64894.8	131347	72154.1	126173	187466
1.00_132.0243n	150.058	0.999867	pos	3-Methyl sulfolene	HMDB0059667	343032			70941		FAYFWMOSHFCQPG-UHFFFAOYSA-N	Organoheterocyclic compounds	Dihydrothiophenes	Unclassified	*	38.4	3.02	M+H, M+NH4	C5H8O2S	-1.28721	1.83192	0.000171745	0.00104394	0.875742	1.83495	74009.9	40333.4	68944.9	63340.6	71346.7	67331.8	55325.4	139621	39913	73919.2	86517.2	95827.5	52807.9	24268.6	24707.4	61380.3	96373.9	51208.2	50077.9	33472.1	57438.3	47486.4	83988	78021
11.47_1159.7124m/z	1159.71	11.4688	neg	Ganglioside GM3 (d18:1/18:1(11Z))	HMDB0011929	62631			53481205		JSZYPYTXNLIPMV-MORHDKTASA-N	Lipids and lipid-like molecules	Sphingolipids	Glycosphingolipids	*	36.5	0	M-H2O-H	C59H106N2O21	1.20003	1.82984	4.18512e-16	3.40016e-14	-1.30859	0.403714	13870.9	34358.2	18337.2	739.457	12590.2	23550.7	8803.28	2876.06	29555.5	27396	22089.5	6503.17	6308	14135.5	12488.2	4500.48	20591.6	63827.7	11508	14375.7	9372.13	18760.3	13967.5	8749.74
4.31_631.2936n	632.301	4.31473	pos	Gliadins	HMDB0252744	89966			17787981		HZWWPUTXBJEENE-UHFFFAOYSA-N	Organic acids and derivatives	Carboxylic acids and derivatives	Amino acids, peptides, and analogues	*	41.4	25.7	M+H, M+Na	C29H41N7O9	-4.77066	1.79046	2.80082e-09	5.85722e-08	-1.4517	0.365592	16950.1	46363.5	22460.3	17643.9	10396.2	4717.48	14606	3103.45	3946.96	6236.03	10316.3	29209.4	5874.68	5211.87	5305.08	9965.15	22386.4	26623.8	3961.58	59490.8	34136.2	32694.8	7064.93	12726.7
9.02_343.2718n	344.279	9.01935	pos	Dodecanoylcarnitine	HMDB0002250	6573					FUJLYHJROOYKRA-QGZVFWFLSA-O	Lipids and lipid-like molecules	Fatty Acyls	Fatty acid esters	*	57.5	93.1	M+H, M+Na	C19H37NO4	-1.33061	1.76848	4.98127e-05	0.000359927	-0.740493	0.598535	41006.5	68511.4	18251	19318.7	32184.6	35067.4	31643.4	34596.4	42315.7	6033.26	27866.9	71865.4	24531.6	15215.1	19661.2	42845.1	12282.7	28161.2	21411.4	12269.5	23295.3	27953.2	18147.4	93579.7
12.55_379.1582m/z	379.158	12.5467	neg	Ecabet	HMDB0015613	316325			65781	86408-72-2	IWCWQNVIUXZOMJ-MISYRCLQSA-N	Lipids and lipid-like molecules	Prenol lipids	Diterpenoids	*	44.2	28.9	M-H	C20H28O5S	-0.754918	1.74558	0.0396614	0.090056	0.626302	1.5436	268447	173910	116712	85707	63068.3	111819	283856	141149	1.03954e+06	76220.4	1.11817e+06	127539	316651	68777	920546	154292	216328	64907.8	65914.1	281767	104681	52767.9	257670	388279
4.70_447.1152m/z	447.115	4.70382	neg	4-Hydroxy-5-(3',4',5'-trihydroxyphenyl)-valeric acid-O-methyl-O-glucuronide	HMDB0059970				124202073		GDEQVTXLETYPCM-GELMFUDPSA-N	Benzenoids	Phenols	Methoxyphenols	*	39	0.0999	M-H	C18H24O13	1.83893	1.74412	5.2509e-20	6.2467e-18	-1.74149	0.299061	7028.45	23501.7	14222.4	12135.2	11819.7	13315.2	10172.9	1370.24	220.041	1745.31	355.15	6744.78	1591.01	15558	3756.12	2828.18	10285.1	22313.8	5342.11	10978.2	9947.2	6676.28	3922.96	2961.17
9.06_357.0934m/z	357.093	9.0603	neg	Tipepidine	HMDB0259105	314749			50287		YDDXVAXDYKBWDX-UHFFFAOYSA-N	Organoheterocyclic compounds	Azoles	Thiazoles	*	37.5	1.73	M+FA-H	C10H16N8S2	3.98566	1.72985	4.51951e-15	2.55161e-13	-1.68398	0.311223	9256.1	29741.1	2629.87	1661.09	3859.57	4331.88	5990.5	3583.67	4121.09	1759.39	7401.85	24857.4	7586.78	10111.3	7328.19	11603.5	3573.16	12173.7	1710.92	3466.22	9703.81	8181.52	13479.5	10114
11.38_481.3169n	480.31	11.3825	neg	LysoPE(0:0/18:0)	HMDB0011129	61992	LMGP02050038		53480667	899443-67-5	KIHAGWUUUHJRMS-JOCHJYFZSA-N	Lipids and lipid-like molecules	Glycerophospholipids	Glycerophosphoethanolamines	***	73.3	93.3	M-H, 2M-H	C23H48NO7P	0.160527	1.72623	0.0060359	0.0201889	0.352718	1.27696	240955	188694	198825	162319	223676	310942	137122	228163	248750	265054	406270	185721	131679	195408	306151	367397	395914	311927	249378	231958	208476	183205	343086	268042
0.77_224.9792m/z	224.979	0.77085	neg	Thiophene, 2-nitroso-	HMDB0259028				19436883		KFYLNCXBNKZPQI-UHFFFAOYSA-N	Organoheterocyclic compounds	Heteroaromatic compounds	Unclassified	*	37.6	0	2M-H	C4H3NOS	-2.46239	1.71496	3.75311e-11	1.16837e-09	-0.490546	0.711756	54231	76193.3	38206.2	68530.6	58683.9	60747.2	89849.9	31498.3	37999.8	27427	20800.6	74924	38958	55175.5	68528.1	43766.8	54974.5	63571.7	62276.8	53729.3	52577.9	58012.4	32102.2	57130.7
0.73_121.0720m/z	121.072	0.7283	pos	Biuret	HMDB0249282	66430		C06555	7913	108-19-0	OHJMTUPIZMNBFR-UHFFFAOYSA-N	Organic acids and derivatives	Carboximidic acids and derivatives	Carboximidic acids	*	41.3	9.03	M+NH4	C2H5N3O2	-0.102048	1.71396	4.1112e-06	4.2719e-05	2.01496	4.04169	41636.3	10301.7	25266	47682.4	14115.5	28595.6	22576.8	22886.5	13498.8	23115.6	8191.17	53117.1	8742.7	57215.2	47340.4	212355	36477.3	9122.27	20677.3	12679.1	27918	22229.6	38675.4	110322
0.62_146.1053n	147.113	0.619883	pos	2,5-Diamino-2-methylpentanoic acid	HMDB0248233				2113		LNDPCYHWPSQBCA-UHFFFAOYSA-N	Organic acids and derivatives	Carboxylic acids and derivatives	Amino acids, peptides, and analogues	***	65.2	44.2	M+H-H2O, M+H	C6H14N2O2	-1.59971	1.69722	0.000133207	0.000834046	0.440849	1.3574	127736	94103	159100	112570	153561	151704	105145	127535	75243.8	169799	107598	121647	99969.3	62930.7	50880.6	74873.3	206685	123173	129805	70745.6	131328	100646	131116	108102
9.06_209.1170m/z	209.117	9.05727	pos	5-Deoxydiplosporin	HMDB0030681	87138			131751070		CVHITWPBDVBDIQ-UHFFFAOYSA-N	Organoheterocyclic compounds	Pyrans	Pyranones and derivatives	***	49	48.7	M+H	C12H16O3	-0.928009	1.69372	1.75426e-15	1.06244e-13	-1.64007	0.32084	9405.82	29316.3	2501.86	2100.57	3745.5	5303.42	5437.22	4567.16	4004.15	2148.35	8171.77	26287.5	7887.82	10742.1	5949.98	13692.7	4425.77	11583.2	2081.78	4633.76	10109	5970.1	14362	9363.88
7.78_416.3286n	399.325	7.7839	pos	Calcitriol	HMDB0001903	6382	LMST03020258	C01673	5280453	32222-06-3	GMRQFYUYWCNGIN-NKMMMXOESA-N	Lipids and lipid-like molecules	Steroids and steroid derivatives	Vitamin D and derivatives	*	56.1	86.6	M+H-H2O, M+H	C27H44O3	-1.05122	1.66795	8.92424e-06	8.3737e-05	2.15662	4.4587	39403	8837.34	20770.1	27093	16331.1	19295.1	18950.3	34151.1	41381.8	21231	28962.6	23402.8	39313.9	44521.4	12783.6	39552.1	33421.4	6471.84	13722.6	22059.4	29268	13642.7	59445.7	91553.8
9.34_357.2874n	358.295	9.33853	pos	Tridecanoylcarnitine	HMDB0241308				3072472		OLAOWMDKXPIITQ-UHFFFAOYSA-N	Lipids and lipid-like molecules	Fatty Acyls	Fatty acid esters	***	59.2	86.9	M+H, M+Na	C20H39NO4	-1.56351	1.66406	0.000154112	0.000950645	-1.15313	0.44965	24648.9	54818	13496	14039	44017	7999.6	68929.4	16762.5	24875.9	4675.82	41439.9	147811	7235.66	8083.62	22540.5	41587.3	1278.91	27031.5	35957.7	6634.13	10333	28149.8	16541.1	36297.4
0.69_244.0787m/z	244.079	0.694967	pos	(2R,5S)-5-Amino-1,2,6,7-tetrahydroxyoctane-3,4-dione	HMDB0255319				76090650		KFTDHDXFEXLYOC-UHFFFAOYSA-N	Organic oxygen compounds	Organooxygen compounds	Carbohydrates and carbohydrate conjugates	***	57.9	36.1	M+Na	C8H15NO6	-1.90991	1.65012	7.60034e-08	1.21715e-06	0.804276	1.74627	55386.5	31717	30801.6	72341.8	71427.1	43682.6	39214.4	33806.5	46085.3	29606.7	36962.1	70910.9	53860.3	29577.8	24609.5	49550.2	49081.8	53184.8	55371	40430	51116.9	38725.7	45788.6	69227.8
12.02_262.2291n	263.236	12.0157	pos	6,10,14-Trimethyl-5,9,13-pentadecatrien-2-one	HMDB0034495	89972			1711944	762-29-8	LTUMRKDLVGQMJU-HSVQFRAPSA-N	Lipids and lipid-like molecules	Prenol lipids	Diterpenoids	**	61.2	22.1	M+H-H2O, M+H	C18H30O	-2.05241	1.64771	9.72448e-06	8.99785e-05	2.54537	5.83756	37253.7	6381.72	48301.4	24655.7	10462.9	24129	35880.2	23651.6	51727.6	34323.8	98953.3	14946	28855.3	35396.7	127559	17398.1	42284.6	33662	10589.3	25389	49236	5874.01	47327.9	41646.7
13.11_794.5651m/z	794.565	13.112	pos	PE-NMe2(22:1(13Z)/14:1(9Z))	HMDB0114438				131821545		AKYDNAVOQYLPSB-DUZKARGPSA-N	Lipids and lipid-like molecules	Glycerophospholipids	Glycerophosphoethanolamines	*	41.3	29.8	M+Na	C43H82NO8P	-2.53861	1.63894	0.00345873	0.0125775	0.154033	1.11268	551323	495493	498761	573416	549999	670931	427539	551186	578727	492546	540308	558605	457399	529717	516505	545239	531554	573495	633124	558337	550928	308377	584543	480072
0.64_316.9477m/z	316.948	0.64365	neg	beta-D-fructose 2,6-bisphosphate	HMDB0304539				73743762		YXWOAJXNVLXPMU-UHFFFAOYSA-J	Organic oxygen compounds	Organooxygen compounds	Carbohydrates and carbohydrate conjugates	*	38.9	0.359	M-H2O-H	C6H10O12P2-4	2.44669	1.63371	0.00964781	0.0293755	-0.148372	0.902268	501157	555442	688399	537152	465488	484618	696339	674121	529905	749945	536952	483887	524212	433007	432553	304226	500283	472548	490475	747308	536036	523268	550022	525968
15.02_577.4848m/z	577.485	15.0171	neg	Reticulatamone	HMDB0031396	87649			85315312	165905-07-7	FGTIZDFKHUXJQK-UHFFFAOYSA-N	Lipids and lipid-like molecules	Fatty Acyls	Fatty alcohols	*	38.1	0	M+FA-H	C35H64O3	1.89066	1.61322	1.33202e-09	3.10276e-08	-0.86804	0.547891	23055	42079.6	21140.3	6590.65	23485.3	34884.5	10897	4449.48	18353.5	18558.9	19127.9	16836.9	24169.5	33678.8	24121.3	38503.2	56057.9	45976.2	13783.9	12505.9	26838.2	14638.1	18484.9	25815
10.72_519.3316n	520.339	10.7231	pos	LysoPC(18:2(9Z,12Z)/0:0)	HMDB0010386	40301	LMGP01050035		11005824	22252-07-9	SPJFYYJXNPEZDW-FTJOPAKQSA-N	Lipids and lipid-like molecules	Glycerophospholipids	Glycerophosphocholines	*	43.3	26.7	M+H-H2O, M+H	C26H50NO7P	-1.63478	1.57354	2.64165e-06	2.94293e-05	-0.539712	0.687908	57737.6	83932.1	57093.2	24665.2	39247.9	100068	73544.4	58143.8	98277.1	61248.9	108722	52031.8	27396.4	51129.4	49998.4	36554.3	80045.7	138316	44527.2	41668.9	66930.7	53592	78644	57444.3
2.12_310.0021m/z	310.002	2.11677	neg	Flurochloridone	HMDB0252372	68841		C11100	91677	61213-25-0	OQZCSNDVOWYALR-UHFFFAOYSA-N	Organoheterocyclic compounds	Pyrrolidines	Phenylpyrrolidines	*	38.1	33.2	M-H	C12H10Cl2F3NO	0.764047	1.56844	1.01321e-12	3.8793e-11	0.885868	1.84788	37624.5	20360.9	30184.6	39158.9	32218.9	27934.2	30982.9	33407.9	36351.1	35570.3	29931.7	44242.3	58266.7	26673.9	31909.6	47889.3	31998.7	32269.5	32195.2	29087.7	33018.8	45133.4	42150.9	34140.5
3.55_965.3318n	966.339	3.54537	pos	Disialosyl galactosyl globoside	HMDB0006588	58474			126334	71764-07-3	SKJCZIMWAATHMG-CZYIXMLQSA-N	Organic oxygen compounds	Organooxygen compounds	Carbohydrates and carbohydrate conjugates	*	43.3	22.7	M+H, M+Na	C36H59N3O27	-1.84307	1.56291	0.00106453	0.00482442	0.776678	1.71318	90958.2	53093.1	39935.5	58822.8	120322	70119.5	83163.8	39481.1	106034	134354	23112.5	16750.2	44432	106624	144217	99043.1	58462.4	70837.2	205809	100333	48811.3	73393.1	127549	56201.8
7.24_195.1021m/z	195.102	7.24467	neg	(+)-Sabinone	HMDB0301817	53350	LMPR0102120049	C01868	439592		PBLWMCQDAGOTPV-SCZZXKLOSA-N	Lipids and lipid-like molecules	Prenol lipids	Monoterpenoids	***	49.4	37.8	M+FA-H	C10H14O	-4.10492	1.55445	1.29872e-09	3.04651e-08	-1.45468	0.364837	10490	28752.6	2650.95	13436.7	6233.84	13496.4	11431.4	1605.87	9590.88	1313.42	6943.21	37802	1700.23	5285.81	29119.3	3289.33	542.173	8631.01	2731.22	2024.22	3469.21	8819.18	16161.3	19157.6
11.87_509.3838n	510.391	11.8653	pos	LysoPC(O-18:0/0:0)	HMDB0011149	40388	LMGP01060014	C04317	2733532		XKBJVQHMEXMFDZ-AREMUKBSSA-N	Lipids and lipid-like molecules	Glycerophospholipids	Glycerophosphocholines	*	56	84.7	M+H, M+Na	C26H56NO6P	-1.44505	1.53055	0.000628341	0.00311923	-0.383789	0.766422	79605	103866	92109.8	43102	74107.4	126258	74323	49529.5	85717.8	73683.8	99604	69140.6	107309	70377.1	96834.5	25314.5	117717	194215	107980	93876.8	61894.8	105637	76102.1	98544.5
9.45_370.2947m/z	370.295	9.45272	pos	Tetradecenoylcarnitine	HMDB0258884				129631631		JPZLYVBUZGYFKZ-UHFFFAOYSA-N	Lipids and lipid-like molecules	Fatty Acyls	Fatty acids and conjugates	***	63.4	42.7	M+H	C21H39NO4	-1.27671	1.52382	0.021137	0.0549199	-0.492174	0.710953	68596.4	96485.2	37190.8	18472.6	52897.5	38104.7	53084.5	80570.8	82440.7	9636.65	48357.3	144405	36462.8	14926.4	30144.1	50028.3	25570.5	32029.3	29321.5	29714.2	29707.3	40869.1	11429	143137
10.85_526.3518m/z	526.352	10.8494	neg	1-O-Hexadecyl-sn-glycero-3-phosphocholine	HMDB0243890	24070		C13903	3983	52691-62-0	VLBPIWYTPAXCFJ-UHFFFAOYSA-N	Lipids and lipid-like molecules	Glycerophospholipids	Glycerophosphocholines	*	59.4	99	M+FA-H	C24H52NO6P	0.76963	1.50997	1.07782e-05	9.85439e-05	-0.464036	0.724955	51325.2	70797.7	62327.7	41152.5	41169	78812	39476.2	48117.1	59235	39323.1	52010.4	46502.4	59215.3	53266.3	57025.4	16978.7	71251.7	133243	69888.2	57622	45823	81117.6	38994.5	45430.2
3.55_944.3572m/z	944.357	3.54537	pos	TRYPSINOGEN	HMDB0259306				155885873		NDIORHLFYZGYPG-UHFFFAOYSA-N	Organic acids and derivatives	Carboxylic acids and derivatives	Amino acids, peptides, and analogues	*	49.2	54	M+Na	C39H55N9O17	-3.93124	1.49035	0.000916519	0.00425635	0.783802	1.72166	78624.9	45668	36340.9	49780.1	103537	62155.5	70817.7	32429.5	90244.6	113889	20230.9	16929.6	36507.9	89693.2	121348	86066.7	49970.3	60895.5	171195	84425	40758.6	62048.8	113851	48725.2
7.34_512.2672m/z	512.267	7.34388	pos	Gcdcs	HMDB0252653				53462919		DKXXSIJHWWVNMO-UHFFFAOYSA-N	Lipids and lipid-like molecules	Steroids and steroid derivatives	Bile acids, alcohols and derivatives	***	66.8	51.7	M+H-H2O	C26H43NO8S	-0.907733	1.48968	0.00162306	0.0068005	1.30486	2.4706	65056.5	26332.3	61807.7	61199.5	11735.4	4174.98	73256.4	254636	17128.1	92380.2	22845.3	29256.2	96511.2	106448	25969	111670	30513.4	18137.1	36203.1	16287.6	71953.5	37004.6	93654.1	150733
13.11_105.0425m/z	105.042	13.112	pos	Dihydropyridazine	HMDB0251325	321650			426233		BKWQKVJYXODDAC-UHFFFAOYSA-N	Organoheterocyclic compounds	Diazines	Pyridazines and derivatives	*	41.4	14	M+Na	C4H6N2	1.98431	1.48721	0.00542898	0.0184907	0.14885	1.10868	411819	371448	361703	397981	541835	429736	320739	354152	339624	454219	338720	387208	394442	373391	390950	444476	374051	396397	427878	399840	497504	313187	407498	449742
1.36_133.1051m/z	133.105	1.35512	pos	2-Heptanethiol	HMDB0032303	88347			522071	628-00-2	DAZNOIJJVKASGS-UHFFFAOYSA-N	Organosulfur compounds	Thiols	Alkylthiols	*	37.8	0.279	M+H	C7H16S	4.26947	1.48568	0.000137228	0.000854404	0.346435	1.27141	129712	102022	101917	95394.7	134900	117700	108153	81091.4	139037	144272	132246	136482	142988	154005	66942.7	128822	174064	131845	99653.4	146212	122882	101043	105474	131078
5.18_201.0221m/z	201.022	5.17642	neg	3-ethylphenyl Sulfate	HMDB0062721				86290012		DMIBREBMNWKSQY-UHFFFAOYSA-N	Organic acids and derivatives	Organic sulfuric acids and derivatives	Arylsulfates	*	48	49.9	M-H	C8H10O4S	-3.1819	1.48289	7.26897e-06	7.13861e-05	-2.54759	0.17104	5381.44	31463	101.874	11.4659	9.06869	774.038	3000.12	10.5906	464.992	892.148	33.4821	2515.29	2391.83	313.694	12526.3	1138.61	39.9957	1264.47	290.276	17.7872	150.374	380.992	1569.55	138.593
3.04_322.1233m/z	322.123	3.03757	pos	Saxitoxin	HMDB0029368	69686		C13757	37165	35523-89-8	RPQXVSUAYFXFJA-HGRQIUPRSA-N	Phenylpropanoids and polyketides	Saxitoxins, gonyautoxins, and derivatives	Unclassified	*	47.3	40.2	M+Na	C10H17N7O4	-0.408489	1.47296	3.03727e-09	6.28393e-08	1.4908	2.81045	31038.7	11044	30758.8	53312.4	22819.5	33772.3	31034.3	31887.3	20998.5	16424.9	5989.09	47175.9	8621.41	60835.8	34646.2	103568	17799.6	8518.91	8695.59	5946.43	14792.6	29982.8	40153	85610.3
1.62_203.1390m/z	203.139	1.61945	pos	Isoleucyl-Alanine	HMDB0028900				5246009		RCFDOSNHHZGBOY-UHFFFAOYSA-N	Organic acids and derivatives	Carboxylic acids and derivatives	Amino acids, peptides, and analogues	**	52.5	6.91	M+H	C9H18N2O3	-0.327064	1.46944	1.43015e-51	4.76384e-48	-3.08783	0.117617	1328.59	11295.9	1748.78	1118.39	1654.29	1302.09	1169.37	458.636	122.265	118.031	271.911	2604.41	396.366	825.001	345.704	361.525	2989.2	4111.33	1025.77	3578.7	2666.94	942.671	735.186	548.962
14.65_595.4948m/z	595.495	14.6475	neg	Artemoin A	HMDB0033604	89406			129011028		KKUONIIRIFHWJC-UHFFFAOYSA-N	Lipids and lipid-like molecules	Fatty Acyls	Fatty alcohols	*	56.3	84.8	M+FA-H	C35H66O4	0.876026	1.4655	0.000887933	0.00413665	-0.556396	0.679999	49551.3	72869.7	69521.2	29123.2	33776.5	84179.3	22944.4	16738.6	38634.5	31800.2	24593.2	37561.3	43079.6	100696	57247.7	144868	120364	58114.4	27494.8	19889.4	49683	30538.5	26824.2	56011.2
3.71_280.1055n	281.113	3.71155	pos	Phenylalanylaspartic acid	HMDB0028991	23739			6992643	22828-05-3	HWMGTNOVUDIKRE-UWVGGRQHSA-N	Organic acids and derivatives	Carboxylic acids and derivatives	Amino acids, peptides, and analogues	***	68.2	51.3	M+H, M+Na, M+H-H2O	C13H16N2O5	-1.54635	1.45275	0.000397905	0.00215867	-0.627203	0.64743	41328.8	63835.1	27386.5	45558.5	69887	43717	73399	19264.9	4068.97	25286	2695.22	17682.9	15501.7	48560	33589.1	56727.6	44157.5	67934.5	80726.2	82391.1	47255.8	52450.2	42991.8	37071.8
13.10_355.1582m/z	355.158	13.1016	neg	Hydroxyzine	HMDB0014697	4069		C07045	3658	68-88-2	ZQDWXGKKHFNSQK-UHFFFAOYSA-N	Benzenoids	Benzene and substituted derivatives	Diphenylmethanes	*	41.2	31.6	M-H2O-H	C21H27ClN2O2	-0.202885	1.45046	0.0198288	0.052419	0.628966	1.54646	183308	118534	92606	113184	75461.3	106893	124179	100224	717691	74267.8	544855	109443	200418	62074.3	562251	136875	82058.3	50967	78940.8	129563	85718.1	78927.7	171133	326892
5.95_428.0899m/z	428.09	5.94842	neg	Pigment A aglycone	HMDB0029250						PDRWPABNSNPHHW-UHFFFAOYSA-O	Phenylpropanoids and polyketides	Flavonoids	Flavonoid glycosides	*	38.2	0	M-H2O-H	C25H19O8+	-0.639876	1.44374	2.27691e-05	0.000188198	5.97526	62.9117	22429.4	356.522	28971.8	2.78598e-10	2.78598e-10	1757.21	2.78598e-10	3108.05	2.78598e-10	14371	2.78598e-10	49683.8	2.78598e-10	27275.8	38691.1	2.78598e-10	7006.68	2.78598e-10	7814.27	12848	54433.8	2.78598e-10	41554.5	31858.6
0.69_104.1072m/z	104.107	0.694967	pos	Cyclopentanol	HMDB0302463	65703		C02020	7298	96-41-3	XCIXKGXIYUWCLL-UHFFFAOYSA-N	Organic oxygen compounds	Organooxygen compounds	Alcohols and polyols	*	45.2	33.9	M+NH4	C5H10O	2.19259	1.4414	3.45203e-05	0.000263128	0.390112	1.3105	126516	96540.3	90765.4	86202.8	153526	158975	97881.3	130993	189488	117405	99546.3	89055.8	110194	53249.4	85650	148327	107216	163071	151997	146142	85745.1	139725	140987	155680
2.47_401.1615n	402.169	2.47488	pos	2-(1-carboxy-2-hydroxypropyl)-4-{[5-(dimethylcarbamoyl)pyrrolidin-3-yl]sulfanyl}-3-methyl-3,4-dihydro-2h-pyrrole-5-carboxylic acid	HMDB0244910				4074		CDYPSIIDXKMBLV-UHFFFAOYSA-N	Organic acids and derivatives	Carboxylic acids and derivatives	Amino acids, peptides, and analogues	*	50.4	60.7	M+H, M+Na	C17H27N3O6S	-1.34327	1.42211	0.0324953	0.0767129	8.44475	348.436	37327.4	107.128	10021.1	98390.4	26852.9	2.78598e-10	78296.3	2.78598e-10	2.78598e-10	29255.5	1528.8	2.78598e-10	54.2945	2.78598e-10	2.78598e-10	384801	2.78598e-10	222.747	2250.98	8575.13	1641.08	64098.9	707.635	12760
11.64_370.1828m/z	370.183	11.6395	pos	N-Lauroyl Methionine	HMDB0242037				89490		PFSGUIFKRGNSHV-UHFFFAOYSA-N	Organic acids and derivatives	Carboxylic acids and derivatives	Amino acids, peptides, and analogues	*	39.5	9.47	M+K	C17H33NO3S	4.70276	1.41082	7.24338e-11	2.09806e-09	1.37542	2.59444	24136.2	9303.06	22739.4	19749.8	33065.1	21504.2	40158.6	21128.9	48527.9	34009.1	28881.3	20715.1	16740.3	21206.6	22099.2	18115.6	13324.5	5276.04	35483.9	30557.3	8402.35	41955.7	21519.6	23889.5
5.70_589.3035m/z	589.304	5.6981	neg	Urobilin	HMDB0004160			C05794	440785		KDCCOOGTVSRCHX-UHFFFAOYSA-N	Organoheterocyclic compounds	Tetrapyrroles and derivatives	Bilirubins	*	47.5	46.1	M-H	C33H42N4O6	0.65872	1.40657	0.0117134	0.0342257	4.24752	18.9946	41989.7	2210.61	75539	60.3379	2.78598e-10	327.803	7217.24	63895.2	58976.5	3301.06	4973.71	167.085	42883.9	133464	33424.9	2.78598e-10	624.242	5612.86	42977	2.78598e-10	2.78598e-10	6043.43	171503	2.78598e-10
0.76_244.0688n	267.058	0.762083	pos	Pseudouridine	HMDB0000767	5734		C02067	15047	1445-07-4	PTJWIQPHWPFNBW-GBNDHIKLSA-N	Nucleosides, nucleotides, and analogues	Nucleoside and nucleotide analogues	Unclassified	***	63.7	65.6	M+Na, M+H	C9H12N2O6	-2.94271	1.40583	0.00151654	0.00641879	0.891617	1.85525	63631.1	34297.8	25231.5	53787	31780.2	39970.1	69489.3	43310.5	32607.3	21975	16575.1	65035.6	36237.6	52466	56861.7	141709	42708	32476.6	46368.5	35201.6	56585.5	37826.8	52984.7	110893
11.26_663.4495m/z	663.45	11.2647	pos	Goyaglycoside c	HMDB0038349						JYKQEJLWLRMCRC-MHWRWJLKSA-N	Lipids and lipid-like molecules	Prenol lipids	Terpene glycosides	*	39.5	27.2	M+H	C38H62O9	4.31801	1.40394	4.03524e-09	8.24624e-08	-0.297387	0.813725	75529.3	92819.2	91925.7	75302	84145.4	79642.6	71011.3	66394.5	92017	98042.1	83215.6	65033.8	68008	62746.2	70363.7	58518.1	82535.3	95840.9	76754.5	75005.2	56267.2	90500.6	68073.2	64283
11.47_682.3264m/z	682.326	11.4705	pos	Murnac-tripeptide	HMDB0254953				119512		NMAKGCMEDYICRN-UHFFFAOYSA-N	Organic acids and derivatives	Carboxylic acids and derivatives	Amino acids, peptides, and analogues	*	38.8	6.21	M+NH4	C26H44N6O14	1.57813	1.39344	1.5868e-11	5.33903e-10	-0.573589	0.671943	29083.1	43282.1	29539.2	11319	33465.5	39368.7	24515.9	20507.4	37484	40501	37394.2	23717.7	29915.8	29897.6	32023.7	22477.3	37019.5	51749.6	30255.2	28964.2	33416.3	28297.8	36340.1	27168.5
7.78_695.3622m/z	695.362	7.77593	neg	Periplocin	HMDB0256343				3848144		KWBPKUMWVXUSCA-UHFFFAOYSA-N	Lipids and lipid-like molecules	Steroids and steroid derivatives	Steroid lactones	*	40.5	13.1	M-H	C36H56O13	-3.70889	1.38396	3.44061e-06	3.6733e-05	2.06837	4.19412	27161.9	6476.18	15797.4	22341.5	11971.6	12790.9	14736	20122.2	30310.8	13190.1	16799.9	20143.8	24192.4	26329.9	11410.4	29063.6	21113.1	4921.64	10119.2	15068.7	17795.9	10663.8	42159.1	59660.6
5.44_383.1535m/z	383.153	5.4376	neg	16beta-OH-Dhea sulfate	HMDB0244759				53420738		UNURIUSTYBXRLV-UHFFFAOYSA-N	Lipids and lipid-like molecules	Steroids and steroid derivatives	Sulfated steroids	*	40.3	6.21	M-H	C19H28O6S	0.239705	1.37757	0.000703411	0.00342053	-0.914615	0.530485	27331.7	51522.1	13272.1	24058.9	4524.73	6986.47	63979.4	11070.8	8446.84	2211.73	3055.29	2460.33	187110	40114.6	65850.3	3609.47	5047.95	28726.8	35795.5	5904.04	61209.8	14744.4	9908.73	14996.2
4.70_357.1180m/z	357.118	4.70287	pos	Veranisatin B	HMDB0040664	95142			127871	153445-93-3	BPDHZCGFGOWILW-UHFFFAOYSA-N	Lipids and lipid-like molecules	Prenol lipids	Terpene lactones	***	52.3	30.1	M+H	C16H20O9	-0.10117	1.36776	4.43569e-25	8.20848e-23	-1.75832	0.295593	4110.35	13905.4	8312.26	7875.87	5720.98	7677.65	7125.24	775.216	174.592	1018.88	447.898	4617.88	1806.12	7126.33	2636	970.873	9739.75	12030.6	3698.69	7899.52	7020.18	4348.45	1812.7	1323.32
7.01_777.6925m/z	777.692	7.00873	pos	Dextrothyroxine	HMDB0014651	85392			8730	51-49-0	XUIIKFGFIJCVMT-GFCCVEGCSA-N	Organic acids and derivatives	Carboxylic acids and derivatives	Amino acids, peptides, and analogues	**	50	0	M+H	C15H11I4NO4	-1.92296	1.36158	6.36084e-17	5.72648e-15	-0.866474	0.548486	14579.2	26580.8	21579	12517.5	21366.1	13078.4	18721.5	24536.1	24300.6	14518.4	14092.2	12749.4	13130.6	15094.9	20651.3	7561.75	12058.8	18895.9	17729.8	14961.7	8383.69	23544.9	10321.1	7318.49
9.06_425.0809m/z	425.081	9.0603	neg	Fevipiprant	HMDB0252238				23582412		GFPPXZDRVCSVNR-UHFFFAOYSA-N	Benzenoids	Benzene and substituted derivatives	Trifluoromethylbenzenes	*	43.9	37.8	M-H	C19H17F3N2O4S	4.81064	1.34136	1.9315e-15	1.1489e-13	-1.75598	0.296071	5137.09	17350.9	1016.94	782.711	1497.82	2293.47	3187.79	1255.32	2107.17	911.987	4011.41	14624.2	4142.41	5921.53	3859.21	6796.92	1684.89	7141.48	723.184	1609.66	5913.64	4913.43	8024.93	5207.43
12.11_432.3442n	450.378	12.1092	pos	Polyglycerol esters of fatty acids	HMDB0303271				9954527		DUUKZBGYNMHUHO-UHFFFAOYSA-N	Lipids and lipid-like molecules	Glycerolipids	Diradylglycerols	*	38.9	0.0149	M+NH4, M+Na, M+K, M+H	C24H48O6	-2.09679	1.33605	0.00412585	0.0146049	4.1161	17.3408	43461.3	2506.3	95992.9	1.38249	752.24	2746.93	73877.2	22178.4	240674	11364.4	68699.3	963.71	59781.1	3778.98	58643.2	27607.7	124597	3089.29	12337.3	121516	5092.94	2854.75	3068.6	12614
2.12_504.0091m/z	504.009	2.11677	neg	alpha,beta-Methylene ATP	HMDB0248246				3104		CAWZRIXWFRFUQB-UHFFFAOYSA-N	Nucleosides, nucleotides, and analogues	Purine nucleotides	Purine ribonucleotides	*	39.5	0.108	M-H	C11H18N5O12P3	-0.289935	1.33339	4.50104e-14	2.23776e-12	0.75479	1.68739	31134.3	18451.2	29724.2	34674.7	29680	23789.6	25653.6	27395.1	29959.3	33206	25914.2	39362.3	47237.5	24051.9	29047.9	40957.8	27948.8	28967.1	30506.1	26352	28880.1	38979.8	35307.3	33186.8
11.28_310.1613m/z	310.161	11.2836	pos	Metixene	HMDB0014484	319349			4167	4969-02-2	MJFJKKXQDNNUJF-UHFFFAOYSA-N	Organoheterocyclic compounds	Benzothiopyrans	1-benzothiopyrans	*	40.3	11.3	M+H	C20H23NS	-3.50555	1.31375	4.97846e-13	2.04732e-11	-0.815463	0.568226	15041.4	26470.8	16092.9	4859.31	15072.9	22814.5	11167.1	8209.38	19439.1	26406	17262.5	12558.9	14943.9	16640.5	15235.6	10032.5	20354.5	46900.3	17082.6	17140.7	14301.5	16847.2	20787.6	13381.6
7.16_371.1898m/z	371.19	7.16358	neg	4-Dodecan-6-ylbenzenesulfonic Acid	HMDB0246414	984301			16652		GHNRTXCRBJQVGN-UHFFFAOYSA-N	Benzenoids	Benzene and substituted derivatives	Benzenesulfonic acids and derivatives	*	39.7	6.72	M+FA-H	C18H30O3S	0.112814	1.31364	2.77974e-19	3.08644e-17	-2.94434	0.129917	1601.78	12329.3	1342.66	458.167	149.946	1797.58	2324.32	450.415	1502.27	475.593	1258.65	1071.79	5457.62	561.499	3365.54	2834.18	795.166	6928.87	1865.12	822.149	2935.96	6555.36	518.469	3033.44
8.97_367.2717n	368.279	8.96702	pos	(10Z,12E)-Tetradecadienoylcarnitine	HMDB0241375						KBLSLAYMRWEERA-UHFFFAOYSA-N	Lipids and lipid-like molecules	Fatty Acyls	Fatty acid esters	*	51.7	64.1	M+H, M+Na	C21H37NO4	-1.38705	1.30797	0.0230662	0.0591938	-0.485012	0.714491	53427.6	74777.1	24108.5	12772.6	29161.1	28666.7	40193.5	38459.7	57607	7881.87	29863.5	88183.2	38490.9	9254.75	23450.8	36843.7	32320.9	23513.2	19057.1	36208.1	27719.3	20686.4	16693.4	137977
0.71_129.0657m/z	129.066	0.711183	pos	3-ureido-isobutyrate	HMDB0304156			C05100			PHENTZNALBMCQD-UHFFFAOYSA-N	Organic acids and derivatives	Organic carbonic acids and derivatives	Ureas	***	66.9	41.9	M+H-H2O	C5H10N2O3	-0.841327	1.30552	0.00111537	0.00497849	1.15307	2.22386	51192.6	23019.7	73505.2	8238.93	6438.49	53976.3	125338	71498.6	27385.7	11030.2	4745.05	130140	17233.5	68363.4	21397.7	50511.2	139694	38868.4	9305.43	51790	53425.2	80310.4	41813.4	188809
9.75_299.2821n	300.289	9.7535	pos	Sphingosine	HMDB0000252		LMSP01010001	C00319	5280335		WWUZIQQURGPMPG-KRWOKUGFSA-N	Organic nitrogen compounds	Organonitrogen compounds	Amines	***	61.2	90.7	M+H-H2O, M+H	C18H37NO2	-1.23102	1.30295	1.08783e-05	9.88205e-05	1.36443	2.57474	29320.7	11387.8	15952.8	21929.2	47766.4	16228.2	20495.3	19653.9	69664.6	16145.7	20152.4	20434.4	23750.7	16630	20697.2	20653.6	20218.5	19692.9	44842.1	30126.3	14867.8	23325	44244.8	18690.5
4.21_331.0913m/z	331.091	4.2063	neg	1-Methylxanthine	HMDB0010738	327993		C16358	80220	6136-37-4	MVOYJPOZRLFTCP-UHFFFAOYSA-N	Organoheterocyclic compounds	Imidazopyrimidines	Purines and purine derivatives	*	39.1	3.28	2M-H	C6H6N4O2	1.26334	1.30044	0.00330065	0.0121352	1.56863	2.96624	43482.4	14659.1	4572.33	6511.13	1597.05	7674.65	85912.2	2621.26	28124.4	12022.2	8778.12	18016.5	12587	24081.7	45192	67963.3	16204.1	3881.17	38235.5	6281.48	25744.1	79614.6	52115.9	37544.6
9.42_437.2910m/z	437.291	9.42388	neg	3a,7a-Dihydroxycholanoic acid	HMDB0000384	5373			21252245	30634-99-2	RUDATBOHQWOJDD-BYRKYSOESA-N	Lipids and lipid-like molecules	Steroids and steroid derivatives	Bile acids, alcohols and derivatives	***	70.5	58.5	M+FA-H	C24H40O4	0.450157	1.29414	3.61395e-15	2.11194e-13	-3.74058	0.0748121	1016.69	13590	844.555	2.78598e-10	2.78598e-10	2.78598e-10	232.298	2.78598e-10	738.737	16442.8	84.8446	2.78598e-10	2788.35	526.675	7896.9	2.78598e-10	2.78598e-10	1779.4	2.78598e-10	2.78598e-10	2.78598e-10	1024.65	56.2845	1065.16
4.33_245.1857m/z	245.186	4.33318	pos	Leucyl-leucine	HMDB0254039	68997		C11332		2883-36-5	LCPYQJIKPJDLLB-UHFFFAOYSA-N	Organic acids and derivatives	Carboxylic acids and derivatives	Amino acids, peptides, and analogues	**	58.2	10.5	M+H	C12H24N2O3	-1.29585	1.28845	9.78253e-24	1.48116e-21	-1.78193	0.290794	3834.23	13185.4	7943.57	975.359	10206.4	2414.54	2145.65	812.272	1418.86	1169.23	2182.88	1490.97	1261.12	7444.37	1187.61	5348.23	7383.11	7294.87	3257.33	11294.9	2052.95	4186.01	4657.07	2304.31
3.61_290.0879n	271.07	3.61227	neg	N-Malonyltryptophan	HMDB0039500	94069			5199636	29399-11-9	OVEAWSPZRGBTSS-UHFFFAOYSA-N	Organic acids and derivatives	Carboxylic acids and derivatives	Amino acids, peptides, and analogues	*	37.2	0	M-H2O-H, M-H	C14H14N2O5	-8.21061	1.28168	1.48168e-06	1.77535e-05	-0.392884	0.761606	50275.7	66012.8	92432	71486.5	48074.7	60483.8	43896.8	65107.5	44098.6	74814.3	48635.2	77426.6	42759.3	62103.6	42792	52066.4	64025.2	70817.2	50666.3	34278.3	64044.5	65681.6	43982.9	41122.9
10.86_320.2351n	319.228	10.8628	neg	20-Hydroxyeicosatetraenoic acid	HMDB0005998	35316	LMFA03060009	C14748	5283157	79551-86-3	NNDIXBJHNLFJJP-DTLRTWKJSA-N	Lipids and lipid-like molecules	Fatty Acyls	Fatty acids and conjugates	***	66.4	65.3	M-H2O-H, M-H	C20H32O3	-0.0250281	1.2803	0.00176109	0.00731443	1.21467	2.32088	40295.2	17362.1	13664.5	3693.45	97675	76210.5	10999.7	23285	9654.96	70847.4	9225.38	1929.6	18575.1	11014.3	16542.3	1458.19	56610.7	8126.09	174744	117138	1309.67	46321.8	60694.5	23693.8
0.68_188.1754m/z	188.175	0.677967	pos	N1-Acetylspermidine	HMDB0001276	3323		C00612	496	14278-49-0	MQTAVJHICJWXBR-UHFFFAOYSA-N	Organic acids and derivatives	Carboximidic acids and derivatives	Carboximidic acids	**	57.9	25.8	M+H	C9H21N3O	-1.71256	1.27533	2.88962e-07	4.06132e-06	1.96349	3.90004	23832.3	6110.78	18306.6	24126.1	8461.7	11986.1	16914.8	21393.6	10663.5	10701.7	8429.22	16769.8	35099.4	10674.4	7153.14	35017.7	24531.2	7307.11	24080.2	18420.1	57036.5	8363.91	16709.8	26026.6
1.41_228.1470n	251.136	1.41102	pos	N,N,N-Trimethyl-L-alanyl-L-proline betaine	HMDB0240365				134218393	2177265-93-7	KXONJPJIFNGMCN-IUCAKERBSA-N	Organic acids and derivatives	Carboxylic acids and derivatives	Amino acids, peptides, and analogues	*	43.3	22.2	M+Na, M+K	C11H20N2O3	-1.79578	1.27353	2.72812e-05	0.000218972	2.2432	4.73447	24760.7	5229.87	8569.04	36341.9	12775.3	17778.3	21021.7	21258.3	8728.44	6907.07	7471.49	18893.5	14337.7	14475.3	22894.3	90457	11325.3	4258.52	12990.7	5184.24	18638.5	7718.83	9908.58	36055.2
8.97_356.2790m/z	356.279	8.96702	pos	(11E)-Tridec-11-enoylcarnitine	HMDB0241312						AGSPXZUFOLSCBN-UHFFFAOYSA-N	Lipids and lipid-like molecules	Fatty Acyls	Fatty acid esters	*	49.1	62.4	M+H	C20H37NO4	-1.48278	1.26736	2.80516e-09	5.85722e-08	-0.961942	0.513365	13142.8	25601.3	8699.84	9984.11	13389	7811.39	16325.4	8670.53	12135.7	7012.27	9449.78	42096.7	11482.3	7808.84	13741.2	26220.6	3355.15	18933.4	14778.5	4151.15	9946.54	17061.6	6624.02	21881.9
3.84_429.1928n	430.2	3.83925	pos	2-(2-(4-Phenoxy-2-propylphenoxy)ethyl)indole-5-acetic acid	HMDB0254187				10025649		DFFOSEJNFZUOSK-UHFFFAOYSA-N	Benzenoids	Benzene and substituted derivatives	Diphenylethers	*	37.7	0.4	M+H, M+Na	C27H27NO4	-2.7242	1.24987	0.013482	0.0384491	11.8385	3662.14	27040.2	7.38371	4893.08	80979.6	10974	2.78598e-10	17631.8	2.78598e-10	21.1227	47750.5	2.78598e-10	2.78598e-10	243.285	2.78598e-10	2.78598e-10	159524	2.78598e-10	2.78598e-10	1279.18	2738.44	59.7958	60927.3	268.211	3042.96
11.71_463.3432m/z	463.343	11.7138	neg	(25R)-4beta,26-dihydroxycholesterol	HMDB0062607				91825745		IDLRVFXWSUWMHI-KUYJPBLDSA-N	Lipids and lipid-like molecules	Steroids and steroid derivatives	Bile acids, alcohols and derivatives	**	57.4	0	M+FA-H	C27H46O3	0.636349	1.23182	0.00031539	0.00178062	-0.437246	0.738543	45816	62035.7	44859	21881	45043.2	69957.6	36857.2	35794.9	41667.7	35651.8	38090.8	51088.3	70010.6	34106	52230.7	52220.2	93994.3	90514.6	26570.1	47845	33101	60667.7	28895	25459.9
4.15_129.0545m/z	129.055	4.15137	neg	Methyl levulinate	HMDB0041602	333824			69354	624-45-3	UAGJVSRUFNSIHR-UHFFFAOYSA-N	Organic acids and derivatives	Keto acids and derivatives	Gamma-keto acids and derivatives	**	55.9	0	M-H	C6H10O3	-8.98165	1.22793	0.00781943	0.0249011	-0.234039	0.850251	128134	150701	114934	127910	108975	120034	85801.5	91385.5	169244	135075	211568	127675	200878	108526	141210	68913.2	187901	146262	103019	132865	137056	147342	102184	124745
12.02_246.1314m/z	246.131	12.0157	pos	(R)-2-(4-(Tert-butoxycarbonyl)morpholin-3-yl)acetic acid	HMDB0247375				22487663		QVOPNRRQHPWQMF-UHFFFAOYSA-N	Organoheterocyclic compounds	Oxazinanes	Morpholines	*	36	0	M+H	C11H19NO5	-8.808	1.22706	7.28648e-06	7.13861e-05	3.11444	8.66044	19361.3	2235.61	27201.9	13496.1	5862.87	10925.7	19080.7	4101.66	25896.4	19553.8	47409.7	6320.64	14279.3	18921.1	66699.9	6773.15	22885.2	16396.4	5765.1	14386	27487.6	1696.81	27148.3	23698.8
3.59_257.9689m/z	257.969	3.58573	neg	1-hydroxy-2-methyl-2-(E)-butenyl 4-diphosphate	HMDB0304014						MDSIZRKJVDMQOQ-UHFFFAOYSA-K	Lipids and lipid-like molecules	Prenol lipids	Isoprenoid phosphates	*	38.6	0	M-H	C5H9O8P2-3	-4.2644	1.22596	2.15172e-08	3.85343e-07	-2.03278	0.244383	5100.24	20869.9	85.7492	51.5643	414.587	143.536	197.23	30.8876	10525	2.78598e-10	909.243	612.205	1032.63	2192.62	740.945	12268.7	2.78598e-10	1102.86	545.83	138.448	192.623	2.78598e-10	7167.22	722.527
7.25_307.0524m/z	307.052	7.2478	pos	Phenylalanylcysteine	HMDB0028992	24017			10355684	129078-69-9	KNPVDQMEHSCAGX-UWVGGRQHSA-N	Organic acids and derivatives	Carboxylic acids and derivatives	Amino acids, peptides, and analogues	*	42.9	27.2	M+K	C12H16N2O3S	4.15075	1.2068	5.44873e-11	1.63511e-09	-1.26337	0.416569	7369.69	17691.4	2505.32	10977.7	5421.81	13681.1	7892.52	1084.92	6296.68	868.96	6251.48	22003	1300.31	3657.01	18190	3124.83	280.389	9472.01	1831.24	1725.9	3523.82	5835.89	12202.4	12063.4
10.87_302.2240n	303.231	10.8712	pos	Oxendolone	HMDB0255978				4620		FCKLFGKATYPJPG-UHFFFAOYSA-N	Lipids and lipid-like molecules	Steroids and steroid derivatives	Estrane steroids	***	65.4	42.9	M+H-H2O, M+H	C20H30O2	-1.8735	1.20286	0.00181397	0.00750599	1.24063	2.36302	35836.3	15165.5	10235.6	2620.5	85097.9	68146.2	9480.47	18780.2	7400.16	68195.2	8364.67	1557.36	15847.6	9827.74	15933.1	1324.93	45877.1	7080.18	149836	96794.8	1303.33	33267.5	52060.8	25169.4
8.63_736.3057n	759.295	8.62817	pos	Hydroxy Ritonavir	HMDB0061044	442333			71749331		CLEDZMPJHBBTNZ-QJANCWQKSA-N	Organic acids and derivatives	Hydroxy acids and derivatives	Medium-chain hydroxy acids and derivatives	*	45.6	34.6	M+Na, M+K, M+H	C37H48N6O6S2	-2.74741	1.20257	0.0400211	0.0904411	8.3825	333.722	27500.1	82.4044	181.032	22610.5	484.476	273486	42.2073	852.82	75600.7	539.335	70528.2	250.84	5920.61	292.514	1931.82	4898.41	11253.4	155.356	497.521	2.78598e-10	188.711	103844	77.3462	1250.24
7.68_423.1849m/z	423.185	7.67553	neg	1H-Pyrrole-3-carboxamide, 5-((5-fluoro-1,2-dihydro-2-oxo-3H-indol-3-ylidene)methyl)-N-((2S)-2-hydroxy-3-(4-morpholinyl)propyl)-2,4-dimethyl-	HMDB0258521				67367781		CTNPALGJUAXMMC-UHFFFAOYSA-N	Organoheterocyclic compounds	Indoles and derivatives	Indolines	*	38.9	0	M-H2O-H	C23H27FN4O4	2.61262	1.20133	0.0457299	0.100281	6.52495	92.0885	27991.9	303.968	703.306	552.796	270.96	185.002	303.047	268937	608.816	149.209	599.498	381378	465.429	2814.26	612.507	1165.27	449.172	470.33	597.954	2.78598e-10	1109.43	765.251	347.099	10102.8
11.34_388.2455n	411.235	11.3395	pos	5,6-Dihydroxyprostaglandin F1a	HMDB0012109			C06475	6439819	11000-26-3	SAAOVBGAFHJPIF-NYNACFBQSA-N	Lipids and lipid-like molecules	Fatty Acyls	Eicosanoids	*	38.9	1.08	M+Na, M+K, M+H	C20H36O7	-1.44088	1.19843	3.37768e-09	6.94509e-08	1.15492	2.22673	26768	12021.2	36124.2	33906.9	37741.8	24420.5	21506.2	18586.2	13025.2	35018.9	13090.1	19499.4	25610.6	18613.8	28163.1	26381.8	30888.8	27054.5	25773.8	32432.4	21939.7	29296.8	14369.6	16857
4.69_361.1091n	362.116	4.68907	pos	5-Hydroxyomeprazole	HMDB0014010	1636			119560	92340-57-3	CMZHQFXXAAIBKE-UHFFFAOYSA-N	Organoheterocyclic compounds	Benzimidazoles	Sulfinylbenzimidazoles	*	56	87.6	M+H, M+K, M+Na	C17H19N3O4S	-1.5751	1.19707	0.00067861	0.00331931	10.1225	1114.73	17396.1	15.6056	8872.64	2.78598e-10	72.33	452.91	2.78598e-10	1365.44	2.78598e-10	1526.82	2.78598e-10	39633.6	2.78598e-10	3226.91	10892.3	2.78598e-10	14495.7	2.78598e-10	808.703	41189	58686.5	2.78598e-10	29730.1	5858.07
4.70_583.0900m/z	583.09	4.70382	neg	Dinitropyrene	HMDB0251422				3033659		PEOXEBCFEGFKKE-UHFFFAOYSA-N	Benzenoids	Pyrenes	Unclassified	*	39.1	0	2M-H	C16H8N2O4	0.86619	1.19209	2.39035e-21	3.06241e-19	-1.83045	0.281177	2964.68	10543.8	6737.21	5041.57	5444.53	6113.62	4177.39	422.91	2.78598e-10	710.953	93.9254	3328.75	431.439	7125.73	1609.39	1118.67	5017.13	9712.66	2000.34	4463.4	3904.32	3150.54	1180.54	797.105
4.15_152.0448n	175.034	4.14505	pos	8-Azaguanine	HMDB0247422				8646		LPXQRXLUHJKZIE-UHFFFAOYSA-N	Organoheterocyclic compounds	Triazolopyrimidines	Unclassified	*	39.8	0.211	M+Na, M+K	C4H4N6O	0.752184	1.1846	3.36674e-05	0.000257807	-0.398894	0.758439	48116.8	63441.8	53896.2	52881.8	29506.5	44773.2	26076.3	31313.4	58850.8	60747.7	98383.2	39553.8	72098.7	51539.3	63182.1	23674.9	75374.7	73515	43801.8	49902.3	46453.1	44719.1	24640.4	39473.8
7.13_313.2248n	314.232	7.13047	pos	9-Decenoylcarnitine	HMDB0013205		LMFA07070048		53481651		GOOOCIIXFLVRAG-UHFFFAOYSA-N	Lipids and lipid-like molecules	Fatty Acyls	Fatty acid esters	***	58.3	87.4	M+H, M+Na	C17H31NO4	-1.60288	1.17506	0.00128346	0.00559922	-0.511334	0.701573	41783.8	59557.3	23777	37350.7	32182	35730.3	32924.9	17924.6	26409.1	13670	15278.5	67149.8	24922.8	16937.4	27220.6	148386	31274.8	24199.5	39187.4	17946.5	37233.9	25395.5	15068.7	153704
13.30_282.2558n	281.249	13.2957	neg	Octadec-5-enoic acid	HMDB0246833				53435893		AQWHMKSIVLSRNY-UHFFFAOYSA-N	Lipids and lipid-like molecules	Fatty Acyls	Fatty acids and conjugates	**	59.3	5.05	M-H, M+FA-H	C18H34O2	-0.292854	1.16587	0.00327601	0.0120926	0.553338	1.46748	102604	69918.5	73922.7	63161.3	76149.2	65359.2	119366	72449.1	252785	62486.8	170804	74831	112424	34632	197683	136686	48693.4	27808.6	46106.7	83293.9	57657.9	46290.8	60617.2	212666
1.54_144.0654m/z	144.065	1.54348	pos	Acetylhomoserine	HMDB0029423	3282		C01077	528	7540-67-2	FCXZBWSIAGGPCB-UHFFFAOYSA-N	Organic acids and derivatives	Carboxylic acids and derivatives	Amino acids, peptides, and analogues	*	48.4	46.3	M+H-H2O	C6H11NO4	-0.890783	1.15941	0.011374	0.0335876	0.560921	1.47521	59830.1	40557	43704.3	51290	65265.3	44483.2	36371.3	45272.5	41301.3	48122.5	47157	55976.7	46416.2	38278.3	36823.4	58619.2	49100.7	46491.1	44092.6	38623.9	64895.4	38663.3	43270.8	65269.6
14.78_529.4265m/z	529.426	14.7765	neg	Octahydrohyperforin	HMDB0255901						RCAWJUYLDQRENX-UHFFFAOYSA-N	Organic oxygen compounds	Organooxygen compounds	Carbonyl compounds	*	38.7	0	M-H	C34H58O4	0.494095	1.15419	1.36781e-15	8.7619e-14	-1.3637	0.388584	5404.72	13908.8	2032.65	401.754	12892.7	6529.86	2676.04	971.538	7119.64	3315.26	3861.98	4648.82	10159.5	2866.52	5103.59	2605.75	18138.8	27974.4	2641.02	5196.26	2976.22	5062.92	2249.08	2638.09
0.76_268.1118n	291.101	0.762083	pos	Cimetidine sulfoxide	HMDB0250250				62949		HOJLJLYVNQFCRE-UHFFFAOYSA-N	Organoheterocyclic compounds	Azoles	Imidazoles	*	37.9	2.09	M+NH4, M+Na, M+H	C10H16N6OS	4.43327	1.15397	0.00217839	0.00865896	3.17575	9.03641	22031.1	2438.04	5944.92	28093.6	9166.96	2547.55	16965.3	2432.48	1200.71	10510.1	840.442	1746.94	1125.83	2927.1	2241.49	132588	2455.81	1824.6	5423.61	4493.63	10141.3	46865.8	1922.47	12222.8
12.36_465.3585m/z	465.359	12.3622	neg	5beta-Cholestane-3alpha,7alpha,27-triol	HMDB0060138				131769843		UROPIWALBBMYRP-GWEYAUKASA-N	Lipids and lipid-like molecules	Steroids and steroid derivatives	Cholestane steroids	**	56.9	0	M+FA-H	C27H48O3	-0.045612	1.14768	8.61501e-06	8.12935e-05	-0.620092	0.65063	21606.4	33208.4	22774	6535.96	20552.1	36529.5	10344.1	12368.1	21326.7	17827	15809.8	25688.3	29628.3	21228.7	19983.6	32813.4	58164	51497.9	11636.4	17322.4	13247.3	30648	9004.09	15623.1
4.27_154.0256n	153.018	4.26515	neg	Patulin	HMDB0034299	71308		C16748	4696	149-29-1	ZRWPUFFVAOMMNM-UHFFFAOYSA-N	Organoheterocyclic compounds	Pyrans	Unclassified	***	61.7	63.3	M-H, 2M-H	C7H6O4	-6.68332	1.14514	1.39872e-26	3.32796e-24	-1.76089	0.295066	3021.44	10239.9	1110.58	1113.07	870.01	2810.27	4193.48	3424.66	4094.98	1339.42	5475.59	6444.05	2373.19	2474.7	2335.05	1687.41	1682.26	9554.49	1491.33	2950.8	1523.91	2331.78	1561.12	1251.45
6.07_413.2005m/z	413.2	6.06627	neg	N-Palmitoyl Arginine	HMDB0241920				129671303		DENIQPHQUIGDJZ-UHFFFAOYSA-N	Lipids and lipid-like molecules	Steroids and steroid derivatives	Androstane steroids	*	43.9	25.6	M-H	C21H34O6S	0.329567	1.14226	0.0458873	0.100494	-0.63771	0.642733	33280.5	51779.7	7993.91	21357.9	4306.09	1393.24	40428.8	3648.58	31283.8	4211.58	40577.5	3719.6	120841	55170.1	278787	894.731	10884.6	39775.1	13746.5	96949.7	23801.7	25512.2	2102.16	10533.2
0.78_203.1388m/z	203.139	0.779383	pos	3h-Adrenaline	HMDB0246263				129636259		RKMGZICTHQMBTN-UHFFFAOYSA-N	Organic oxygen compounds	Organooxygen compounds	Alcohols and polyols	*	43.8	29.3	M+NH4	C9H15NO3	-1.01179	1.13445	0.000633873	0.00314201	1.32202	2.50016	35240.9	14095.5	21008.1	45958.6	6849.46	20043	20578.3	23872.5	17523.1	11121.4	5334.68	36135.1	25097.3	24793	13474	90125.1	25392.3	13669	19982.8	21393.7	44505	12758.9	45256	34376.1
11.28_508.3406m/z	508.341	11.2773	neg	LysoPC(17:0/0:0)	HMDB0012108	24068	LMGP01050024	C04230	24779463	50930-23-9	SRRQPVVYXBTRQK-XMMPIXPASA-N	Lipids and lipid-like molecules	Glycerophospholipids	Glycerophosphocholines	***	63.2	51	M-H	C25H52NO7P	-0.52916	1.13388	4.50252e-17	4.16609e-15	-0.942781	0.520229	8330.74	16013.6	9895.28	2146.5	8607.43	11982.6	7395.34	5716.57	12124.5	12995.8	10993	7312.57	6968.6	7720.45	8939.47	5146.83	10554.9	25183.2	7329.45	9083.03	7524.73	9998.98	9133.92	6209.35
3.60_266.0639n	249.061	3.60183	pos	Monoglyceride citrate	HMDB0032437	88460			3033853	36291-32-4	VQENOYXMFIFHCY-UHFFFAOYSA-N	Organic acids and derivatives	Carboxylic acids and derivatives	Tricarboxylic acids and derivatives	*	39.7	0.586	M+H-H2O, M+Na, M+K	C9H14O9	0.388003	1.13237	2.96557e-05	0.000232198	-0.321337	0.800328	56893.4	71087.7	85720.8	85811.3	52172.3	65362.1	43680.6	70113.5	54048.3	72244.4	51690.6	92039.5	58532.6	67008.6	47079	64524	75236.5	84232.7	63608	39499	69369.6	56546.4	53772.9	52022.1
11.04_505.3539n	506.361	11.0393	pos	LysoPC(P-18:1(9Z)/0:0)	HMDB0010408	46693	LMGP01070012	C04230	24779513		KJUNGQXFZYMUOH-FKWLWHCOSA-N	Lipids and lipid-like molecules	Glycerophospholipids	Glycerophosphocholines	***	53.1	36.9	M+H, M+Na	C26H52NO6P	1.33635	1.11691	0.00160164	0.00673431	-0.232063	0.851417	80354.7	94377.7	84673.9	59013	88395.2	130687	93768.1	90176.8	101213	90050.3	91982.6	101530	60372.7	67110.1	76074.1	53554.6	88496	156830	100105	98308.7	73224.8	95326.5	74947.4	81426.4
3.84_467.1768m/z	467.177	3.83925	pos	N-(3-(3-Hydroxy-4-methoxyphenyl)propyl)-L-alpha-aspartyl-L-phenylalanine	HMDB0259626				22639411		WJYNYVNIRKZJOZ-UHFFFAOYSA-N	Organic acids and derivatives	Carboxylic acids and derivatives	Amino acids, peptides, and analogues	*	49.1	54.7	M+Na	C23H28N2O7	-4.6936	1.1095	1.12705e-14	6.05519e-13	-1.52559	0.347337	4510.27	12985.3	7414.38	5501.96	4260.76	3576.92	5148.54	1554.03	1039.36	4287.12	590.603	779.354	718.16	8752.39	6385.75	4702.41	3472.1	3380.53	5289.22	6915.08	7118.89	3476.58	8250.29	2673.28
13.11_476.3138n	499.303	13.112	pos	Polyporusterone B	HMDB0038496				72746742		OQDKHYZVFZGSRC-UHFFFAOYSA-N	Lipids and lipid-like molecules	Steroids and steroid derivatives	Bile acids, alcohols and derivatives	*	38	1.51	M+NH4, M+Na	C28H44O6	-0.0739748	1.10497	3.57495e-08	6.08045e-07	1.65553	3.15038	23279.1	7389.28	19797.6	31277.2	17822.9	16127.2	16876.8	16962.6	51595.9	29929.1	45083.5	17925.7	25463.3	9048.57	48821.3	18614.8	29181.8	20653.1	10715	16061.8	13820.8	29058.9	19310	30659.3
0.62_308.1578n	309.165	0.619883	pos	1-Deoxy-1-(N6-lysino)-D-fructose	HMDB0062186					78525-25-4	ZAWLGBRDVQURAK-TYCYOEEFSA-N	Organic oxygen compounds	Organooxygen compounds	Carbohydrates and carbohydrate conjugates	***	63	31.4	M+H-H2O, M+H	C12H24N2O7	-1.67669	1.10474	9.83179e-07	1.222e-05	1.35092	2.55075	20138.5	7895.13	16495.8	23785.1	28975.8	26675.6	20019.2	12949.8	14108.9	19372	23931.4	38868.9	16514.2	6366.87	3137.95	11832.9	47653.4	33227.5	20145.3	8058.08	12709.8	18556.6	17168.4	30162
4.79_429.2146n	430.222	4.79397	pos	Guan-fu base A	HMDB0252967				74329634		OGNUSOJAYIHLNS-UHFFFAOYSA-N	Lipids and lipid-like molecules	Prenol lipids	Diterpenoids	*	45.9	33.5	M+H, M+Na, M+K	C24H31NO6	-1.14263	1.10297	0.0295056	0.0716873	10.8215	1809.6	16541.3	9.14081	2.78598e-10	2.78598e-10	2.78598e-10	2.78598e-10	2.78598e-10	2.78598e-10	2.78598e-10	772.771	42339	96.8329	2.78598e-10	289.256	0.109289	15565.9	59402.8	0.0789126	48809.4	45108.2	35791.5	0.547545	252.516	106.708
10.45_480.3095m/z	480.31	10.4473	neg	LysoPC(15:0/0:0)	HMDB0010381	40282	LMGP01050016	C04230			RJZVWDTYEWCUAR-JOCHJYFZSA-N	Lipids and lipid-like molecules	Glycerophospholipids	Glycerophosphocholines	***	70.4	89.6	M-H	C23H48NO7P	-0.103425	1.08583	0.000567966	0.00287345	-0.330505	0.795258	64221.6	80755.6	73579.4	38248.4	76449.8	91972.5	48283.2	53166.9	131855	65571.8	108616	49671.7	39040	78785.3	81511.6	39900.7	84004.4	116975	62852.6	58147	65299.6	79795.4	65946.3	54052.3
4.92_258.0554m/z	258.055	4.92195	neg	THIARABINE	HMDB0258974				262692		GAKJJSAXUFZQTL-UHFFFAOYSA-N	Nucleosides, nucleotides, and analogues	Nucleoside and nucleotide analogues	Thionucleosides	*	38.5	2.14	M-H	C9H13N3O4S	-0.0466023	1.08288	0.0004049	0.00218948	1.13693	2.19912	37490.1	17047.8	18200	94382.5	48108.1	27304.1	79091.3	18666	26035.1	23164.4	18036.3	20272.7	9846.11	56708.4	63311.4	59737.4	30830.7	21543.9	38245.9	16799.5	71452.5	115259	34460.7	99280.2
7.74_499.2919m/z	499.292	7.73563	neg	1-(4-O-beta-D-glucopyranosyl-3-methoxyphenyl)-3,5-dihydroxydecane	HMDB0303085						VFLYULAVOFVIAM-RRDRPCBCSA-N	Organic oxygen compounds	Organooxygen compounds	Carbohydrates and carbohydrate conjugates	*	42.3	19.4	M+FA-H	C25H42O7	1.32312	1.07917	3.14386e-17	3.08005e-15	-1.90693	0.266658	3078.56	11545	979.973	593.819	470.537	1608.18	2842.14	1288.33	2543.18	1158.61	277.17	6886.24	7561.03	4036.38	1291.91	3603.24	1206.76	4267.45	178.93	822.743	1464.85	2127.9	509.21	4604.59
10.17_448.3413m/z	448.341	10.1692	pos	Oleoylcarnitine	HMDB0005065				46907933	38677-66-6	IPOLTUVFXFHAHI-WHIOSMTNSA-O	Lipids and lipid-like molecules	Fatty Acyls	Fatty acid esters	***	51.1	34.6	M+Na	C25H47NO4	3.75868	1.07652	9.43485e-15	5.23791e-13	-1.10815	0.463889	6720.37	14487	9727.49	6275.51	9308.25	10364.2	6509.94	11855.3	1970.08	20616.5	9063.56	4779.61	4926.6	1013.19	4624.41	2710.83	3441.51	3681.86	9448.25	5004.2	7180.21	3336.95	8829.79	9697.14
1.56_261.1573n	262.165	1.56262	pos	3-Hydroxyisovalerylcarnitine	HMDB0061189				53915061	99159-87-2	IGLHHSKNBDXCEY-SECBINFHSA-N	Lipids and lipid-like molecules	Fatty Acyls	Fatty acid esters	**	44.5	21.9	M+H, M+Na	C12H23NO5	-1.22982	1.07633	8.12516e-06	7.75499e-05	1.93312	3.81881	18178.2	4760.16	7660.52	32339.8	11112.2	28506.2	14637.8	17360.3	6853.71	11235.6	4080.37	19553.6	4881.62	27745.9	30119.1	110905	10271.7	9232.12	10308.3	6915.4	12437.4	11650.8	20899.9	57585.1
8.51_342.2635m/z	342.264	8.50995	pos	Dodecenoylcarnitine	HMDB0251567				129664620		VFYGOZNDDVMNNT-UHFFFAOYSA-N	Lipids and lipid-like molecules	Fatty Acyls	Fatty acids and conjugates	*	53.3	71.9	M+H	C19H35NO4	-1.06245	1.07534	5.94179e-07	7.73129e-06	-0.689616	0.620019	16471.7	26566.4	10755.4	13118.4	16303.2	15690.6	20165.2	14328.8	13133.5	6413.72	6829.72	28383.8	9820.25	8003.9	10283.8	22633	8697.96	9953.25	16672.7	8055.44	12711.3	7515.53	5695.73	50292.1
3.60_244.0820n	227.079	3.60183	pos	4-Amino-1-(6-aminopurin-9-yl)pyrimidin-2-one	HMDB0257570				56974816		HCUAWQYISSJRST-UHFFFAOYSA-N	Organoheterocyclic compounds	Imidazopyrimidines	Purines and purine derivatives	*	42	12.4	M+H-H2O, M+H	C9H8N8O	-0.413945	1.07499	2.07957e-09	4.46905e-08	-0.515447	0.699576	22693.8	32439.3	31221.4	34630.6	21105.1	23704.6	16994	27513.3	21741.1	27324.8	18641.7	36741.2	21701.9	24918.1	14994.5	30506.1	28865.7	35157.8	25659.8	13709.4	26572.6	20632.3	20929.4	20662.2
3.83_218.9964m/z	218.996	3.8311	neg	Phenol sulphate	HMDB0060015			C02180	74426	937-34-8	CTYRPMDGLDAWRQ-UHFFFAOYSA-N	Organic acids and derivatives	Organic sulfuric acids and derivatives	Arylsulfates	***	64.7	47.4	M+FA-H	C6H6O4S	-2.72644	1.07204	3.1821e-07	4.43496e-06	-2.83589	0.14006	1904.87	13600.4	66.8491	43.5632	46.2483	123.285	594.146	32.3642	41.0186	1711.56	60.6048	78.2672	59.5137	45.4667	129.374	1605.65	34.7133	417.268	61.2195	1271.68	55.4469	15.4954	269.445	576.394
13.29_378.2081m/z	378.208	13.2941	pos	Ethaverine	HMDB0252008	44288			3280	985-13-7	ZOWYFYXTIWQBEP-UHFFFAOYSA-N	Organoheterocyclic compounds	Isoquinolines and derivatives	Benzylisoquinolines	*	44.9	53.1	M+H-H2O	C24H29NO4	4.26105	1.06995	0.0154023	0.0428256	0.290859	1.22337	201117	164396	160638	171677	156801	182847	219993	167618	331031	151591	277858	166327	266784	152230	336648	148053	141288	109573	146491	241006	136022	99205.4	206408	323514
0.73_262.1386n	263.146	0.7283	pos	Streptidine	HMDB0258506				201527		MSXMXWJPFIDEMT-UHFFFAOYSA-N	Organic oxygen compounds	Organooxygen compounds	Alcohols and polyols	**	58.2	16	M+H, M+Na, M+H-H2O	C8H18N6O4	-1.37984	1.06202	4.11672e-06	4.2719e-05	3.95318	15.4891	10949.2	706.898	13007.6	25261.2	8676.87	2302.33	15549.5	4904.16	1853.07	7246.82	11204.6	526.351	157.06	9684.23	10798.1	60229	16943.8	626.998	6528.29	244.161	3255.25	701.068	9276.08	38700.9
8.67_456.3312m/z	456.331	8.67422	pos	(9S,10E,12S,13S)-9,12,13-Trihydroxyoctadec-10-enoylcarnitine	HMDB0241532						JDXAKTPKOTZICL-UHFFFAOYSA-N	Lipids and lipid-like molecules	Fatty Acyls	Fatty acid esters	*	48.6	47.9	M+H-H2O	C25H47NO7	-1.67302	1.06179	0.00164037	0.00685581	1.7204	3.29528	33479.1	10159.7	4398.12	22053.3	13695.9	7224.78	40808.8	51337.2	17082.2	4005.53	30188.6	72687.6	20857.8	10038.8	17696.8	155437	9093.33	15942.7	7850.24	18505.6	20386	9944.75	15286.6	108014
10.59_296.1457m/z	296.146	10.5948	pos	N-(2-Hydroxyethyl)ethylenediaminetriacetic acid	HMDB0244676	336311			8773		URDCARMUOSMFFI-UHFFFAOYSA-N	Organic acids and derivatives	Carboxylic acids and derivatives	Amino acids, peptides, and analogues	*	39	0	M+NH4	C10H18N2O7	1.84758	1.05915	0.0270811	0.0669689	-0.144336	0.904795	181233	200303	204290	173933	209663	257306	146176	141000	189961	213097	196206	189856	161382	232547	226288	166673	200919	266897	226117	200619	230578	189615	219361	202952
10.59_499.3472m/z	499.347	10.5948	pos	Palmitoyl Ara-C	HMDB0256087				317641		XEFNBUBDJCJOGM-UHFFFAOYSA-N	Nucleosides, nucleotides, and analogues	Pyrimidine nucleosides	Unclassified	*	53.2	89	M+NH4	C25H43N3O6	-3.85721	1.057	0.0249179	0.0628323	-0.189652	0.876817	151992	173346	139452	104032	186198	231963	115085	127975	225132	183650	229160	131086	98820.1	159634	196889	119611	171039	248274	146382	143753	177486	147548	161022	161705
11.13_451.3161m/z	451.316	11.1336	pos	(3beta,5alpha,6alpha,22E,24R)-Ergosta-7,9(11),22-triene-3,5,6-triol	HMDB0032108	88191			131751260	71097-07-9	FMEOHNKBCMQEEH-BQYQJAHWSA-N	Lipids and lipid-like molecules	Steroids and steroid derivatives	Ergostane steroids	**	37.2	0	M+Na	C28H44O3	-5.04818	1.04253	1.55517e-12	5.82052e-11	-0.421117	0.746846	23280.6	31171.9	25716.9	27524.7	30047.4	26171.7	28433.4	17989.1	31816.9	24478.8	28270.5	26749.8	19753.6	21360.5	20081.4	15578	19005.1	40907.1	23360.8	26611.8	17993.4	33748.4	22366.3	21221.3
0.62_130.0861m/z	130.086	0.619883	pos	(1r,2s)-2-Aminocyclopentanecarboxylic acid	HMDB0242326				429614		JWYOAMOZLZXDER-UHFFFAOYSA-N	Organic acids and derivatives	Carboxylic acids and derivatives	Amino acids, peptides, and analogues	**	54.5	15.2	M+H	C6H11NO2	-0.92463	1.03727	7.42325e-05	0.000506188	0.430229	1.34745	46838.8	34761.1	59767.6	42399	52978.7	55866.5	39392.3	45383.2	28546.9	61180.3	42840.2	43457.1	37242.8	24256	19567.1	30346.9	75066.4	46570.3	48280.5	25863.1	46687.9	36670.4	48588.5	39333.9
0.78_144.0653m/z	144.065	0.779383	pos	2-Aminoadipic acid	HMDB0302754	5496	LMFA01170098	C00956	469	542-32-5	OYIFNHCXNCRBQI-UHFFFAOYSA-N	Organic acids and derivatives	Carboxylic acids and derivatives	Amino acids, peptides, and analogues	***	67.4	41.5	M+H-H2O	C6H11NO4	-1.10045	1.03356	2.96957e-05	0.000232198	0.498776	1.41301	37431.6	26490.6	27376.9	35477	37658	33260.7	44566.5	56392.1	39818.1	27302.4	69019.9	49440.7	33783.3	20760.5	14555.4	28582.5	52229	41379.7	31865.2	27358.5	30519.5	26428.7	37447.2	42506.9
6.98_238.0909m/z	238.091	6.97543	pos	N-(1-Deoxy-1-fructosyl)glycine	HMDB0037848	92656			131752250	60644-20-4	UKKRCTOBKMVJGX-STUHELBRSA-N	Organic oxygen compounds	Organooxygen compounds	Carbohydrates and carbohydrate conjugates	*	37.5	0	M+H	C8H15NO7	-5.28084	1.02764	0.00215004	0.00857697	4.38363	20.8739	12751	610.86	531.762	562.39	723.388	584.188	535.87	603.823	609.296	6702.52	52146.9	489.306	23044.8	34798	519.503	66409.5	40729.3	596.684	33979.2	44952.8	27455.1	565.684	577.561	8466.21
8.48_545.3052m/z	545.305	8.48347	pos	Anadur	HMDB0248377				21917753		PQKRYXHYWWQULJ-UHFFFAOYSA-N	Lipids and lipid-like molecules	Steroids and steroid derivatives	Steroid esters	*	37.1	0.415	M+K	C33H46O4	4.72773	1.0182	0.0238331	0.0606464	10.7163	1682.39	18691.1	11.1098	2.38786	1453.2	21.5621	97890	2.78598e-10	2.78598e-10	62542.4	2.78598e-10	45126.6	2.78598e-10	66.2346	0.451662	472.361	68.3567	17687.6	0.0464127	3.88743	2.78598e-10	0.862764	94123.7	2.78598e-10	6.09303
11.92_378.2762n	379.283	11.9221	pos	MG(0:0/20:4(8Z,11Z,14Z,17Z)/0:0)	HMDB0011549	62332			44422842		JCKNHZDBFKYTQU-LTKCOYKYSA-N	Lipids and lipid-like molecules	Endocannabinoids	Unclassified	***	66.6	61.3	M+H-H2O, M+H	C23H38O4	-2.14536	1.01786	4.71326e-05	0.000342792	3.46265	11.0245	15363	1393.53	17507.6	11036.1	7059.81	5857.04	27507.1	5575.29	42305.6	13237.1	71023.6	7177.31	9798.37	10867.8	87463.4	4053.79	7268.39	5305.14	7986.14	9532.36	28088.8	1587.82	38725.2	19193
4.21_399.0785m/z	399.078	4.2063	neg	Glucose lactate pyruvate	HMDB0252783						FWQWYTQHEPIGFR-UHFFFAOYSA-N	Organic oxygen compounds	Organooxygen compounds	Carbohydrates and carbohydrate conjugates	*	40.4	7.12	M+FA-H	C12H18O12	1.22183	1.01761	0.00142274	0.0061004	1.52842	2.8847	24198.3	8388.5	2776.62	3639.73	872.027	4474.61	50121.1	1498.37	15954.4	6842.34	4834.54	9966.95	7375.65	14516.1	26398.1	39377.5	9656.55	2136.16	22828.4	3650.49	14797.2	46770.5	30817.6	21447
14.34_401.3405m/z	401.34	14.3424	pos	3beta-Hydroxy-5-cholestenal	HMDB0060131				131769839		JUGXQEJPWDYOJV-CYDOCGOVSA-N	Lipids and lipid-like molecules	Steroids and steroid derivatives	Bile acids, alcohols and derivatives	***	63.8	53.8	M+H	C27H44O2	-2.29758	1.01342	1.25017e-22	1.73513e-20	-2.98819	0.126028	905.801	7187.33	660.023	2.78598e-10	817.732	127.546	373.816	414.408	2984.83	1807.39	1299.99	164.636	2.78598e-10	272.314	411.067	547.918	2438.29	510.349	526.919	153.715	1430.67	2.78598e-10	369.15	240.47
5.64_450.0555m/z	450.055	5.636	neg	1-(4-Aminosulphonylphenyl)-5-(2,4-difluorophenyl)-4,5-dihydro-3-trifluoromethyl-1H-pyrazole	HMDB0257826				9953093		ZZMJXWXXMAAPLI-UHFFFAOYSA-N	Benzenoids	Benzene and substituted derivatives	Benzenesulfonamides	*	47.8	43.4	M+FA-H	C16H12F5N3O2S	0.611229	1.01101	0.0413741	0.0924947	8.31693	318.894	21760	68.236	45.6784	44.2385	78.1815	67.4211	49.1428	301630	145.529	2.78598e-10	59.6054	179.138	294439	20.397	71.0464	279.609	19.0989	14.2289	28.7007	46933.1	28035.5	31.542	36.0363	40.9046
0.74_199.0371m/z	199.037	0.7376	neg	Diethylphosphate	HMDB0012209	62856		C06608	654	598-02-7	UCQFCFPECQILOL-UHFFFAOYSA-N	Organic acids and derivatives	Organic phosphoric acids and derivatives	Phosphate esters	*	38.8	0	M+FA-H	C4H11O4P	-3.76273	1.00899	4.51437e-05	0.000330492	-0.830582	0.562302	17753.3	31572.6	29753.1	967.544	638.228	32577	36215.1	11416.7	1433.55	37413.7	6419.64	14806.1	20650.7	37498.9	16576.4	25694.6	12259.7	29351.3	3698.12	42371.5	14200.1	33830.6	13808.4	3294.07
10.24_319.2239m/z	319.224	10.244	pos	Prostaglandin B1	HMDB0002982	408	LMFA03010131	C00959	5280388	13345-51-2	YBHMPNRDOVPQIN-VSOYFRJCSA-N	Lipids and lipid-like molecules	Fatty Acyls	Eicosanoids	**	56.9	0	M+H-H2O	C20H32O4	-8.43009	1.00866	0.0144797	0.0407972	0.124404	1.09006	182708	167613	158407	174492	203178	165596	141506	199096	155929	179738	181412	164987	191371	176884	158826	183815	171969	154922	185549	186220	219182	130854	174932	175504
10.47_312.2302n	311.223	10.4663	neg	(10E,12Z)-(9S)-9-Hydroperoxyoctadeca-10,12-dienoic acid	HMDB0062434	36019	LMFA02000012	C14827	9548877	29774-12-7	JGUNZIWGNMQSBM-UINYOVNOSA-N	Lipids and lipid-like molecules	Fatty Acyls	Lineolic acids and derivatives	*	53.4	71	M-H2O-H, M-H	C18H32O4	0.391217	1.00848	0.0115554	0.0339727	0.659684	1.57974	69088.5	43734.2	18933.8	22178.5	51994	29096	61163.6	139997	66881.2	44713.6	63805.1	75194.4	76345.4	26491.6	44058.9	107011	26415.5	91123.6	18733.3	63017.4	37616.6	64279.5	23059.1	172544
0.61_158.9776m/z	158.978	0.61495	neg	Allitridin	HMDB0031154	313764			16315	2050-87-5	UBAXRAHSPKWNCX-UHFFFAOYSA-N	Organosulfur compounds	Organic trisulfides	Unclassified	*	38	0	M-H2O-H	C6H10S3	5.27615	1.00488	3.6936e-05	0.000277729	0.654065	1.5736	26762.7	17007.3	37932.7	59671.4	35274.8	21344.1	16049.7	56122.2	27355.8	22937.6	26560.9	25929.3	28162.3	18120.4	20647.4	13731.7	26885.1	28802.3	23048.1	18720.4	38535.2	15964.1	51823.1	33405.2
11.41_461.3273m/z	461.327	11.4148	neg	19-Nor-1-,25-dihydroxyvitamin D2	HMDB0247807				4636600		BPKAHTKRCLCHEA-UHFFFAOYSA-N	Lipids and lipid-like molecules	Steroids and steroid derivatives	Vitamin D and derivatives	**	56.1	0	M+FA-H	C27H44O3	0.232798	1.0043	2.4997e-07	3.55833e-06	-0.693673	0.618278	13372.2	21628.2	12328.7	4213.23	13533.6	19180.9	7985.18	9785.78	11659.6	11561.6	8458.58	15767.1	23249.1	8804.14	15097.2	18608.6	30962.6	29036.4	6649.82	13034.3	7742.73	13289.4	7387.15	8707.46
11.03_592.3623m/z	592.362	11.0315	neg	LysoPC(20:2(11Z,14Z)/0:0)	HMDB0010392	61702	LMGP01050132	C04230	52924053		YYQVCMMXPIJVHY-ZOIJLGJPSA-N	Lipids and lipid-like molecules	Glycerophospholipids	Glycerophosphocholines	***	66.5	99.3	M+FA-H	C28H54NO7P	0.528444	1.0015	0.00515362	0.0177518	-0.377217	0.769921	44114.1	57297	57588.4	18274.9	29364.2	85592.5	59863.8	36864.7	82654.7	79520.6	58497.3	40136.6	26148.3	58161.3	57093.4	23299.6	60547.7	110467	35772.5	44189.6	32318.2	71777.4	69985.3	40896.4
[truncated: 141 more columns]

## Sheet: DC_HC
ID	m/z	Retention time (min)	Ion mode	Metabolites	HMDB	METLIN	Lipidmaps	kegg	PubChem	CAS	InChIKey	Super Class	Class	Sub Class	level	Score	Fragmentation Score	Adducts	Formula	Mass Error (ppm)	VIP	P-value	adj.P-value	log2(FC)	FC	average(DC)	average(HC)	DC_1	DC_2	DC_3	DC_4	DC_5	DC_6	DC_7	DC_8	DC_9	DC_10	DC_11	DC_12	DC_13	DC_14	DC_15	DC_16	DC_17	DC_18	DC_19	DC_20	DC_21	DC_22
12.40_339.2328m/z	339.233	12.4043	neg	2,2'-Methylenebis(4-methyl-6-tert-butylphenol)	HMDB0244434				8398		KGRVJHAUYBGFFP-UHFFFAOYSA-N	Benzenoids	Benzene and substituted derivatives	Diphenylmethanes	*	59.1	99	M-H	C23H32O2	-0.31561	16.0539	2.94835e-06	8.83081e-05	0.74928	1.68095	2.86783e+06	1.70608e+06	2.87248e+06	3.35772e+06	2.65867e+06	2.63621e+06	3.52281e+06	4.87094e+06	2.3243e+06	1.64762e+06	2.23153e+06	1.38716e+06	2.27345e+06	1.43894e+06	3.79868e+06	3.04808e+06	1.54117e+06	2.13928e+06	2.06528e+06	1.86381e+06	3.8806e+06	2.04614e+06	1.20812e+06	1.37397e+06
2.11_148.0522n	166.086	2.10965	pos	trans-Cinnamic acid	HMDB0000930	5880		C10438	444539	140-10-3	WBYWAXJHAXSJNI-VOTSOKGWSA-N	Phenylpropanoids and polyketides	Cinnamic acids and derivatives	Cinnamic acids	*	50.9	65.6	M+H, M+NH4, M+H-H2O	C9H8O2	-1.40915	15.0827	1.69733e-13	5.65381e-11	0.792206	1.73172	2.00006e+06	1.15495e+06	1.99307e+06	2.31672e+06	2.47954e+06	2.29261e+06	2.1179e+06	1.53281e+06	1.40343e+06	1.84875e+06	1.96498e+06	1.54219e+06	1.67212e+06	1.46012e+06	2.28746e+06	2.3965e+06	2.16401e+06	1.50987e+06	1.25757e+06	1.36441e+06	1.95992e+06	2.21441e+06	1.63873e+06	1.60797e+06
11.38_828.5494m/z	828.549	11.3768	pos	PC(20:4(8Z,11Z,14Z,17Z)/18:2(9Z,12Z))	HMDB0008467	59913	LMGP01012212	C00157	53479073		CEJUIQBITPKHHY-OWEZASBCSA-N	Lipids and lipid-like molecules	Glycerophospholipids	Glycerophosphocholines	*	54.3	86.4	M+Na	C46H80NO8P	-2.3993	13.1604	0.0018739	0.0115807	0.353075	1.27728	4.88745e+06	3.82645e+06	6.20393e+06	4.38849e+06	5.35439e+06	4.95959e+06	5.48007e+06	6.39306e+06	3.9228e+06	2.85829e+06	3.78063e+06	5.70341e+06	4.92824e+06	3.95266e+06	697117	4.97328e+06	6.20464e+06	7.15274e+06	7.06774e+06	4.10013e+06	2.60664e+06	5.12838e+06	3.68491e+06	4.95291e+06
0.69_161.1049n	162.112	0.694967	pos	L-Carnitine	HMDB0000062			C00318			PHIQHXFUZVPYII-ZCFIWIBFSA-O	Organic nitrogen compounds	Organonitrogen compounds	Quaternary ammonium salts	***	67.6	78.1	M+H, M+Na, M+K	C7H15NO3	-2.05549	11.6005	9.80611e-06	0.000224623	0.531554	1.44549	2.04e+06	1.41129e+06	2.26973e+06	1.82203e+06	1.31949e+06	2.84048e+06	3.29363e+06	1.54316e+06	2.50147e+06	1.51095e+06	1.74674e+06	2.46684e+06	1.74615e+06	3.41446e+06	2.35367e+06	2.50458e+06	1.77885e+06	910284	1.56662e+06	1.48578e+06	1.49922e+06	1.94668e+06	2.0594e+06	1.63912e+06
11.47_568.3621m/z	568.362	11.4688	neg	LysoPC(0:0/18:0)	HMDB0011128	40342	LMGP01050076		24779491	4421-58-3	IQGPMZRCLCCXAG-RUZDIDTESA-N	Lipids and lipid-like molecules	Glycerophospholipids	Glycerophosphocholines	***	76.7	99.8	M+FA-H	C26H54NO7P	0.228816	10.4225	0.000163646	0.00182309	-0.355077	0.781828	2.20273e+06	2.81742e+06	2.54203e+06	1.63151e+06	2.76703e+06	2.41862e+06	1.94943e+06	3.08813e+06	957881	647901	2.22006e+06	1.79204e+06	1.47384e+06	1.25692e+06	1.43552e+06	2.48132e+06	2.28369e+06	2.22605e+06	3.51917e+06	2.6458e+06	2.87511e+06	1.65892e+06	2.0107e+06	3.00175e+06
10.00_361.1631m/z	361.163	9.99933	pos	Gibberellin A125	HMDB0036945	91933			101717694	328058-47-5	RYEQDBJAVSWVOI-ARCJWRNYSA-N	Lipids and lipid-like molecules	Prenol lipids	Diterpenoids	*	44.6	37.2	M+H-H2O	C20H26O7	-3.97719	8.88906	0.00146906	0.00965176	14.7896	28321.3	425267	15.0158	2.78598e-10	0.303582	2.78598e-10	54.5935	1.84432e+06	2.78598e-10	1.44543e+06	54.5347	888914	46.0164	671001	2.91515e+06	1.67912e+06	910519	221738	386838	38459.9	0.233931	0.270607	940401	1.78668e+06	2.78598e-10
1.36_132.1018m/z	132.102	1.35512	pos	L-Isoleucine	HMDB0000172	5193	LMFA01100047	C00407	6306	73-32-5	AGPKZVBTJJNPAG-WHFBIAKZSA-N	Organic acids and derivatives	Carboxylic acids and derivatives	Amino acids, peptides, and analogues	***	74	82.9	M+H	C6H13NO2	-0.97079	8.16066	0.000103397	0.00125503	0.329887	1.25691	1.60302e+06	1.27536e+06	2.03119e+06	1.94438e+06	1.75982e+06	1.07612e+06	1.43733e+06	1.28235e+06	1.24239e+06	1.29607e+06	1.65497e+06	1.2972e+06	1.53098e+06	1.81214e+06	1.37488e+06	2.02646e+06	1.89877e+06	1.46544e+06	1.59458e+06	1.42807e+06	1.89471e+06	1.72351e+06	1.03206e+06	1.12134e+06
0.69_203.0522m/z	203.052	0.694967	pos	scyllo-Inositol	HMDB0006088			C06153		488-59-5	CDAISMWEOUEBRE-CDRYSYESSA-N	Organic oxygen compounds	Organooxygen compounds	Alcohols and polyols	**	61.8	17	M+Na	C6H12O6	-2.1943	7.64321	8.24897e-06	0.000192149	0.783352	1.72112	666522	387259	675745	691491	294770	636297	685045	370954	600574	1.392e+06	543182	773939	417532	1.89207e+06	583236	978349	509566	601310	403053	999716	274174	789427	672314	411892
12.56_776.5675n	794.601	12.5562	pos	Tecoflex	HMDB0258770						DSUFPYCILZXJFF-UHFFFAOYSA-N	Organic acids and derivatives	Carboxylic acids and derivatives	Amino acids, peptides, and analogues	*	37.4	8.68	M+NH4, M+Na	C43H76N4O8	1.54075	7.63484	0.0364806	0.103772	0.184917	1.13675	2.89048e+06	2.54275e+06	2.7832e+06	2.65941e+06	2.48513e+06	3.74862e+06	3.14059e+06	2.69403e+06	2.00896e+06	3.02864e+06	2.50113e+06	2.99151e+06	1.78864e+06	3.81113e+06	2.88826e+06	3.75252e+06	1.81079e+06	3.17235e+06	2.43368e+06	2.762e+06	3.54485e+06	3.07107e+06	3.63419e+06	2.03348e+06
0.70_217.0292m/z	217.029	0.702333	neg	Aspartyl-Cysteine	HMDB0028750	85665			18218191		FKBFDTRILNZGAI-UHFFFAOYSA-N	Organic acids and derivatives	Carboxylic acids and derivatives	Amino acids, peptides, and analogues	*	38.6	1.85	M-H2O-H	C7H12N2O5S	1.59603	7.49846	1.86061e-05	0.000343779	0.565964	1.48038	885978	598482	1.20025e+06	749011	628082	1.03077e+06	1.01692e+06	572577	958652	1.34743e+06	706565	1.05671e+06	590244	1.93381e+06	852515	1.20523e+06	603728	667828	611000	1.23342e+06	471186	1.15283e+06	697816	537669
6.75_368.1658n	367.159	6.7455	neg	Dehydroepiandrosterone sulfate	HMDB0001032	4095	LMST05020010	C04555	12594	651-48-9	CZWCKYRVOZZJNM-USOAJAOKSA-N	Lipids and lipid-like molecules	Steroids and steroid derivatives	Sulfated steroids	***	60.4	40.5	M-H, 2M-H	C19H28O5S	0.13541	7.22507	0.000766802	0.00577877	-0.932874	0.523814	310996	593716	470370	456649	22909.1	228775	9634.98	247580	33695	337307	105707	111039	919255	97925.3	461317	120539	404941	1.00817e+06	189596	1.00535e+06	508074	350456	201144	59657.6
0.77_167.0201m/z	167.02	0.77085	neg	Uric acid	HMDB0000289	88		C00366	1175	69-93-2	LEHOTFFKMJEONL-UHFFFAOYSA-N	Organoheterocyclic compounds	Imidazopyrimidines	Purines and purine derivatives	*	56.3	93.8	M-H	C5H4N4O3	-5.53261	6.91797	1.93883e-07	1.09462e-05	-0.42657	0.744029	617295	829666	941482	590036	803758	862906	424939	366269	644994	697130	689363	709852	445200	537914	494949	421113	399326	648537	571588	794535	451508	667864	528844	547388
7.53_316.2478m/z	316.248	7.52657	pos	Decanoylcarnitine	HMDB0000651	36669	LMFA07070006	C03299	11953821	1492-27-9	LZOSYCMHQXPBFU-OAHLLOKOSA-N	Lipids and lipid-like molecules	Fatty Acyls	Fatty acid esters	***	59	94.8	M+H	C17H33NO4	-1.23857	6.08721	2.68799e-08	2.18383e-06	-1.27408	0.41349	113452	274378	113169	159504	237804	50745.4	126635	117519	146100	127403	56800	157209	100452	64659.3	87693.3	68037.7	89513.3	100966	44052.1	74144.4	80855.6	77675.6	186934	104819
10.56_453.2847n	454.292	10.56	pos	LysoPE(0:0/16:0)	HMDB0011473	62261	LMGP02050036		53480922		CKPBBEOJHAPPBT-HXUWFJFHSA-N	Lipids and lipid-like molecules	Glycerophospholipids	Glycerophosphoethanolamines	***	76.1	94.4	M+H, M+Na, M+H-H2O	C21H44NO7P	-1.92076	5.77865	0.00231601	0.0135344	0.507414	1.4215	752381	529287	1.22455e+06	723966	1.77751e+06	1.35574e+06	1.01214e+06	860695	381826	187577	582438	746162	547475	796552	479154	752517	1.05513e+06	380214	968747	388071	739533	436206	522465	548630
4.70_312.1469n	313.154	4.70287	pos	Phenylalanylphenylalanine	HMDB0013302				6993089	2577-40-4	GKZIWHRNKRBEOH-HOTGVXAUSA-N	Organic acids and derivatives	Carboxylic acids and derivatives	Amino acids, peptides, and analogues	***	65.7	83.8	M+H, M+Na	C18H20N2O3	-1.61574	5.39488	0.00908593	0.0380695	-0.437234	0.738549	700748	948817	1.49539e+06	216261	95144.5	175482	1.06751e+06	713275	442916	162274	741825	396337	976455	939282	430580	417050	1.62704e+06	701131	991220	690886	1.27282e+06	632622	900738	1.34852e+06
0.70_184.0561n	367.105	0.702333	neg	(+/-)-3-[(2-methyl-3-furyl)thio]-2-butanone	HMDB0032401	88425			12980878	61295-44-1	AOEYNSLUBHRZPA-UHFFFAOYSA-N	Organosulfur compounds	Thioethers	Aryl thioethers	*	38.8	2.8	M-H2O-H, 2M-H	C9H12O2S	1.72804	5.13626	0.000174607	0.00191321	0.419241	1.33722	641379	479634	801920	732431	209705	606672	545085	497271	517924	732166	630362	700285	666135	1.13196e+06	526706	936629	359528	479843	558778	1.0667e+06	478531	546299	596979	511178
2.11_167.0893m/z	167.089	2.10965	pos	3-(4-Methyl-3-pentenyl)thiophene	HMDB0038183	92919			566107	62469-65-2	UAGFAMQTBLSQSU-UHFFFAOYSA-N	Organoheterocyclic compounds	Heteroaromatic compounds	Unclassified	*	37.8	1.63	M+H	C10H14S	2.64568	4.85614	6.3962e-14	2.66322e-11	0.778854	1.71577	208031	121247	205721	244677	260033	237096	217285	162967	156764	189527	202205	157768	172386	154815	235986	245500	228498	159717	135373	141809	200926	232889	172759	168066
10.00_720.3134n	765.312	9.99792	neg	Ritonavir	HMDB0014646	321617		C07240	392622	155213-67-5	NCDNCNXCDXHOMX-XGKFQTDJSA-N	Organic acids and derivatives	Carboxylic acids and derivatives	Amino acids, peptides, and analogues	*	48.9	49.6	M-H, M+FA-H	C37H48N6O5S2	0.833545	4.83771	0.00149474	0.0097627	12.5127	5843.69	125664	21.5042	4.23651	2.78598e-10	0.118406	67.1258	558514	2.50899	471706	2.78598e-10	227438	2.78598e-10	180082	826121	460015	284992	56181.2	103157	11258.1	5.895	10.6136	294382	574906	1.38097
11.28_568.3621m/z	568.362	11.2773	neg	LysoPC(18:0/0:0)	HMDB0010384	40292	LMGP01050026	C04230	497299	19420-57-6	IHNKQIMGVNPMTC-RUZDIDTESA-N	Lipids and lipid-like molecules	Glycerophospholipids	Glycerophosphocholines	*	59.7	99.3	M+FA-H	C26H54NO7P	0.300198	4.68968	0.00114876	0.00791765	-0.378753	0.769102	432463	562296	556817	268577	600092	479320	343665	588493	115785	104011	477417	325476	263387	225749	246913	459023	390323	451960	732993	598812	618555	273921	346775	677550
14.43_584.2614m/z	584.261	14.434	pos	Americine	HMDB0034441			C09996	5855402		SBDJWBSJRCPRDV-PFONDFGASA-N	Organic acids and derivatives	Carboxylic acids and derivatives	Amino acids, peptides, and analogues	*	39.1	29.9	M+K	C31H39N5O4	-3.60715	4.64255	0.0267532	0.0839915	-0.760251	0.590394	245359	415586	82460.1	55251.2	38736.4	295148	187589	358484	149391	66392.9	495594	485255	1.48347e+06	11242.5	586865	176353	219262	170803	121275	8714.85	224595	701600	310085	76798.1
0.68_157.0848n	175.119	0.677967	pos	V-Pyrro/NO	HMDB0259734	62984			5051378	179344-98-0	RJWXCQACZTVGIN-UHFFFAOYSA-N	Organoheterocyclic compounds	Pyrrolidines	Unclassified	*	40.5	11.9	M+H-H2O, M+NH4	C6H11N3O2	-2.06066	4.6201	1.77376e-07	1.01869e-05	0.698955	1.62333	211665	130389	243221	204626	325202	160039	249139	163488	313773	170338	191182	247247	91142.5	234493	125818	299163	226515	236501	81366.1	181121	89777.5	241283	176862	174113
5.99_287.2092n	288.216	5.98827	pos	6-Methylheptanoylcarnitine	HMDB0241043						JJGNMUWKUANTNN-UHFFFAOYSA-N	Lipids and lipid-like molecules	Fatty Acyls	Fatty acid esters	***	68	54.8	M+H, M+K	C15H29NO4	-1.62051	4.43311	5.93941e-08	4.03758e-06	-1.16723	0.445276	70084.4	157396	67729.4	87026.9	113782	41097	66194.7	67947.5	115251	69639.2	46801.9	96270.8	63664.5	37191.2	50968	46967.9	62561.4	65476.8	33659.1	49471.8	56094.8	43535.1	115797	51174.5
6.88_313.2248n	314.232	6.87552	pos	3-Decenoylcarnitine	HMDB0241067						YMJNFVUJNDWLND-UHFFFAOYSA-N	Lipids and lipid-like molecules	Fatty Acyls	Fatty acid esters	***	62.9	39.8	M+H, M+Na	C17H31NO4	-1.62749	4.40838	3.23363e-06	9.53204e-05	-0.798262	0.575042	128379	223252	136768	130645	312874	114430	143333	171660	177397	154265	113871	183796	112709	103175	63994.5	128262	111377	115996	54425	130774	91307	90938.2	161254	122673
12.81_531.1782m/z	531.178	12.8066	neg	2-[[5-[3-(Dimethylamino)propyl]-2-methylpyridin-3-yl]amino]-9-(trifluoromethyl)-5,7-dihydropyrimido[5,4-d][1]benzazepine-6-thione	HMDB0254804	822007			46235922		CODBZFJPKJDNDT-UHFFFAOYSA-N	Organoheterocyclic compounds	Benzazepines	Unclassified	*	38.5	0	M+FA-H	C24H25F3N6S	-2.74702	4.3863	6.08185e-06	0.000155436	1.14908	2.21772	172263	77675.5	203111	210124	149724	207956	203194	319353	97599.1	47043.2	150556	57753.3	181554	58134.7	224623	162129	76943.7	75352.4	120686	44063.4	372280	69965.9	52082.8	53577.7
14.58_619.4892m/z	619.489	14.5807	pos	TG(i-12:0/8:0/i-13:0)	HMDB0094827				131803006		AGIVMWGNMLHHEG-MGBGTMOVSA-N	Lipids and lipid-like molecules	Glycerolipids	Triradylcglycerols	*	44.4	30	M+Na	C36H68O6	-2.7693	4.36904	0.00225287	0.0132585	-0.696797	0.61694	201337	326348	197001	143461	207024	410731	250945	649760	43740.6	237950	62272.1	32133.8	317622	173931	854173	111737	212528	142754	169175	425998	224564	181740	157723	60285.5
0.71_131.0693n	132.077	0.711183	pos	Beta-Guanidinopropionic acid	HMDB0013222	44712		C03065	67701	353-09-3	KMXXSJLYVJEBHI-UHFFFAOYSA-N	Organic nitrogen compounds	Organonitrogen compounds	Guanidines	***	65.7	39.7	M+H, M+Na	C4H9N3O2	-1.25543	4.29444	0.00120285	0.00817695	1.1535	2.22453	149520	67214.2	178579	228110	147407	308435	217639	132899	335929	58778.9	39334.5	38905.6	122085	408743	54067	438981	54679.6	48543.1	174919	88287.4	121572	95723.8	24992.3	39346.9
3.87_144.1746m/z	144.175	3.87192	pos	Nonylamine	HMDB0255712				16215		FJDUDHYHRVPMJZ-UHFFFAOYSA-N	Organic nitrogen compounds	Organonitrogen compounds	Amines	*	40.7	13.9	M+H	C9H21N	-0.809869	4.06718	0.00183724	0.0114176	2.00481	4.01337	125361	31235.8	180730	180206	163181	160353	161683	136608	83.5589	102.393	109.602	99.9931	168.843	485.198	78.5568	206644	161959	268784	354911	50055.8	315.795	93.5452	372.668	83067.3
9.06_267.1239m/z	267.124	9.0603	neg	Methyl 3-epi-4,5-didehydrojasmonate	HMDB0303326				101417752		RRZQRPDFHNQSJD-NRFYAWERSA-N	Organic acids and derivatives	Carboxylic acids and derivatives	Carboxylic acid derivatives	***	53.6	55.3	M+FA-H	C13H18O3	0.351318	4.06641	2.2081e-05	0.000383082	-1.15228	0.449915	72241.8	160568	104744	13088.2	214195	109147	62902.1	59515.4	28572	46323.9	61224.5	56354.7	81688.2	68830.3	176338	27746.6	109136	33258.3	33326.9	55351.4	42591.2	58410.1	42165.8	96101.9
10.17_423.3341n	424.341	10.1692	pos	(6Z,9Z)-Octadeca-6,9-dienoylcarnitine	HMDB0241540						GPGDVZHVXYLOKV-UHFFFAOYSA-N	Lipids and lipid-like molecules	Fatty Acyls	Fatty acid esters	***	68.1	62.6	M+H, M+Na	C25H45NO4	-1.80544	3.68695	3.49326e-05	0.000538707	-0.543178	0.686258	149760	218227	168239	92543.6	243305	82098.4	210803	185757	72626.8	61582.4	253919	178052	197743	87709.6	120843	136427	80449.3	182218	156908	107252	141229	80338.1	130109	153649
3.04_231.1468n	232.154	3.03757	pos	Butyrylcarnitine	HMDB0002013	6436	LMFA07070003	C02862	213144	25576-40-3	QWYFHHGCZUCMBN-SECBINFHSA-N	Lipids and lipid-like molecules	Fatty Acyls	Fatty acid esters	*	56.6	86.2	M+H, M+K, M+Na	C11H21NO4	-1.16903	3.61592	0.00071389	0.00542915	1.07576	2.10783	167278	79360.4	86662.6	167835	256510	215325	239756	139196	445557	116038	133610	205741	59453.9	222286	83338.4	312988	142913	44510.5	95202.3	52302.1	105642	139818	108957	128285
1.02_229.1544m/z	229.154	1.01855	pos	Pro-Ile	HMDB0304810						OCYROESYHWUPBP-CIUDSAMLSA-N	Organic acids and derivatives	Carboxylic acids and derivatives	Amino acids, peptides, and analogues	*	42.4	16	M+H	C11H20N2O3	-1.2569	3.51998	0.00059912	0.00477433	1.38092	2.60434	173360	66565.9	95869.2	102661	196464	296686	251770	79319.6	395911	98605	102968	244264	204127	142451	178761	119803	204885	88584.8	32207.8	28802.1	129637	91714.9	150534	126064
1.09_164.0472n	182.081	1.09407	pos	2-Hydroxycinnamic acid	HMDB0002641	6727		C01772	637540	614-60-8	PMOWTIHVNWZYFI-AATRIKPKSA-N	Phenylpropanoids and polyketides	Cinnamic acids and derivatives	Hydroxycinnamic acids and derivatives	*	52.5	72	M+H, M+NH4, M+H-H2O	C9H8O3	-1.03897	3.42029	0.00145502	0.00961174	0.271966	1.20745	322443	267044	258999	362765	276466	388244	380036	320456	274517	170401	395172	266953	288668	226931	260401	513829	230692	252581	306642	268725	310843	322236	290581	298172
3.94_246.1365n	269.126	3.94063	pos	Lenticin	HMDB0061115			C09213	442106	487-58-1	AOHCBEAZXHZMOR-ZDUSSCGKSA-N	Organic acids and derivatives	Carboxylic acids and derivatives	Amino acids, peptides, and analogues	***	66.1	48.4	M+Na, M+K, M+H	C14H18N2O2	-1.21255	3.35043	0.014669	0.054717	-0.947612	0.51849	90134.4	173840	244600	9729.64	101287	143923	96884.2	6267.32	29690.7	75846.9	202344	29486.9	490467	39506.5	142965	115391	44634.1	20888	115217	32874.8	144395	70833.3	35507.5	30683.1
10.27_525.2857n	524.278	10.272	neg	LysoPE(0:0/22:6(4Z,7Z,10Z,13Z,16Z,19Z))	HMDB0011496	62284	LMGP02050060		53480945		TWBVHOYVCUOMJY-PAUXXPOVSA-N	Lipids and lipid-like molecules	Glycerophospholipids	Glycerophosphoethanolamines	***	70.3	94.7	M-H, 2M-H	C27H44NO7P	0.360762	3.34844	0.0325058	0.0959049	0.287497	1.22052	451408	369849	480861	341220	773119	449245	805301	550174	209200	118084	499733	320589	311674	535165	339954	447909	311469	262366	679536	204608	443133	430540	568324	457592
1.56_190.0445n	171.027	1.56393	neg	1-Nitro-3,5-dinitroso-1,3,5-triazinane	HMDB0253137						HXLUHUHPTTZBCS-UHFFFAOYSA-N	Organoheterocyclic compounds	Triazinanes	1,3,5-triazinanes	*	39.4	1.09	M-H2O-H, 2M-H	C3H6N6O4	-3.09405	3.29486	1.37861e-12	3.53243e-10	0.964864	1.95188	84171.1	43123.1	104151	123030	58591	25150	94724	71261.6	110001	100451	79257.8	63470.4	110673	126931	61449.1	97789.1	56284.9	81297.9	89346.9	58823.5	70704.2	102228	89114.7	63374.9
3.55_965.3318n	966.339	3.54537	pos	Disialosyl galactosyl globoside	HMDB0006588	58474			126334	71764-07-3	SKJCZIMWAATHMG-CZYIXMLQSA-N	Organic oxygen compounds	Organooxygen compounds	Carbohydrates and carbohydrate conjugates	*	43.3	22.7	M+H, M+Na	C36H59N3O27	-1.84307	3.27536	1.21933e-06	4.42997e-05	0.97966	1.972	104700	53093.1	201226	74574.5	162482	118492	113679	58755.8	40913.2	116656	95026.2	76700.6	65967.3	106454	178679	157493	180921	60186.5	64894.2	29547.8	139680	71667.9	94231.9	109921
6.10_350.1198n	351.127	6.09747	pos	Prodiamine	HMDB0256792	72645		C18884	34469	29091-21-2	RSVPPPHXAASNOL-UHFFFAOYSA-N	Benzenoids	Benzene and substituted derivatives	Aniline and substituted anilines	*	41	13.8	M+H, M+Na	C13H17F3N4O4	-1.24951	3.24959	0.0369687	0.104892	7.44518	174.27	71950.2	412.867	26.495	1230.2	826.427	1800.03	868234	421.889	24350.8	203.003	517.513	14329.7	154048	40.4382	94.4235	514747	449.138	153.66	126.525	307.328	1865.05	386.192	550.481	930.271
8.63_736.3057n	759.295	8.62817	pos	Hydroxy Ritonavir	HMDB0061044	442333			71749331		CLEDZMPJHBBTNZ-QJANCWQKSA-N	Organic acids and derivatives	Hydroxy acids and derivatives	Medium-chain hydroxy acids and derivatives	*	45.6	34.6	M+Na, M+K, M+H	C37H48N6O6S2	-2.74741	3.22752	0.00103352	0.00730922	9.90397	958.058	78948.2	82.4044	97.4883	151.335	2.78598e-10	131.493	275500	243.536	117378	2.78598e-10	190515	2.78598e-10	355367	19254.3	400917	69590.9	233570	240139	8070.52	109.726	2.78598e-10	76955.2	439996	135.747
0.69_163.1154m/z	163.115	0.694967	pos	(S1)-Methoxy-3-heptanethiol	HMDB0032380	88407			12009861	400052-49-5	HRYCNFLXCKVTER-QMMMGPOBSA-N	Organic oxygen compounds	Organooxygen compounds	Ethers	*	38.3	0	M+H	C8H18OS	2.00656	3.14847	1.56697e-05	0.000305238	0.512633	1.42665	159336	111685	173634	138099	103246	214350	258553	123533	196182	117248	139708	193954	140427	259815	186718	192008	140665	70232.1	123964	112709	119456	151552	162352	131788
3.55_944.3572m/z	944.357	3.54537	pos	TRYPSINOGEN	HMDB0259306				155885873		NDIORHLFYZGYPG-UHFFFAOYSA-N	Organic acids and derivatives	Carboxylic acids and derivatives	Amino acids, peptides, and analogues	*	49.2	54	M+Na	C39H55N9O17	-3.93124	3.06412	8.11132e-07	3.25528e-05	0.979316	1.97153	90035.9	45668	173956	63008.3	142515	105063	98332.9	53000.1	37233	103677	79393.3	62515.8	60685.2	91384	147208	137831	156595	51147.9	60255.5	24831.7	110615	63412.9	81387.1	94566.2
2.61_194.1152n	217.104	2.61277	pos	Tetraethylene glycol	HMDB0094708				8200		UWHCKJMYHZGTIT-UHFFFAOYSA-N	Organic oxygen compounds	Organooxygen compounds	Ethers	*	42.6	17.1	M+Na, M+K, M+H	C8H18O5	-1.37235	3.04334	4.48069e-05	0.000648921	0.886544	1.84874	87724	47450.7	61066.8	57024.4	216449	147806	184429	79698.8	71862.9	53016.8	46455.7	60268.7	40154.7	77806.2	53695.5	48079.6	57203	55147.5	74550.5	26674.1	45113.6	49085.1	59569.2	59472.7
4.57_278.1626n	279.17	4.56803	pos	Phenylalanylleucine	HMDB0253025				4078229		RFCVXVPWSPOMFJ-UHFFFAOYSA-N	Organic acids and derivatives	Carboxylic acids and derivatives	Amino acids, peptides, and analogues	***	64.5	37.6	M+H, M+Na	C15H22N2O3	-1.65778	2.9962	2.87378e-07	1.45039e-05	-1.19421	0.437025	35032	80160.1	75411.3	7193.99	5465.83	5901.26	24160.9	53978.9	40986.5	5849.59	68967.2	46559.7	69833.2	25534	24930.9	5421.5	37015.9	36167.5	43353.4	47628	48578.2	29653.7	61824.8	65173
0.62_146.1053n	147.113	0.619883	pos	2,5-Diamino-2-methylpentanoic acid	HMDB0248233				2113		LNDPCYHWPSQBCA-UHFFFAOYSA-N	Organic acids and derivatives	Carboxylic acids and derivatives	Amino acids, peptides, and analogues	***	65.2	44.2	M+H-H2O, M+H	C6H14N2O2	-1.59971	2.8963	5.79598e-05	0.000801027	0.447464	1.36364	128323	94103	122113	95014.5	158983	104012	179328	122469	140883	57616	172199	137209	86492.8	106900	98643.1	225125	108293	116668	112708	91911.2	137446	130781	99325.6	79188
4.47_748.3741n	749.381	4.47228	pos	Hypromellosum	HMDB0256007	43376			24832095		VUKAUDKDFVSVFT-UHFFFAOYSA-N	Organic oxygen compounds	Organooxygen compounds	Carbohydrates and carbohydrate conjugates	*	41.3	12	M+H, M+Na	C32H60O19	1.62955	2.88539	0.00041386	0.00360882	-0.581753	0.668152	113931	170517	163681	238679	2442.78	18382.2	129127	94260	104823	105148	137888	155156	71510.7	199897	168117	12486	109089	128439	51326.7	249920	18307.8	175385	116100	103901
8.48_545.3052m/z	545.305	8.48347	pos	Anadur	HMDB0248377				21917753		PQKRYXHYWWQULJ-UHFFFAOYSA-N	Lipids and lipid-like molecules	Steroids and steroid derivatives	Steroid esters	*	37.1	0.415	M+K	C33H46O4	4.72773	2.79777	0.0050959	0.0248892	12.356	5242.47	58242.9	11.1098	2.78598e-10	110.412	2.78598e-10	2.78598e-10	58388.4	2.78598e-10	267561	2.78598e-10	74540.3	2.78598e-10	98203.1	350804	102189	83262.9	192881	40027.4	6250.79	0.380217	2.78598e-10	64219.6	508127	1.55238
13.11_773.5921n	796.581	13.112	pos	PE(18:1(11Z)/20:0)	HMDB0009031	60449		C00350	53479630		HPHYBSPOEJMPAN-MITQYPHISA-N	Lipids and lipid-like molecules	Glycerophospholipids	Glycerophosphoethanolamines	*	39.9	20.8	M+Na, M+K	C43H84NO8P	-1.72173	2.79609	0.00576393	0.027311	0.185482	1.1372	497659	437619	402476	460539	474982	398233	543864	410330	452015	402579	599363	572085	589337	607978	577821	507511	575827	553468	750262	348640	352870	430177	497175	549213
10.49_425.3498n	426.357	10.4856	pos	2-Hydroxyhexadecanoylcarnitine	HMDB0013337						HOAMADDCQBUDDY-JCKUYFFHSA-N	Lipids and lipid-like molecules	Fatty Acyls	Fatty acid esters	***	65.8	41.2	M+H, M+K, M+Na	C25H47NO4	-1.69851	2.79321	0.0160366	0.0581262	-0.368985	0.774327	205280	265108	210390	166978	232819	98717.7	309201	164538	138599	132675	242691	254412	245378	127776	241241	137976	166940	290665	239731	99697.8	160510	137419	207424	180965
0.71_113.0587n	136.048	0.711183	pos	Creatinine	HMDB0000562	8		C00791	588	60-27-5	DDRJAANPRJIHGJ-UHFFFAOYSA-N	Organic acids and derivatives	Carboxylic acids and derivatives	Amino acids, peptides, and analogues	***	64.5	59.1	M+H, M+Na, M+K	C4H7N3O	-1.84318	2.78743	0.000711618	0.00542426	0.331867	1.25864	269378	214023	309814	233398	337538	337684	258647	148477	247478	269038	224415	306744	174568	351323	349802	227056	411108	281732	164141	229740	208291	443640	210229	160483
12.50_269.2257m/z	269.226	12.5001	pos	Vitamin A	HMDB0000305		LMPR01090001	C17276	445354	68-26-8	FPIPGXGPPPQFEQ-OVSJKPMPSA-N	Lipids and lipid-like molecules	Prenol lipids	Retinoids	***	57.8	94.9	M+H-H2O	C20H30O	-2.26137	2.7669	1.93418e-09	2.14759e-07	-0.732011	0.602064	57139.1	94905.3	95306.7	15921	101979	110596	62910.4	76091.5	46793.3	16654.9	24866.1	57327.2	74601.1	46262.1	34546.3	52851.9	30957.5	39730.8	67395.4	43868.9	65387.7	65904.8	42008.1	50056.6
7.13_313.2248n	314.232	7.13047	pos	9-Decenoylcarnitine	HMDB0013205		LMFA07070048		53481651		GOOOCIIXFLVRAG-UHFFFAOYSA-N	Lipids and lipid-like molecules	Fatty Acyls	Fatty acid esters	***	58.3	87.4	M+H, M+Na	C17H31NO4	-1.60288	2.76373	2.12713e-09	2.28563e-07	-1.08208	0.472348	28131.8	59557.3	32257.7	28466.2	72015.5	25583.6	26268.5	28846.5	35338.1	32752.9	19284.3	60359.1	19887.5	25481.2	19211.4	16781	23179.1	34800.5	17424.8	21415.2	19496.2	28778.2	25603.1	24613
15.00_577.4813m/z	577.481	15.004	pos	DG(18:3(9Z,12Z,15Z)/15:0/0:0)	HMDB0007300	58852			53478142		MJEVTNQRFPLLCH-QECOYPFHSA-N	Lipids and lipid-like molecules	Fatty Acyls	Lineolic acids and derivatives	*	49.7	62.6	M+H	C36H64O5	-2.43112	2.76366	0.00118965	0.00810416	-0.831749	0.561848	50322.6	89566.3	113808	95549.8	54059.1	66931.3	29566.7	122783	6147.85	107298	17506.7	7778.63	82285.4	68918	52887	21993.8	27175.1	56963.1	33124.7	226552	105631	32696.5	45153.4	17095.3
6.73_419.2078m/z	419.208	6.73482	neg	Macrophorin B	HMDB0030456				131751020		ZJZYSAJQOPJREK-UHFFFAOYSA-N	Organic oxygen compounds	Organooxygen compounds	Carbonyl compounds	*	56.8	86	M+FA-H	C22H30O5	0.747953	2.69851	0.00522597	0.0254127	12.5317	5921.49	49961.8	8.43737	2.78598e-10	2.78598e-10	26438.7	118247	105603	2.78598e-10	10545.3	2.78598e-10	107302	2.78598e-10	2.78598e-10	302676	2.78598e-10	42951.8	2.78598e-10	2.78598e-10	2.78598e-10	2.78598e-10	1723.6	84014.3	479491	1752.67
11.74_433.2360m/z	433.236	11.7355	neg	LysoPA(18:2(9Z,12Z)/0:0)	HMDB0007856				20835023		ZQTAMPRZFOOEEP-HZJYTTRNSA-N	Lipids and lipid-like molecules	Glycerophospholipids	Glycerophosphates	***	72.5	67.2	M-H	C21H39O7P	-0.0825016	2.69685	1.08708e-05	0.000238227	1.16904	2.24862	67631.7	30077	125745	44185.9	78797	41086.4	147830	108596	12764.5	5278.91	39389.2	19377.7	37122.3	8895.75	22545.7	55478.7	69812.4	76182.5	72048.1	47620.6	58645.9	11795.3	11415.7	93604.3
4.84_661.2535m/z	661.253	4.84415	neg	Ciprofloxacin	HMDB0014677	1772		C05349	2764	85721-33-1	MYSWGUAQZAJSOK-UHFFFAOYSA-N	Organoheterocyclic compounds	Quinolines and derivatives	Quinoline carboxylic acids	**	46.4	0	2M-H	C17H18FN3O3	-8.61117	2.66308	0.00423847	0.0216539	-0.449856	0.732116	161017	219933	224544	222345	14250.5	31124.8	45511.8	112361	216494	167764	196728	73929.2	151933	236102	161951	44371.7	182491	159154	181818	222665	48603.8	360280	98074	105859
12.65_551.3941n	552.401	12.6489	pos	LysoPC(20:0/0:0)	HMDB0010390	40311	LMGP01050045	C04230	24779473	108341-80-6	UATOAILWGVYRQS-HHHXNRCGSA-N	Lipids and lipid-like molecules	Glycerophospholipids	Glycerophosphocholines	***	67.2	79	M+H, M+Na	C28H58NO7P	-1.77847	2.64133	2.81444e-08	2.23212e-06	-0.995729	0.501483	29469.6	58764.9	24994.5	11902.4	45106.1	28558.1	22326.4	45394.7	11400	2983.72	27275.6	19934.3	37389.6	14655.5	13379	41519.5	24906.1	22627	60452.8	35452.6	35276.6	16690.7	39572.3	34392.9
13.11_105.0425m/z	105.042	13.112	pos	Dihydropyridazine	HMDB0251325	321650			426233		BKWQKVJYXODDAC-UHFFFAOYSA-N	Organoheterocyclic compounds	Diazines	Pyridazines and derivatives	*	41.4	14	M+Na	C4H6N2	1.98431	2.63439	0.0170766	0.0606418	0.147878	1.10794	411541	371448	325579	356928	440198	324154	475403	361826	612242	361495	427097	432658	394699	468167	466079	534014	432582	453699	518206	284203	332836	501805	343065	325116
9.02_343.2718n	344.279	9.01935	pos	Dodecanoylcarnitine	HMDB0002250	6573					FUJLYHJROOYKRA-QGZVFWFLSA-O	Lipids and lipid-like molecules	Fatty Acyls	Fatty acid esters	*	57.5	93.1	M+H, M+Na	C19H37NO4	-1.33061	2.59407	7.8722e-06	0.000185974	-0.877936	0.544145	37280.2	68511.4	43994.1	50818.1	75040	21333.7	57612.2	44350.9	49981.5	41879.9	23412.4	41765	39106.5	30931.4	27242.4	14718.3	19782.5	45314.4	11569.9	20616.8	19803.3	25956	38245.9	42664.8
10.69_431.3150m/z	431.315	10.6858	pos	Kuguacin E	HMDB0302099						FGMDCYOFHYPQLK-OWVJKPIWSA-N	Lipids and lipid-like molecules	Prenol lipids	Sesquiterpenoids	***	60.4	48.6	M+H	C27H42O4	-1.44965	2.48622	2.13436e-08	1.86492e-06	-0.827566	0.563479	37612	66749.5	25060.8	38238.2	21687.5	36322.4	25048.8	74661.8	27836.6	21316.3	25671.4	28024.3	35469.9	24793.2	21191.8	33118.3	10225.6	16991.6	45064.4	34934.8	35443.4	44293.8	30838.6	46016.7
14.15_593.4788m/z	593.479	14.1509	neg	Cohibin A	HMDB0031168				131751147		GFUJWCRMULHYHE-QOCHGBHMSA-N	Lipids and lipid-like molecules	Fatty Acyls	Fatty alcohols	*	38.4	0	M+FA-H	C35H64O4	0.171637	2.47941	8.88572e-05	0.00112115	-0.806727	0.571677	41542.3	72667.4	64824	69574.7	65962.2	53999.3	53636.9	108450	18032.1	28406.4	24689	7118.66	51820	45732.2	63192.6	40116.6	20525.3	47582	41973.3	140014	57622.6	46642.6	35431.2	18833
6.99_369.1742m/z	369.174	6.99223	neg	Piperonyl sulfoxide	HMDB0258607	72888		C19147	8442	120-62-7	ATTZFSUZZUNHBP-UHFFFAOYSA-N	Organoheterocyclic compounds	Benzodioxoles	Unclassified	*	39.6	2.04	M+FA-H	C18H28O3S	0.267718	2.45919	0.0120826	0.0469628	-0.729053	0.6033	56040.2	92889.5	140737	38556	8496.25	43066	6956.86	41817.7	2569.59	8454.94	16992.8	39600.8	73194.5	12362.7	134615	33005.7	52576.3	62717.4	7406.82	168574	97859.4	43431.7	115317	6157.61
0.76_380.0194n	403.009	0.762083	pos	6-Thioxanthine 5'-monophosphate	HMDB0060418	71265		C16618	3081384	3237-49-8	WMRIOGFRJLQENF-UUOKFMHZSA-N	Organoheterocyclic compounds	Diazines	Pyrimidines and pyrimidine derivatives	*	39.4	8.09	M+H, M+Na	C10H13N4O8PS	0.701485	2.44295	5.53046e-07	2.63171e-05	-0.680902	0.623775	42578.2	68258.9	74723.2	47028.4	33042.5	25433.3	15550	27804.4	39284.3	64253.2	56467.9	53976.8	22444.3	31683.8	25634	14676.8	15831.6	56769.4	66063	76211.7	28759.9	57756.3	35414.7	33826.5
0.69_203.1499m/z	203.15	0.694967	pos	Symmetric dimethylarginine	HMDB0003334	44873			169148	30344-00-4	HVPFXCBJHIIJGS-LURJTMIESA-N	Organic acids and derivatives	Carboxylic acids and derivatives	Amino acids, peptides, and analogues	***	64.5	54.8	M+H	C8H18N4O2	-1.72472	2.34216	1.6534e-05	0.000312925	0.527591	1.44152	75692.8	52509	81646.3	50085.1	82840.5	90001.4	88429.6	32600	113929	74940.8	56105.8	111530	54749.4	125169	54505	77174.1	106753	104732	47613.4	59447.9	25276.5	94740.9	58165.7	29406.4
2.65_204.9807m/z	204.981	2.65252	neg	5-Sulfoxymethylfurfural	HMDB0059752	435498			154718		WVMJEBICTINBRO-UHFFFAOYSA-N	Organic oxygen compounds	Organooxygen compounds	Carbonyl compounds	*	51.6	67.8	M-H	C6H6O6S	-2.7613	2.34005	0.000483234	0.00411079	-3.31747	0.10031	3898.74	38867	53391.4	23.9888	2755.02	5344.01	57.476	4410.36	120.317	355.162	52.544	549.618	738.719	39.2373	354.756	67.4071	30.7103	46.1724	40.5881	1778.4	23.4895	6139.72	54.6117	252.29
1.00_132.0243n	150.058	0.999867	pos	3-Methyl sulfolene	HMDB0059667	343032			70941		FAYFWMOSHFCQPG-UHFFFAOYSA-N	Organoheterocyclic compounds	Dihydrothiophenes	Unclassified	*	38.4	3.02	M+H, M+NH4	C5H8O2S	-1.28721	2.33894	3.81051e-05	0.00057958	0.639825	1.55814	62845.1	40333.4	47147	61490	60728.8	56089.9	96142.6	51591.1	50512.4	19781	81064.2	54010.8	56258.8	43731.5	41997.5	106763	30770.5	44779.2	38511.3	33363.6	71600.8	60431.1	62950.9	43940.1
4.80_351.1579n	352.165	4.80473	pos	Phenylalanyltryptophan	HMDB0029006	85904			134906	24587-41-5	JMCOUWKXLXDERB-WMZOPIPTSA-N	Organic acids and derivatives	Carboxylic acids and derivatives	Amino acids, peptides, and analogues	***	67.6	93.5	M+H, M+Na	C20H21N3O3	-1.16108	2.28547	7.27398e-07	3.06704e-05	-1.1154	0.461563	26779.8	58019.7	45524.3	5686.95	4222.99	1018.68	40031.1	108724	9312.93	753.719	12064.1	4267	30814	12674.4	4489.91	24984.9	22594.9	40329.7	82372.7	23999.8	23739.9	8583.07	25469.5	32383.9
4.13_246.1697m/z	246.17	4.12808	pos	Isovalerylcarnitine	HMDB0000688		LMFA07070076		6426851	31023-24-2	IGQBPDJNUXPEMT-UHFFFAOYSA-N	Lipids and lipid-like molecules	Fatty Acyls	Fatty acid esters	***	60.5	56.4	M+H	C12H23NO4	-1.03533	2.28142	0.00202679	0.0122318	0.900413	1.8666	70645	37846.9	45498.9	74312.3	85874.8	81669.6	78572.4	42406.4	97065.4	46275.4	71211.7	71427.7	49325	77293.9	68477.6	83535.8	43504.9	27256.5	36817.2	46302.3	53840.6	77178.1	29485.4	39763.9
1.36_133.1051m/z	133.105	1.35512	pos	2-Heptanethiol	HMDB0032303	88347			522071	628-00-2	DAZNOIJJVKASGS-UHFFFAOYSA-N	Organosulfur compounds	Thiols	Alkylthiols	*	37.8	0.279	M+H	C7H16S	4.26947	2.27422	0.000179097	0.00194323	0.325727	1.2533	127864	102022	163506	155576	138995	84433.5	115727	101168	98670.9	103470	133924	101955	123179	145491	106613	160468	149720	116858	129085	112239	153167	136087	82393.6	89182.4
10.49_590.3468m/z	590.347	10.4888	neg	LysoPC(20:3(5Z,8Z,11Z)/0:0)	HMDB0010393	61703	LMGP01050139	C04230	53480467	1199257-41-4	YHGXYYIGHBPDMX-BUTFDPNWSA-N	Lipids and lipid-like molecules	Glycerophospholipids	Glycerophosphocholines	*	58.4	95.5	M+FA-H	C28H52NO7P	0.829855	2.24459	0.00023074	0.00230118	-0.605338	0.657317	51951.7	79035.9	70425.8	49424.8	57227.8	88800.7	43333.2	70662.3	22455.2	26102.7	60599.3	27537	57525.6	28194.4	30326.5	24912.5	68692.8	30339.3	85938.9	82012.6	75780.9	51956.4	56240.6	92259.1
10.86_320.2351n	319.228	10.8628	neg	20-Hydroxyeicosatetraenoic acid	HMDB0005998	35316	LMFA03060009	C14748	5283157	79551-86-3	NNDIXBJHNLFJJP-DTLRTWKJSA-N	Lipids and lipid-like molecules	Fatty Acyls	Fatty acids and conjugates	***	66.4	65.3	M-H2O-H, M-H	C20H32O3	-0.0250281	2.20926	0.000887042	0.00650823	1.68371	3.21253	55776.1	17362.1	68216.1	116161	43005.6	197420	12991.2	17899.3	10782	5793.03	48255.1	84548.1	122095	1696.07	99876.3	32124.8	31221.4	9740.14	37406.4	2626.71	264764	3399.01	3729.94	1840.24
9.45_370.2947m/z	370.295	9.45272	pos	Tetradecenoylcarnitine	HMDB0258884				129631631		JPZLYVBUZGYFKZ-UHFFFAOYSA-N	Lipids and lipid-like molecules	Fatty Acyls	Fatty acids and conjugates	***	63.4	42.7	M+H	C21H39NO4	-1.27671	2.20556	0.00944317	0.0390748	-0.585363	0.666482	64305.6	96485.2	94735.1	76243.3	144468	24718.7	81877.3	69194.3	79560.3	58919.4	52338.3	61992.8	67313.2	58969.3	49710.8	24163.8	56658.5	76147.8	26861.9	32183.4	38389.6	38606.8	65763.8	63052.3
0.77_224.9792m/z	224.979	0.77085	neg	Thiophene, 2-nitroso-	HMDB0259028				19436883		KFYLNCXBNKZPQI-UHFFFAOYSA-N	Organoheterocyclic compounds	Heteroaromatic compounds	Unclassified	*	37.6	0	2M-H	C4H3NOS	-2.46239	2.18329	4.81569e-10	5.94113e-08	-0.411695	0.75174	57277.5	76193.3	67572.3	57386.8	52672.2	48017.1	44290.2	40554	68126.9	65722.1	75805.4	64414.7	44178.4	57681.7	56637.5	42194.2	44125.1	64343.1	55786.7	63199.5	42410.9	70066.6	52430.6	59722.5
1.47_217.1312n	218.138	1.46765	pos	Propionylcarnitine	HMDB0000824	965		C03017		20064-19-1	UFAHZIUFPNSHSL-MRVPVSSYSA-O	Lipids and lipid-like molecules	Fatty Acyls	Fatty acid esters	***	61	68	M+H, M+Na, M+K	C10H19NO4	-1.10687	2.14644	0.000636765	0.00500251	0.586693	1.5018	110900	73844.7	118144	110908	91977.3	107863	85286.4	93425.3	171852	100457	72143.8	146285	79471	120611	63247.7	109579	72899.7	42224.6	102524	59706.6	109442	148252	92777.5	89516.3
12.02_262.2291n	263.236	12.0157	pos	6,10,14-Trimethyl-5,9,13-pentadecatrien-2-one	HMDB0034495	89972			1711944	762-29-8	LTUMRKDLVGQMJU-HSVQFRAPSA-N	Lipids and lipid-like molecules	Prenol lipids	Diterpenoids	**	61.2	22.1	M+H-H2O, M+H	C18H30O	-2.05241	2.1413	2.09839e-05	0.000373472	2.10022	4.28774	27363.2	6381.72	18447.9	11697.8	57446.3	57739.3	34275.7	25397	4951.96	16505.9	4594.82	27681.1	15636.1	43579.7	2757.87	50755.5	6862.19	14312.3	100381	7758.48	8368.06	7331.64	31778.7	31514.2
14.65_595.4948m/z	595.495	14.6475	neg	Artemoin A	HMDB0033604	89406			129011028		KKUONIIRIFHWJC-UHFFFAOYSA-N	Lipids and lipid-like molecules	Fatty Acyls	Fatty alcohols	*	56.3	84.8	M+FA-H	C35H66O4	0.876026	2.10933	0.00121188	0.00820342	-0.674156	0.626699	45667.3	72869.7	45489.8	36457.6	55598.3	103995	59905.5	137060	15284.8	38975	17789.4	8850.46	55066.3	39192.4	162979	29071.9	51858.5	27546.9	47193.4	107540	42018	45632	36340.5	18540.2
0.69_244.0787m/z	244.079	0.694967	pos	(2R,5S)-5-Amino-1,2,6,7-tetrahydroxyoctane-3,4-dione	HMDB0255319				76090650		KFTDHDXFEXLYOC-UHFFFAOYSA-N	Organic oxygen compounds	Organooxygen compounds	Carbohydrates and carbohydrate conjugates	***	57.9	36.1	M+Na	C8H15NO6	-1.90991	2.07138	1.22353e-06	4.42997e-05	0.714975	1.64146	52062.1	31717	56646.1	54120.7	35715.9	57353.4	47255.7	28803	52647.6	94257.5	48233.9	60412.1	33425.2	126061	39458.5	54452	50262	52933.9	32789.8	69567.4	23980.1	64239.7	52317.2	34554.2
10.87_302.2240n	303.231	10.8712	pos	Oxendolone	HMDB0255978				4620		FCKLFGKATYPJPG-UHFFFAOYSA-N	Lipids and lipid-like molecules	Steroids and steroid derivatives	Estrane steroids	***	65.4	42.9	M+H-H2O, M+H	C20H30O2	-1.8735	2.06267	0.00178268	0.0111829	1.79184	3.46256	52511.4	15165.5	69571.1	89151.8	41835.3	207120	13667	20535	7219.17	4025.41	40252.3	68195.8	120379	1343.57	79423.2	26438.1	31212.4	7923.33	32187.5	2427.33	301687	3141.98	3394.71	1741.49
13.11_794.5651m/z	794.565	13.112	pos	PE-NMe2(22:1(13Z)/14:1(9Z))	HMDB0114438				131821545		AKYDNAVOQYLPSB-DUZKARGPSA-N	Lipids and lipid-like molecules	Glycerophospholipids	Glycerophosphoethanolamines	*	41.3	29.8	M+Na	C43H82NO8P	-2.53861	2.04592	0.0393706	0.110297	0.155514	1.11382	551890	495493	386550	437852	591282	386267	536711	453064	804026	548977	732319	555133	679324	542623	614417	562207	670600	540218	874759	359444	430156	486236	555615	618332
8.48_471.2226m/z	471.223	8.47505	neg	Cichorioside N	HMDB0302058						PBKSUDBCJRZUBN-SNLBVQBNSA-N	Lipids and lipid-like molecules	Prenol lipids	Terpene glycosides	*	40.1	7.45	M+FA-H	C22H34O8	-2.25901	2.03711	0.000396977	0.00354512	15.044	33783	23517.4	0.696133	2.41484	44.052	2.74721	10.7461	44571.4	0.341881	100822	4.67523	44829.1	0.346802	45094.5	108170	62897.7	50667.1	81376.9	31566.3	3748.11	1.06633	1.0741	41452	121499	4.45575
8.29_342.2635m/z	342.263	8.28618	pos	trans-2-Dodecenoylcarnitine	HMDB0013326				53481671		JEOZLTJHDSKQIT-CLVCIHKQSA-N	Lipids and lipid-like molecules	Fatty Acyls	Fatty acid esters	***	59.9	39.5	M+H	C19H35NO4	-1.19179	1.9769	0.000311627	0.00293229	-0.68064	0.623889	36779.5	58952	44285	44941.6	80583.4	23054.8	45593.5	44722.6	57838.7	36138.3	27983.5	42933.3	40820.2	34915.8	26148.8	16907.6	35151.1	30269.4	15098.8	15435.3	21685	24305.8	41024.1	34221.2
7.24_329.0620m/z	329.062	7.24467	neg	Almecillin	HMDB0248169				11330		QULKGELYPOJSLP-UHFFFAOYSA-N	Organic acids and derivatives	Carboxylic acids and derivatives	Amino acids, peptides, and analogues	*	37.5	4.73	M-H	C13H18N2O4S2	-4.65647	1.95023	0.0293032	0.0893854	-0.666874	0.62987	59837.5	94999.8	240208	12679.9	68212.6	30904.3	62645.2	11446.8	30640	5212.39	48799.3	33278.3	1675.56	71295.5	232840	27402.9	106081	46428	49695.8	5396.88	24656.7	97374.6	90020.2	16420.3
0.69_104.1072m/z	104.107	0.694967	pos	Cyclopentanol	HMDB0302463	65703		C02020	7298	96-41-3	XCIXKGXIYUWCLL-UHFFFAOYSA-N	Organic oxygen compounds	Organooxygen compounds	Alcohols and polyols	*	45.2	33.9	M+NH4	C5H10O	2.19259	1.94051	0.000132437	0.00151597	0.334294	1.26076	121714	96540.3	137981	109634	181568	127166	123041	105599	57956.4	84240.8	134674	141205	152515	57000.1	116527	115890	155588	94491.1	146510	67557.5	137989	99381.5	79129	126916
14.43_580.2309n	581.238	14.434	pos	biliverdin-IX-alpha	HMDB0304275						QBUVFDKTZJNUPP-UHFFFAOYSA-L	Organoheterocyclic compounds	Tetrapyrroles and derivatives	Bilirubins	*	50	65.6	M+H, M+Na	C33H32N4O6-2	-2.17773	1.93216	0.0428028	0.116579	-0.793191	0.577066	43694.3	75718	13495.7	6396.4	3727.34	53387.6	34547	51439.3	29822.5	3944.14	99422.9	90609.5	289372	225.447	102053	34806.9	38075.4	28449.4	16967.4	312.279	30944.9	188961	48085.9	9787.93
5.64_308.2194n	331.209	5.63912	pos	1,2,3-Tris(1-ethoxyethoxy)propane	HMDB0037162	92130			5362567	67715-82-6	NSVOKCWMHBVBIU-UHFFFAOYSA-N	Lipids and lipid-like molecules	Glycerolipids	Unclassified	*	39	0	M+H, M+Na	C15H32O6	-1.65241	1.91693	0.0157801	0.0573213	-1.20445	0.433936	36243.1	83521.7	22355.1	22150.5	96435.4	40092.8	31920.6	15248.8	21662.2	20603.1	14928.1	43686	21036	35458.3	24903.3	30731	22810.3	18416.5	41305.6	20322.5	178931	17313	20114.3	17880.9
14.64_566.4103m/z	566.41	14.6357	pos	Chromoionophore I	HMDB0250212				4403211		MYWBZQJIXVRCJC-UHFFFAOYSA-N	Organoheterocyclic compounds	Benzoxazines	Phenoxazines	*	36	4.3	M+H-H2O	C38H53N3O2	-0.405602	1.85809	0.000951606	0.00681677	-0.500201	0.707008	55208.9	78088	45927.9	19411.6	46303.1	72052.5	44177.6	49249.7	11391.2	39356.5	40492	56539.8	97104.4	87758.3	49026.9	48015.6	62464.3	56372.6	102832	29116.5	71199.9	56045.6	107198	42164.1
0.60_164.0666m/z	164.067	0.60205	pos	Ammonia aspartate	HMDB0248341				129713638		GOVCRMWFUKQONY-UHFFFAOYSA-N	Organic acids and derivatives	Carboxylic acids and derivatives	Amino acids, peptides, and analogues	*	41	23.3	M+NH4	C4H6N2O4	0.282678	1.8385	0.000246081	0.00243233	0.394923	1.31487	76685.5	58321.6	36702.7	47188.7	78311.2	80254.7	131184	44763.5	103171	64150.1	78092	115089	42303.9	49344.6	58971.5	85060.5	75700.9	68991.5	128568	63054.1	78049.9	53037.9	101798	70801.3
11.64_370.1828m/z	370.183	11.6395	pos	N-Lauroyl Methionine	HMDB0242037				89490		PFSGUIFKRGNSHV-UHFFFAOYSA-N	Organic acids and derivatives	Carboxylic acids and derivatives	Amino acids, peptides, and analogues	*	39.5	9.47	M+K	C17H33NO3S	4.70276	1.8374	6.66955e-07	2.92319e-05	1.38245	2.6071	24254	9303.06	27134.8	37284.2	25357	25855	29263	47277.4	9478.13	7083.07	11697	5955.28	15536.8	6362.48	32699.6	26628.3	12720.9	13940.3	10922.2	5855.55	38772.6	8350.38	6979.41	9669.77
3.39_158.0400n	176.074	3.39157	pos	S-(4,5-Dihydro-2-methyl-3-furanyl) ethanethioate	HMDB0037786	92601			20831821	26486-14-6	YDYAMYYOQBGPRX-UHFFFAOYSA-N	Organoheterocyclic compounds	Dihydrofurans	Unclassified	*	38.8	0.854	M+H, M+NH4	C7H10O2S	-1.01433	1.83095	0.000584301	0.00474858	0.639547	1.55784	70213.9	45071.4	75691.8	47343.2	77532	86140.3	98967.3	100877	37199	40560.1	19750.5	47515.1	48316.4	21119.4	10022	89604.2	23380.1	54423.6	96196.5	130612	19507.6	79725.6	24924.8	109263
8.51_342.2635m/z	342.264	8.50995	pos	Dodecenoylcarnitine	HMDB0251567				129664620		VFYGOZNDDVMNNT-UHFFFAOYSA-N	Lipids and lipid-like molecules	Fatty Acyls	Fatty acids and conjugates	*	53.3	71.9	M+H	C19H35NO4	-1.06245	1.81431	2.74345e-09	2.68777e-07	-0.945222	0.51935	13797.3	26566.4	16109.9	16036.1	26427.1	11706	11027.4	13402.4	16407.9	17783.9	11238.9	25089.6	11993.9	10721.8	14045.9	7004.48	13616.4	10269.6	10561.2	8977.21	8907.42	13223.3	11133.1	11221.3
3.37_117.0545m/z	117.054	3.36648	neg	1,2-Diacylglycerol-LD-PE-pool	HMDB0062269				8285	115-77-5	WXZMFSXDPGVJKK-UHFFFAOYSA-N	Organic oxygen compounds	Organooxygen compounds	Alcohols and polyols	*	37.7	0	M-H2O-H	C5H12O4	-9.17688	1.80017	0.000183962	0.00197449	0.531804	1.44574	75835.6	52454.7	147151	134951	44692.2	43434	59221.3	48503.2	189548	98026.7	66997.9	66754	59716.9	59045	41095.3	69514.6	69701.5	64092	47245.9	77963.2	65811.7	79473	74864.6	61090.3
12.41_303.2329m/z	303.233	12.4112	neg	12R-hydroxy-5Z,8Z,12Z-eicosatrienoic acid	HMDB0062290	36270	LMFA03050012		5283149		RFAKHEWADWLSJX-ZIQRGBBDSA-N	Lipids and lipid-like molecules	Fatty Acyls	Eicosanoids	***	65.6	61.5	M-H2O-H	C20H34O3	-0.130924	1.795	0.0132955	0.0505999	0.311732	1.2412	125026	100730	116722	207654	98684.6	98992.6	156315	158920	44837.7	71740.1	118442	72018.7	221732	58870.1	130170	118948	85581.5	186746	157149	75868.5	111799	76196.4	102080	130972
8.97_367.2717n	368.279	8.96702	pos	(10Z,12E)-Tetradecadienoylcarnitine	HMDB0241375						KBLSLAYMRWEERA-UHFFFAOYSA-N	Lipids and lipid-like molecules	Fatty Acyls	Fatty acid esters	*	51.7	64.1	M+H, M+Na	C21H37NO4	-1.38705	1.79422	0.0227382	0.0746215	-0.505515	0.704409	52673.7	74777.1	78770.4	56620.6	170053	22490.9	53399.6	77622.9	71488.6	55144.2	47283.3	53385.5	52737.5	47883.8	28147.2	19771.9	25243.3	56409.8	15375.5	27717.5	28122.6	25412.7	53431.7	58887.4
15.02_577.4848m/z	577.485	15.0171	neg	Reticulatamone	HMDB0031396	87649			85315312	165905-07-7	FGTIZDFKHUXJQK-UHFFFAOYSA-N	Lipids and lipid-like molecules	Fatty Acyls	Fatty alcohols	*	38.1	0	M+FA-H	C35H64O3	1.89066	1.7855	6.77782e-05	0.00091776	-0.785857	0.580007	24406.5	42079.6	40827.2	44468.2	22694.1	47174.6	24872	48865.9	9033.55	25002.7	12275.3	4157.03	24748.9	29649.5	43352.7	20516.7	18573.4	27499.6	22385.1	67303.6	29152.5	21336	25132.4	12423.8
10.35_399.3342n	400.341	10.3549	pos	Palmitoylcarnitine	HMDB0000222	5231		C02990			XOMRRQXKHMYMOC-OAQYLSRUSA-O	Lipids and lipid-like molecules	Fatty Acyls	Fatty acid esters	***	55.4	58.7	M+H, M+Na	C23H45NO4	-1.7005	1.77525	0.033835	0.0980216	-0.246926	0.84269	136789	162324	149140	104192	197747	107190	238148	129392	102262	74616.5	142213	214287	155467	94809.8	124987	107354	74415.8	164740	154824	92914.3	128226	115559	133816	136146
0.66_188.1521n	189.159	0.66215	pos	N6,N6,N6-Trimethyl-L-lysine	HMDB0001325	6161		C03793	440120	19253-88-4	MXNRLFUSFKVQSK-QMMMGPOBSA-N	Organic acids and derivatives	Carboxylic acids and derivatives	Amino acids, peptides, and analogues	***	67.4	46.7	M+H, M+Na	C9H20N2O2	-1.82917	1.77074	0.000566208	0.00468907	0.744569	1.67547	47916.9	28599	32948.4	50106.7	99227.4	128220	47773.8	33583.1	86081.6	32985.6	42943	66754.8	17173.9	75445.3	20287.3	50705.9	63784	40431.5	43362.3	21052.7	15852	28343	52269.7	21982.5
9.06_357.0934m/z	357.093	9.0603	neg	Tipepidine	HMDB0259105	314749			50287		YDDXVAXDYKBWDX-UHFFFAOYSA-N	Organoheterocyclic compounds	Azoles	Thiazoles	*	37.5	1.73	M+FA-H	C10H16N8S2	3.98566	1.76501	1.48393e-05	0.000297769	-1.15153	0.450146	13387.9	29741.1	19519.6	2300.05	39588.7	20645.2	11330.7	10556.3	4908.04	8223.95	11237.6	10866.2	15469	12984.2	32684.4	4796.16	20107.1	6266.64	5993.34	10492.4	7986.1	10874.2	7802.93	18504.1
2.12_310.0021m/z	310.002	2.11677	neg	Flurochloridone	HMDB0252372	68841		C11100	91677	61213-25-0	OQZCSNDVOWYALR-UHFFFAOYSA-N	Organoheterocyclic compounds	Pyrrolidines	Phenylpyrrolidines	*	38.1	33.2	M-H	C12H10Cl2F3NO	0.764047	1.74875	6.10244e-12	1.12929e-09	0.706273	1.63158	33220.6	20360.9	38654.5	41288.2	40799.8	30592.8	34380.4	27603.4	18508.7	29372.5	35114.7	25238.1	27963	23280.4	37360.8	33823.3	37379	23573.4	20067.3	26273.4	36316.6	31761.5	27859.5	33402.6
5.59_213.0221m/z	213.022	5.58502	neg	4-Allylphenol sulfate	HMDB0170765				66633409	1823179-01-6	KFDHKOFCRYUXLA-UHFFFAOYSA-N	Organic acids and derivatives	Organic sulfuric acids and derivatives	Arylsulfates	*	47.5	47.7	M-H	C9H10O4S	-3.02335	1.74399	9.5762e-05	0.00117673	-2.36914	0.193561	4823.49	24919.8	9115.5	1116.66	9625.3	5678.67	9783.64	3648.95	2017.88	1315.15	1950.14	3864.77	6232.46	17016.8	1851.62	6380.74	5318.58	791.387	3634.81	2756.24	10010.6	2710.96	6386.24	2614.88
11.28_636.3498m/z	636.35	11.2773	neg	Allodesmosine	HMDB0040704	95178			101601848	129717-82-4	IQEPQBCFQPLNCF-UHFFFAOYSA-O	Organic acids and derivatives	Carboxylic acids and derivatives	Pentacarboxylic acids and derivatives	*	38.6	1.57	M-H2O-H	C30H51N6O10+	1.51556	1.74375	0.000825661	0.00611173	-0.381453	0.767664	58490.6	76193	74348.1	37711.3	79081.8	64675.3	47616.3	80196.8	15885.1	13727.4	62592.1	44561	35944.5	31467.7	36776	63329.9	53283.3	61268.6	98769	80329.5	84734.2	37441.3	45979.1	90387
5.44_383.1535m/z	383.153	5.4376	neg	16beta-OH-Dhea sulfate	HMDB0244759				53420738		UNURIUSTYBXRLV-UHFFFAOYSA-N	Lipids and lipid-like molecules	Steroids and steroid derivatives	Sulfated steroids	*	40.3	6.21	M-H	C19H28O6S	0.239705	1.71229	0.0282841	0.0869136	-1.00223	0.499228	25721.3	51522.1	28954.2	29819	1249.79	14335.8	1726.82	11170	4680.13	163833	9481.06	15120.2	42389.1	2494.77	15357.7	14934.9	25101.2	59103	17849.2	57335.2	45553.5	25286.9	14884.7	18969.5
0.73_146.1173m/z	146.117	0.7283	pos	4-Trimethylammoniobutanoic acid	HMDB0001161			C01181	725		JHPNVNIEXXLNTR-UHFFFAOYSA-N	Lipids and lipid-like molecules	Fatty Acyls	Fatty acids and conjugates	**	59.3	19.7	M+H	C7H15NO2	-1.72441	1.69101	0.00161912	0.010332	0.404486	1.32362	95295.4	71996.2	69927.1	90113.9	51159.6	142156	130281	56011.3	107027	73872.5	84368.5	107704	78995.9	114451	93637.7	79579.8	134218	40808	57661.6	35921.6	90214.1	120118	126367	94795.5
7.22_583.2566m/z	583.257	7.22008	neg	(4E,15E)-Bilirubin	HMDB0240584				5315454	69853-44-7	BPYKTIZUTYGOLE-BMNRKXRESA-N	Organoheterocyclic compounds	Tetrapyrroles and derivatives	Bilirubins	*	53.3	69.4	M-H	C33H36N4O6	0.590203	1.68068	0.0145261	0.0542449	-0.484369	0.71481	71313.9	99766.3	40420.2	55413.8	37888.3	41060.6	79071.2	221361	55828.1	31167.8	87284.4	28464.1	77889.5	23001.5	77271.2	126411	45923.3	97389	76021.9	31845.6	33246.7	176506	51820	51213.3
0.62_130.0861m/z	130.086	0.619883	pos	(1r,2s)-2-Aminocyclopentanecarboxylic acid	HMDB0242326				429614		JWYOAMOZLZXDER-UHFFFAOYSA-N	Organic acids and derivatives	Carboxylic acids and derivatives	Amino acids, peptides, and analogues	**	54.5	15.2	M+H	C6H11NO2	-0.92463	1.68052	9.34828e-05	0.00116191	0.418838	1.33685	46470.4	34761.1	45135.2	34809.1	58230.8	37875.7	62990.6	43437.2	47290.5	21439	62188.6	51646.2	32512.7	39043.2	33221.9	79571.1	39932.9	41351	42161.3	34010.4	49135.7	44850.3	36932.3	29128.5
4.84_672.2445m/z	672.244	4.84415	neg	F1alpha	HMDB0252153				72813999		JPQYDUJDUQNSHE-UHFFFAOYSA-N	Organic oxygen compounds	Organooxygen compounds	Carbohydrates and carbohydrate conjugates	*	39.5	8.15	M-H	C25H43N3O18	-3.60767	1.67763	0.00432236	0.022015	-0.451179	0.731445	62931.5	86037.3	88173	87250.8	165.962	10736.1	16256.1	45667.3	82354	67138.3	79032	29349.3	60906.6	89021.5	65707.4	18011.2	69104	62498.7	70857.5	88657.1	18681.5	142031	38870.3	42841.5
3.37_213.0821n	214.089	3.37238	pos	2-(4-Methyl-5-thiazolyl)ethyl butanoate	HMDB0032418	88442			3023838	94159-31-6	GDRZNYCKSKHESZ-UHFFFAOYSA-N	Organoheterocyclic compounds	Azoles	Thiazoles	*	40	3.1	M+H, M+Na, M+K	C10H15NO2S	-1.21053	1.67153	0.00253302	0.0145474	2.50105	5.66099	23069.6	4075.2	2784.41	3617.17	30274.7	127936	7064.27	3139.23	56982.7	2595.52	2585.91	3301.88	3638.74	3752.36	3351.88	4804.14	3636.88	3067.08	23676.7	3233.43	3143.21	37315.4	3147.1	72099.8
0.74_199.0371m/z	199.037	0.7376	neg	Diethylphosphate	HMDB0012209	62856		C06608	654	598-02-7	UCQFCFPECQILOL-UHFFFAOYSA-N	Organic acids and derivatives	Organic phosphoric acids and derivatives	Phosphate esters	*	38.8	0	M+FA-H	C4H11O4P	-3.76273	1.65748	0.000103848	0.00125503	-1.0776	0.473817	14959.6	31572.6	3102.03	4031.14	5918.79	20517.7	13876.6	1020.88	33929.4	3326.76	19424.1	9003.14	23945	4892.15	13500.3	1129.17	5000.2	9800.73	21449.9	1818.83	35260.1	8191.95	13624.2	29078.2
9.57_208.1825n	209.19	9.56605	pos	2-Cyclotetradecen-1-one	HMDB0039884	94428			6365540	55395-12-5	RYRDADIPPFMIQM-ZRDIBKRKSA-N	Organic oxygen compounds	Organooxygen compounds	Carbonyl compounds	*	48.3	44.9	M+H-H2O, M+H	C14H24O	-1.02133	1.65525	4.26685e-05	0.000626118	0.772326	1.70802	46433.9	27185.8	39184.7	18663.8	24769.2	23857.6	24083.3	43265.1	52970.8	59624	36151.2	46524.2	59524.1	83531.9	39975.3	56910.2	71966.9	87140.2	24363.7	55826.5	13075.1	95175.9	32487.1	49524.5
10.24_319.2239m/z	319.224	10.244	pos	Prostaglandin B1	HMDB0002982	408	LMFA03010131	C00959	5280388	13345-51-2	YBHMPNRDOVPQIN-VSOYFRJCSA-N	Lipids and lipid-like molecules	Fatty Acyls	Eicosanoids	**	56.9	0	M+H-H2O	C20H32O4	-8.43009	1.6396	0.000781158	0.00582813	0.129964	1.09427	183414	167613	167329	172984	163924	172240	183228	162238	249515	198241	158443	189062	208846	200335	208493	216086	194734	192296	197496	160775	188928	206128	184725	163366
9.06_209.1170m/z	209.117	9.05727	pos	5-Deoxydiplosporin	HMDB0030681	87138			131751070		CVHITWPBDVBDIQ-UHFFFAOYSA-N	Organoheterocyclic compounds	Pyrans	Pyranones and derivatives	***	49	48.7	M+H	C12H16O3	-0.928009	1.63738	7.03182e-05	0.000935615	-1.04617	0.484253	14196.5	29316.3	21576.6	3171.52	53583	22398.3	10214.9	11253.6	4495.42	7881.77	10109.3	9697.29	18320.2	14588.7	28676.6	6002.16	23286.8	6092.25	6804.36	8813.3	7097.92	11698.5	9367.57	19097.1
3.59_257.9689m/z	257.969	3.58573	neg	1-hydroxy-2-methyl-2-(E)-butenyl 4-diphosphate	HMDB0304014						MDSIZRKJVDMQOQ-UHFFFAOYSA-K	Lipids and lipid-like molecules	Prenol lipids	Isoprenoid phosphates	*	38.6	0	M-H	C5H9O8P2-3	-4.2644	1.62413	4.22672e-05	0.000622974	-1.64406	0.319954	6677.4	20869.9	1951.11	8350.1	3827.44	3837.53	22574.8	17838.7	2.78598e-10	242.54	958.102	432.558	6448.77	1240.95	1911.25	20726.5	664.085	455.806	472.85	26589	1211.28	18750.7	82.8196	1188.75
3.04_188.9856m/z	188.986	3.03587	neg	Hydroquinone sulfate	HMDB0240263	1830			161220	17438-29-8	FPXPQMOQWJZYBL-UHFFFAOYSA-N	Organic acids and derivatives	Organic sulfuric acids and derivatives	Arylsulfates	*	43.3	27.4	M-H	C6H6O5S	-3.83693	1.62086	4.77503e-05	0.000682645	-2.84486	0.139192	3151.73	22643.1	15555.5	1499.56	1521.51	6531.97	556.727	29073	102.287	568.831	2.78598e-10	7571.32	1322	577.712	9037.96	2017.07	327.574	2.78598e-10	229.069	2093.13	504.506	1884.51	2.78598e-10	2.78598e-10
9.34_357.2874n	358.295	9.33853	pos	Tridecanoylcarnitine	HMDB0241308				3072472		OLAOWMDKXPIITQ-UHFFFAOYSA-N	Lipids and lipid-like molecules	Fatty Acyls	Fatty acid esters	***	59.2	86.9	M+H, M+Na	C20H39NO4	-1.56351	1.61617	0.0434393	0.117639	-1.05533	0.481188	26377.8	54818	27118.4	23127.6	124288	31652	19018.7	10914.1	51429	8671.3	20152.8	22121.6	3729.07	27854.5	52068.7	13080.6	36726.7	12862.3	13940.9	12233.4	16001.2	39575.4	33054.3	11405
2.12_504.0091m/z	504.009	2.11677	neg	alpha,beta-Methylene ATP	HMDB0248246				3104		CAWZRIXWFRFUQB-UHFFFAOYSA-N	Nucleosides, nucleotides, and analogues	Purine nucleotides	Purine ribonucleotides	*	39.5	0.108	M-H	C11H18N5O12P3	-0.289935	1.61306	2.40482e-12	5.00654e-10	0.643298	1.5619	28818.8	18451.2	30258.8	35336.7	34764.2	28410.6	32048	24217.3	17192.2	26483.8	28734	23018.9	24171.4	20577.7	33031.1	30204.9	32324.2	22475.6	17980.3	22157.7	30653.5	29055.2	22781.9	28780.8
11.26_663.4495m/z	663.45	11.2647	pos	Goyaglycoside c	HMDB0038349						JYKQEJLWLRMCRC-MHWRWJLKSA-N	Lipids and lipid-like molecules	Prenol lipids	Terpene glycosides	*	39.5	27.2	M+H	C38H62O9	4.31801	1.60732	1.55353e-05	0.0003044	-0.244689	0.843998	78339.2	92819.2	76080.1	64908.9	86002.6	83641.9	83872.2	73073.9	71499.7	68610.9	102609	71512.6	48873.8	64579.1	69387.6	81453.6	75359.5	63793.1	90682.4	84944.4	89708.7	78660	76685.2	91578.4
0.69_148.0601m/z	148.06	0.694967	pos	L-Glutamic acid	HMDB0000148	19		C00025	33032	56-86-0	WHUUTDBJXJRKMK-VKHMYHEASA-N	Organic acids and derivatives	Carboxylic acids and derivatives	Amino acids, peptides, and analogues	***	67.2	61.1	M+H	C5H9NO4	-1.94487	1.60681	7.24713e-07	3.06704e-05	0.740069	1.67026	37780.8	22619.7	57557.3	41081	89060	42901.9	21683.9	24794.4	27876.5	29001.3	29965.1	31306.1	52201.7	29334.2	45240.9	46811.2	43466.9	25091.8	28919.1	39618.8	72548.4	37808.6	15635.8	26662.9
0.77_192.0263n	191.019	0.77085	neg	Isocitric acid	HMDB0000193	3328		C00311	1198	320-77-4	ODBLHEXUDAPZAU-UHFFFAOYSA-N	Organic acids and derivatives	Carboxylic acids and derivatives	Tricarboxylic acids and derivatives	***	59.7	55.2	M-H2O-H, M-H	C6H8O7	-3.82635	1.59467	0.000155844	0.001742	-0.493068	0.710513	37045.3	52138.8	29972.1	32074.2	56599.6	43107.3	42658.1	22863.6	33266	23868	32446.6	49021.6	59728.6	16955.7	28583.7	21051.3	48996.1	36546.3	69131.4	22119.6	35307.5	24734.4	34145	21731.3
12.02_246.1314m/z	246.131	12.0157	pos	(R)-2-(4-(Tert-butoxycarbonyl)morpholin-3-yl)acetic acid	HMDB0247375				22487663		QVOPNRRQHPWQMF-UHFFFAOYSA-N	Organoheterocyclic compounds	Oxazinanes	Morpholines	*	36	0	M+H	C11H19NO5	-8.808	1.59448	1.23887e-05	0.000261183	2.61528	6.12741	13698.5	2235.61	7494.76	5071.1	31745	25462.2	19453.4	11673.1	2506.13	8425.21	1828.84	15403.2	7479.41	21723.3	1205.94	29559.6	2770.48	6606.8	52060	3110.06	1296.65	4601.37	18035.8	16829.2
11.28_512.2468n	513.254	11.2836	pos	Ethyl 3-hydroxyoctanoate O-[glucosyl-(1->6)-glucoside]	HMDB0038738	93391			73981596		QAIPLYVRKVVKMO-UHFFFAOYSA-N	Lipids and lipid-like molecules	Fatty Acyls	Fatty acyl glycosides	*	47.4	44.8	M+H, M+K, M+Na	C22H40O13	-0.13063	1.59247	0.00700759	0.0317151	6.02837	65.271	30749.6	471.106	240144	234.47	180175	123130	24588.5	11964.7	255.221	250.163	39278.1	616.083	2.78598e-10	432.862	65630.5	676.84	2.78598e-10	326.358	380.002	18184.4	450.176	270.245	2.78598e-10	33828.3
1.62_203.1390m/z	203.139	1.61945	pos	Isoleucyl-Alanine	HMDB0028900				5246009		RCFDOSNHHZGBOY-UHFFFAOYSA-N	Organic acids and derivatives	Carboxylic acids and derivatives	Amino acids, peptides, and analogues	**	52.5	6.91	M+H	C9H18N2O3	-0.327064	1.58833	4.93638e-18	1.64431e-14	-2.35425	0.195569	2209.13	11295.9	1513.27	838.382	82.1668	500.66	902.609	1134.14	4106.99	408.538	3531.71	3658.69	4158.52	4428.34	1685.55	305.855	1600.74	3929.72	3946.42	4510.9	776.776	4553.29	2983.69	3164.99
7.57_521.2782n	522.285	7.56873	pos	Batrachotoxinin A 20-alpha-benzoate	HMDB0248883				73715310		BQDUFJGPBNLKPK-UHFFFAOYSA-N	Benzenoids	Benzene and substituted derivatives	Benzoic acids and derivatives	*	51.9	65.3	M+H, M+Na	C31H39NO6	0.829069	1.57537	0.0414338	0.114063	1.32031	2.49719	40638.8	16273.8	18110.2	1865.88	99222.6	4412.27	22355.8	49353.6	52403.6	6259.28	15934.1	41838.2	37468.1	13654	53768.3	19590.7	112061	4272.01	1528.08	8980.1	2336.41	21991.1	22940.4	100987
10.22_449.2547m/z	449.255	10.2202	neg	17-Hydroxyandrostane-3-glucuronide	HMDB0010359				53480454	65535-18-4	GYNWSIBKBBWJJW-JRTXBCKMSA-N	Lipids and lipid-like molecules	Steroids and steroid derivatives	Steroidal glycosides	*	42	14.5	M-H2O-H	C25H40O8	0.464468	1.56373	0.0326531	0.0961694	-0.601025	0.659285	31530.1	47824.7	65730.4	27474.8	25479.2	59371.5	3514.8	4122.6	3952.15	19486.3	11031.8	27765.5	54420.1	1193.81	19760.2	10772.2	44591.8	95508.4	5754.78	83129.9	58643.9	30280.1	8521.45	10887.8
8.97_356.2790m/z	356.279	8.96702	pos	(11E)-Tridec-11-enoylcarnitine	HMDB0241312						AGSPXZUFOLSCBN-UHFFFAOYSA-N	Lipids and lipid-like molecules	Fatty Acyls	Fatty acid esters	*	49.1	62.4	M+H	C20H37NO4	-1.48278	1.54308	6.30005e-05	0.00085655	-0.941507	0.520689	13330.3	25601.3	16448.1	22747.3	32817.9	10705.7	12229.1	13176.4	14792.3	7768.13	9051.95	12163.9	19264.2	12076.4	19682.3	7692.26	22479.6	9851.66	7181.08	8882.75	15385.6	14413.5	14112.8	11938.3
11.47_1159.7124m/z	1159.71	11.4688	neg	Ganglioside GM3 (d18:1/18:1(11Z))	HMDB0011929	62631			53481205		JSZYPYTXNLIPMV-MORHDKTASA-N	Lipids and lipid-like molecules	Sphingolipids	Glycosphingolipids	*	36.5	0	M-H2O-H	C59H106N2O21	1.20003	1.53257	5.86062e-05	0.000803364	-0.644077	0.639902	21985.9	34358.2	30893.6	12023.2	31751.1	26228.8	18144.2	36562.8	2499.48	347.604	19957.7	12845.4	8243.73	4737.86	8314.07	25711.9	19531.7	21018.9	45216.6	30459	35380.8	11562.3	19253.7	37286.3
8.48_607.2067m/z	607.207	8.48347	pos	Indacaterol-8-O-glucuronide	HMDB0061152				131770053		QTEUXTDFPHJNHA-PQBKFTBYSA-N	Organic oxygen compounds	Organooxygen compounds	Carbohydrates and carbohydrate conjugates	*	52.5	77.4	M+K	C30H36N2O9	2.62984	1.505	0.000589995	0.00475446	8.77124	436.925	13196.5	30.2031	2.78598e-10	177.882	2.78598e-10	2.78598e-10	22295	2.78598e-10	50935.8	10.9918	24401.5	2.78598e-10	28612	69251.9	34519.1	27825.1	44316.5	14500.2	2040.07	57.8081	2.78598e-10	20686.6	73251.7	2.78598e-10
11.34_388.2455n	411.235	11.3395	pos	5,6-Dihydroxyprostaglandin F1a	HMDB0012109			C06475	6439819	11000-26-3	SAAOVBGAFHJPIF-NYNACFBQSA-N	Lipids and lipid-like molecules	Fatty Acyls	Eicosanoids	*	38.9	1.08	M+Na, M+K, M+H	C20H36O7	-1.44088	1.49821	1.93909e-06	6.45909e-05	0.990459	1.98682	23884	12021.2	32297.6	27585.9	11980.8	15705.8	15941.5	23274.9	22367.5	26756.6	5927.21	20489.4	17377.4	9737.33	30293.8	20715.5	36023.5	30361.7	17373.5	18640.1	18655.4	31191.9	13131.4	28078.6
5.07_601.2649m/z	601.265	5.07272	pos	APC	HMDB0060661	71230		C00546	10077584	181467-56-1	BSVVZICJFYZDJJ-XIFFEERXSA-N	Organic oxygen compounds	Organooxygen compounds	Carbonyl compounds	**	59.6	26.8	M+H-H2O	C33H38N4O8	-1.26865	1.49299	0.0175844	0.062114	0.609382	1.52561	41706.7	27337.8	25946	30935.3	25780.6	12425	23959.4	49983.3	14737	9500.01	22093.9	7902.39	40592.5	41177.9	34464.5	124771	91722.9	131762	27643.5	29966	20793.9	36450.1	48843.4	29143.6
2.11_99.0685n	122.058	2.10965	pos	2-Piperidinone	HMDB0011749	340777			12665	675-20-7	XUWHAWMETYGRKB-UHFFFAOYSA-N	Organoheterocyclic compounds	Piperidines	Piperidinones	*	46.3	39.9	M+H, M+Na	C5H9NO	1.32582	1.49019	1.26854e-05	0.000265755	-2.01903	0.246725	3772.81	15291.6	1734.62	1572.54	1515.03	1296.76	2110.31	4283.47	3234.47	1922.49	2059.73	2631.41	3698.01	2317.59	3879.8	7104.64	1788.59	2321.56	2866.66	1749.69	2185.34	17011.6	1616.32	1237.41
3.83_218.9964m/z	218.996	3.8311	neg	Phenol sulphate	HMDB0060015			C02180	74426	937-34-8	CTYRPMDGLDAWRQ-UHFFFAOYSA-N	Organic acids and derivatives	Organic sulfuric acids and derivatives	Arylsulfates	***	64.7	47.4	M+FA-H	C6H6O4S	-2.72644	1.48952	3.3109e-05	0.000517775	-3.40188	0.094609	1286.72	13600.4	23382.7	49.9356	499.95	950.666	64.2872	1124.51	53.6333	159.729	38.5575	156.145	200.026	34.0061	162.285	17.8206	145.734	54.2969	53.0665	241.705	68.8155	2775.98	48.5009	32.4952
3.93_282.1674n	305.157	3.92658	pos	Hexaethylene glycol	HMDB0061822	332442			17472	2615-15-8	IIRDTKBZINWQAW-UHFFFAOYSA-N	Organic oxygen compounds	Organooxygen compounds	Ethers	*	46.6	35.8	M+H, M+NH4, M+Na	C12H26O7	-1.4314	1.45197	0.0496992	0.128882	0.481197	1.3959	47498.2	34026.9	30111.9	35530.6	38158.7	44173.3	45572.6	26693.4	34189.4	29713.8	24887.7	55028.6	33591.6	86978.3	38725.5	38211.3	27934.7	49437.2	37094.8	32983.1	58297.4	29316.3	56079.9	42555.1
9.63_333.2032m/z	333.203	9.62602	pos	6-Methylgingediol	HMDB0303099				5319663		HDNGHNOEMOMCKM-UHFFFAOYSA-N	Benzenoids	Benzene and substituted derivatives	Methoxybenzenes	**	60	11.1	M+Na	C18H30O4	-1.50292	1.45089	0.00106147	0.00742804	0.119432	1.08631	170095	156581	165084	162455	173405	177146	163515	157362	222431	164104	141386	173017	189007	188176	178129	192997	175446	160483	182974	159827	192744	182205	173036	161224
0.62_308.1578n	309.165	0.619883	pos	1-Deoxy-1-(N6-lysino)-D-fructose	HMDB0062186					78525-25-4	ZAWLGBRDVQURAK-TYCYOEEFSA-N	Organic oxygen compounds	Organooxygen compounds	Carbohydrates and carbohydrate conjugates	***	63	31.4	M+H-H2O, M+H	C12H24N2O7	-1.67669	1.4493	2.43348e-07	1.26655e-05	1.06668	2.0946	16537.2	7895.13	34558.9	23218.2	21491.2	19095.1	23372.7	16232.1	7784.7	11389.3	14178.7	17069.7	6904.16	28585.6	7482.09	25677.5	10479.4	9749.43	7953.45	20105.9	6320.47	11888.1	11432.6	5910.13
6.18_405.1919m/z	405.192	6.17892	neg	19-Oic-deoxycorticosterone	HMDB0012613				53481498	81309-33-3	RUPOMAOZPOVHQZ-TTYNRZOGSA-N	Lipids and lipid-like molecules	Steroids and steroid derivatives	Hydroxysteroids	***	66.1	64.7	M+FA-H	C21H28O5	0.0804987	1.42802	9.29718e-15	5.16148e-12	-1.74492	0.29835	2710.8	9085.97	5230.03	4977.66	174.435	341.725	2.78598e-10	7662.63	3630.39	5196.16	255.931	462.703	10132.2	45.3387	2204.79	249.793	1941.37	5325.3	3879.52	7656.16	749.2	308.981	152.346	5701.92
4.20_179.0574n	178.05	4.19575	neg	Hippuric acid	HMDB0000714	1301		C01586	464	495-69-2	QIAFMBKCNZACKA-UHFFFAOYSA-N	Benzenoids	Benzene and substituted derivatives	Benzoic acids and derivatives	***	59.1	80.9	M-H, 2M-H	C9H9NO3	-4.69766	1.41012	0.0312246	0.0936428	-1.51157	0.35073	12734.7	36309	1694.56	9034.99	2386.36	4573.31	3727.51	87777.4	554.115	1637.93	5395.47	102454	2742.09	722.509	96125.4	15401.7	6932.78	1397.98	8484.63	3436.45	5365.51	4394.77	635.677	917.665
5.95_360.1025m/z	360.103	5.94842	neg	Omeprazole sulfone	HMDB0014012	1634			145900	88546-55-8	IXEQEYRTSRFZEO-UHFFFAOYSA-N	Organoheterocyclic compounds	Benzimidazoles	Sulfinylbenzimidazoles	*	50.1	55.9	M-H	C17H19N3O4S	0.448623	1.39447	0.0274405	0.0854245	4.65756	25.2386	16714.6	662.262	2.78598e-10	2.78598e-10	9715.24	97531.6	2363.79	2.78598e-10	50449.6	2.78598e-10	2.78598e-10	2.78598e-10	2.78598e-10	2.78598e-10	2.78598e-10	2.78598e-10	507.625	2.78598e-10	156.653	2.78598e-10	2.78598e-10	16586.6	2.78598e-10	50971.2
9.42_437.2910m/z	437.291	9.42388	neg	3a,7a-Dihydroxycholanoic acid	HMDB0000384	5373			21252245	30634-99-2	RUDATBOHQWOJDD-BYRKYSOESA-N	Lipids and lipid-like molecules	Steroids and steroid derivatives	Bile acids, alcohols and derivatives	***	70.5	58.5	M+FA-H	C24H40O4	0.450157	1.38381	0.000129668	0.00149454	-2.80145	0.143443	1949.39	13590	1803.85	10400.9	39.1923	294.819	1432.93	4191.54	2.78598e-10	307.914	2.78598e-10	209.607	1838.6	2.78598e-10	1789.65	1199.12	2.78598e-10	1708.62	2.78598e-10	9541.56	189.154	19051	2.78598e-10	2.78598e-10
13.11_476.3138n	499.303	13.112	pos	Polyporusterone B	HMDB0038496				72746742		OQDKHYZVFZGSRC-UHFFFAOYSA-N	Lipids and lipid-like molecules	Steroids and steroid derivatives	Bile acids, alcohols and derivatives	*	38	1.51	M+NH4, M+Na	C28H44O6	-0.0739748	1.37321	0.000141146	0.00161013	1.37715	2.59756	19194.1	7389.28	44178.1	13456	20866.4	15953.2	33015.4	26903.4	1574.57	2761.03	718.639	7168.07	7538.55	1062.68	24668.4	16583.5	19362.1	23937.4	25535	7712.25	30007.6	4500.6	272.246	41632.5
9.45_665.2694n	688.259	9.45272	pos	Syrosingopine	HMDB0258655						ZCDNRPPFBQDQHR-UHFFFAOYSA-N	Alkaloids and derivatives	Yohimbine alkaloids	Unclassified	*	38.2	0.0202	M+Na, M+K, M+H	C35H41N2O11	-2.40294	1.37267	0.0007751	0.00582813	12.3826	5340.05	13816.6	2.58735	1549.47	7.61721	850.283	125.254	33326.9	92.635	18099.9	2.78598e-10	36353.1	2.78598e-10	44517.9	496.738	49702.1	9664.72	85863.8	58612.3	3328.4	316.111	2.78598e-10	22403.6	48561.5	850.07
12.36_465.3585m/z	465.359	12.3622	neg	5beta-Cholestane-3alpha,7alpha,27-triol	HMDB0060138				131769843		UROPIWALBBMYRP-GWEYAUKASA-N	Lipids and lipid-like molecules	Steroids and steroid derivatives	Cholestane steroids	**	56.9	0	M+FA-H	C27H48O3	-0.045612	1.36423	0.000630163	0.00497411	-0.646514	0.638822	21214.3	33208.4	13723.7	33594.7	27981.6	25018.3	20751.9	84338.7	6878.69	17087.3	20531.7	1201.03	21099.8	22934.9	17322.1	22744.7	16166.6	20738.6	9824.49	42976.8	18710.9	23035.1	23586.4	13601.6
9.06_425.0809m/z	425.081	9.0603	neg	Fevipiprant	HMDB0252238				23582412		GFPPXZDRVCSVNR-UHFFFAOYSA-N	Benzenoids	Benzene and substituted derivatives	Trifluoromethylbenzenes	*	43.9	37.8	M-H	C19H17F3N2O4S	4.81064	1.36304	1.17484e-05	0.000250859	-1.1847	0.439916	7632.91	17350.9	11099	883.321	22641.3	12469.9	6461.17	6478.83	2547.97	4786.82	6386.21	6059.26	9102.74	7578.99	18468.6	2600.19	11626.7	3444.84	3210.4	5982.88	4629.1	6129.98	4168.97	10241.6
0.63_254.9167m/z	254.917	0.633667	neg	4,5-Dinitro-7,8-dithiabicyclo[4.2.0]octa-1(6),2,4-triene-2-carboxylic acid	HMDB0257945				18521482		RJRIXRJFUIMVPU-UHFFFAOYSA-N	Benzenoids	Benzene and substituted derivatives	Benzoic acids and derivatives	*	37.1	0	M-H2O-H	C7H2N2O6S2	-3.32037	1.35737	0.0191376	0.065991	0.55451	1.46867	52921	36033.3	42919.5	48542.8	144405	221819	42116.5	35400.6	47096.2	35701.2	31397.8	40447.3	39585.7	72806.6	36065.1	28616.2	56699.5	39158.5	37823.9	39492.1	41367.6	31349.9	36791.6	28872.4
9.75_299.2821n	300.289	9.7535	pos	Sphingosine	HMDB0000252		LMSP01010001	C00319	5280335		WWUZIQQURGPMPG-KRWOKUGFSA-N	Organic nitrogen compounds	Organonitrogen compounds	Amines	***	61.2	90.7	M+H-H2O, M+H	C18H37NO2	-1.23102	1.35123	6.77068e-06	0.000165832	0.77824	1.71504	19530.5	11387.8	38567.4	23190.1	31685	29488.9	23215.8	25083.3	15386.1	10825.5	12734.4	24359.6	8282.8	6713.8	10038.9	23693.5	28072.2	14341.1	18891.8	11445.8	12625.8	5665.39	14744.2	13251.5
7.47_432.3104m/z	432.31	7.46718	pos	Glycoursodeoxycholic acid	HMDB0000708	5676	LMST05030016		12310288	64480-66-6	GHCZAUBVMUEKKP-XROMFQGDSA-N	Lipids and lipid-like molecules	Steroids and steroid derivatives	Bile acids, alcohols and derivatives	***	58.4	81.3	M+H-H2O	C26H43NO5	-1.0723	1.34729	0.0190221	0.065729	1.04194	2.059	46819.1	22738.8	51774.2	177203	36286.5	8673.99	63912.1	98701.6	2408.12	32503	13115.8	26447.1	68387.8	3014.98	38636.8	18490.9	32884.3	23145.8	9226.76	36000.2	15939.3	20712.4	248721	17965.8
11.92_378.2762n	379.283	11.9221	pos	MG(0:0/20:4(8Z,11Z,14Z,17Z)/0:0)	HMDB0011549	62332			44422842		JCKNHZDBFKYTQU-LTKCOYKYSA-N	Lipids and lipid-like molecules	Endocannabinoids	Unclassified	***	66.6	61.3	M+H-H2O, M+H	C23H38O4	-2.14536	1.34707	8.3777e-05	0.0010692	2.91775	7.55666	10530.4	1393.53	6268.06	8169.01	13244.5	16498	16910.5	7131.58	1228.29	4858.55	519.016	7847.38	7339.43	8254.25	1502.69	19151.6	1793.91	3348.09	44972.7	2144.31	1779.33	2577.68	17760.5	11449.9
4.36_203.0013m/z	203.001	4.3642	neg	O-methoxycatechol-O-sulphate	HMDB0060013				22473		AQTYXAPIHMXAAV-UHFFFAOYSA-N	Organic acids and derivatives	Organic sulfuric acids and derivatives	Arylsulfates	***	60.9	74.4	M-H	C7H8O5S	-3.16558	1.34282	0.0240708	0.0777691	-1.83911	0.279495	5515.16	19732.6	2063.96	23325.9	3757.07	26958.2	169.921	147.776	36.0127	37097.1	50.6515	6913.19	2852.84	112.55	1419.13	4117.15	466.592	38.3351	336.859	11027.2	1003.85	1523.65	26.3205	157.241
3.61_290.0879n	271.07	3.61227	neg	N-Malonyltryptophan	HMDB0039500	94069			5199636	29399-11-9	OVEAWSPZRGBTSS-UHFFFAOYSA-N	Organic acids and derivatives	Carboxylic acids and derivatives	Amino acids, peptides, and analogues	*	37.2	0	M-H2O-H, M-H	C14H14N2O5	-8.21061	1.33058	4.30921e-05	0.000626812	-0.347867	0.785745	51869.2	66012.8	48029.1	46158.5	38506.5	45284.1	51772.8	69214.6	33809.8	31434.5	54532.9	51041.2	46352.5	36276.2	34904.8	75767.9	50285.2	39131.2	69157.9	43452.2	60453	57652.2	38370.3	70434.6
4.27_154.0256n	153.018	4.26515	neg	Patulin	HMDB0034299	71308		C16748	4696	149-29-1	ZRWPUFFVAOMMNM-UHFFFAOYSA-N	Organoheterocyclic compounds	Pyrans	Unclassified	***	61.7	63.3	M-H, 2M-H	C7H6O4	-6.68332	1.31944	3.8975e-10	4.99329e-08	-1.59928	0.330041	3379.58	10239.9	13129.4	4190.41	6198.8	5216.24	2079.94	2742.84	1089.97	2336.77	1268.41	3951.76	8923.81	3011.79	2294.61	945.25	4114.31	1968.47	2025.16	4427.54	2889.78	2287.68	3561.47	3844.81
1.54_144.0654m/z	144.065	1.54348	pos	Acetylhomoserine	HMDB0029423	3282		C01077	528	7540-67-2	FCXZBWSIAGGPCB-UHFFFAOYSA-N	Organic acids and derivatives	Carboxylic acids and derivatives	Amino acids, peptides, and analogues	*	48.4	46.3	M+H-H2O	C6H11NO4	-0.890783	1.31288	2.73435e-05	0.000453141	0.27614	1.21095	49112.6	40557	45705.3	44571.4	48845.9	49768.5	54963.9	38758.5	64593.8	64438.2	41119.8	46944.3	42736.4	70405.1	54011.6	69864.2	45567.1	44590.1	47701.5	50421.9	39789.5	64396.4	45632.7	38365.3
1.26_174.1003n	175.108	1.26133	pos	Glycylvaline	HMDB0028854	23847			2724807	1963-21-9	STKYPAFSDFAEPH-LURJTMIESA-N	Organic acids and derivatives	Carboxylic acids and derivatives	Amino acids, peptides, and analogues	***	53.7	37.9	M+H, M+Na, M+K	C7H14N2O3	-0.823434	1.2965	4.65135e-07	2.24545e-05	1.73812	3.336	14474.6	4338.92	36331	16909.4	17879.7	10345.6	10811.7	14354.4	679.355	882.72	16086.5	2779.37	3363.33	1135.7	17652	16020.1	26632.8	10768.3	6532.95	12362.2	27108.4	931.969	1759.26	34051.9
6.75_639.1085m/z	639.109	6.7455	neg	Sorafenib beta-D-Glucuronide	HMDB0060872	983846			71752221		HALZWBPBJOJUOZ-QMDPOKHVSA-N	Organic oxygen compounds	Organooxygen compounds	Carbohydrates and carbohydrate conjugates	*	37.1	21.1	M-H	C27H24ClF3N4O9	-4.06699	1.28929	0.000648324	0.00505753	-0.993869	0.502129	9012.19	17947.9	14136.6	14134.1	410.11	6338.63	2.78598e-10	6753.26	125.032	9442.09	2461.16	2252.24	28421.4	2242.86	13691.1	2669.91	11633.7	31035.9	5252.41	29499.3	16079.7	9113.33	5496.73	1236.19
4.33_245.1857m/z	245.186	4.33318	pos	Leucyl-leucine	HMDB0254039	68997		C11332		2883-36-5	LCPYQJIKPJDLLB-UHFFFAOYSA-N	Organic acids and derivatives	Carboxylic acids and derivatives	Amino acids, peptides, and analogues	**	58.2	10.5	M+H	C12H24N2O3	-1.29585	1.27771	7.59146e-07	3.12187e-05	-1.19261	0.43751	5768.73	13185.4	6681.65	1270.62	1516.12	5053.73	3738.92	5938.23	8092.02	322.138	3831.82	3919.43	4420.15	2727.92	2598.82	6973.81	16724.3	4018.22	12069.4	9316.57	5140.2	5835.68	8007.63	21597.6
3.04_322.1233m/z	322.123	3.03757	pos	Saxitoxin	HMDB0029368	69686		C13757	37165	35523-89-8	RPQXVSUAYFXFJA-HGRQIUPRSA-N	Phenylpropanoids and polyketides	Saxitoxins, gonyautoxins, and derivatives	Unclassified	*	47.3	40.2	M+Na	C10H17N7O4	-0.408489	1.27537	0.000567366	0.00468907	0.940223	1.91882	21191.6	11044	11209.5	22549.8	32600.5	3121.38	34301.7	19668.6	58578.4	16822.8	19058.8	31088.1	7839.98	28900.3	12177.4	41643.1	19017	5646.22	13387.6	6417.47	14585.3	20159.2	13971.5	17731.2
14.43_299.1381m/z	299.138	14.434	pos	indoprofen	HMDB0253478	313404			3718	31842-01-0	RJMIEHBSYVWVIN-UHFFFAOYSA-N	Phenylpropanoids and polyketides	Phenylpropanoic acids	Unclassified	*	48	47.5	M+NH4	C17H15NO3	-3.3357	1.27082	0.0340369	0.0984175	-0.76337	0.589119	19751.1	33526.5	6175.38	2878.79	2447.57	24354.7	16956.5	23490.3	15071.6	3440.62	43809.7	36890.4	115840	451.208	48871.6	17681.6	16816.8	12731.8	8804.51	241.529	15499	74865.9	21976.5	5585.64
4.84_683.2352m/z	683.235	4.84415	neg	Hexyl heptanoate	HMDB0032326	88365			11479216	1119-06-8	JMHXWPSJVFXBGB-MHWGFBSGSA-N	Lipids and lipid-like molecules	Fatty Acyls	Fatty acid esters	*	39.7	11.6	M+FA-H	C35H34N4O8	-0.990789	1.26376	0.00342727	0.0184133	-0.455378	0.729319	35019.8	48017.1	50502.9	50643.1	6208.09	5888.56	10013.4	23602.9	46428.3	33540.7	44556.4	16564.6	33376.2	50599.2	36811.8	9836.59	38892.3	34504.4	37421.4	50414.8	10537.2	76412.1	19972.7	22771.7
7.78_416.3286n	399.325	7.7839	pos	Calcitriol	HMDB0001903	6382	LMST03020258	C01673	5280453	32222-06-3	GMRQFYUYWCNGIN-NKMMMXOESA-N	Lipids and lipid-like molecules	Steroids and steroid derivatives	Vitamin D and derivatives	*	56.1	86.6	M+H-H2O, M+H	C27H44O3	-1.05122	1.261	0.000119159	0.00140484	1.2092	2.3121	20432.8	8837.34	25315.2	23041.9	66525.7	21828.6	14327.7	21639.1	25043.5	28914.7	11784.5	22016.9	11288.6	18854.7	6250.72	9822.03	17117.5	18812.3	6481.3	11074.7	10338.5	20194.2	22061.9	16059
0.78_144.0653m/z	144.065	0.779383	pos	2-Aminoadipic acid	HMDB0302754	5496	LMFA01170098	C00956	469	542-32-5	OYIFNHCXNCRBQI-UHFFFAOYSA-N	Organic acids and derivatives	Carboxylic acids and derivatives	Amino acids, peptides, and analogues	***	67.4	41.5	M+H-H2O	C6H11NO4	-1.10045	1.25847	0.000115913	0.00137404	0.477121	1.39196	36873.9	26490.6	64297.1	53084.4	41689.4	45457.2	35013.2	31631.4	24433.4	44744.1	24149.7	36421.5	29435.2	76010.8	22846.6	35497.5	35249	26571.3	26884.8	53495.2	27477.9	29491.3	41294.6	32830.6
7.16_371.1898m/z	371.19	7.16358	neg	4-Dodecan-6-ylbenzenesulfonic Acid	HMDB0246414	984301			16652		GHNRTXCRBJQVGN-UHFFFAOYSA-N	Benzenoids	Benzene and substituted derivatives	Benzenesulfonic acids and derivatives	*	39.7	6.72	M+FA-H	C18H30O3S	0.112814	1.25462	0.000115837	0.00137404	-1.79844	0.287484	3544.48	12329.3	6968.4	2691.63	732.787	1376.44	83.0863	2246.71	474.03	836.434	1162.3	2242.94	2169.99	513.394	1354.51	1919.53	2766.93	12217.6	17.7198	10958.8	13635.5	2467.39	1748.51	8594.36
0.78_118.0417n	136.076	0.779383	pos	Benzofuran	HMDB0032929	70116		C14512	9223	271-89-6	IANQTJSKSUMEQM-UHFFFAOYSA-N	Organoheterocyclic compounds	Benzofurans	Unclassified	*	40.7	6.34	M+H, M+NH4	C8H6O	-1.55147	1.24737	0.0050852	0.0248892	0.216735	1.1621	60036.4	51661.9	50920	69287.6	49635.4	67129.5	66081.8	59688.3	46420.4	35566.9	73162.1	50993.8	60752.5	40847.8	47049.1	83675.5	45032.7	50638	60835	52629.1	59374.6	53248.5	56328.4	54636.1
7.57_464.2824m/z	464.282	7.56873	pos	Fluocortin butyl	HMDB0252350				21872759		XWTIDFOGTCVGQB-UHFFFAOYSA-N	Lipids and lipid-like molecules	Steroids and steroid derivatives	Pregnane steroids	*	38.6	0	M+NH4	C26H35FO5	3.87929	1.24301	0.041599	0.114234	1.34791	2.54543	24788.8	9738.58	11412.4	768.325	59992.1	4344.03	11305	28654.2	31864.8	4357.55	9960.09	26681.4	21683.1	8207.57	31186.7	12815.7	69164.2	2300.36	538.602	4735.88	1273.7	12061	13964.1	62524.1
13.10_447.3481m/z	447.348	13.1016	neg	27-Hydroxycholesterol	HMDB0002103	6487	LMST01010088	C06340	123976	20380-11-4	FYHRJWMENCALJY-YSQMORBQSA-N	Lipids and lipid-like molecules	Steroids and steroid derivatives	Bile acids, alcohols and derivatives	***	64.5	70	M+FA-H	C27H46O2	0.284326	1.23723	0.00580986	0.0274895	-0.41949	0.747689	42991	57498.5	27900.2	59457.7	32223.1	45453	45964.5	122264	20357.1	38131.6	43151.5	7908.24	53455.6	66575.1	27164.6	44379.7	34481.7	69032	31069.2	45421	40264.5	52492.6	50794.3	36379.5
11.71_463.3432m/z	463.343	11.7138	neg	(25R)-4beta,26-dihydroxycholesterol	HMDB0062607				91825745		IDLRVFXWSUWMHI-KUYJPBLDSA-N	Lipids and lipid-like molecules	Steroids and steroid derivatives	Bile acids, alcohols and derivatives	**	57.4	0	M+FA-H	C27H46O3	0.636349	1.23595	0.0112297	0.044584	-0.399294	0.758229	47037.3	62035.7	30531.1	72053.2	38239.2	40983.6	46473.4	146487	21081.6	42088	42222.8	10706.2	57943	59233.4	28626.9	61414.7	32043.7	66556	30492.2	67350	40653.1	64199.8	55116.5	34808.8
1.00_192.0263n	191.019	0.99665	neg	D-Glucaro-1,4-lactone	HMDB0041862	44758			122306	5027-63-4	XECPAIJNBXCOBO-MMPJQOAZSA-N	Organoheterocyclic compounds	Lactones	Gamma butyrolactones	***	65	35.9	M-H2O-H, M-H	C6H8O7	-3.6153	1.23149	2.86032e-06	8.74104e-05	-0.737532	0.599764	12220.9	20376.2	8798.06	15055.5	13127.5	4405.75	18290.7	10168.3	13403.5	9622.08	8091.53	11951.2	16066.4	4088.44	8500.61	7193.34	5271.19	11478.9	19699.4	9422.84	8560.29	7558.72	16135.3	13115.6
11.13_451.3161m/z	451.316	11.1336	pos	(3beta,5alpha,6alpha,22E,24R)-Ergosta-7,9(11),22-triene-3,5,6-triol	HMDB0032108	88191			131751260	71097-07-9	FMEOHNKBCMQEEH-BQYQJAHWSA-N	Lipids and lipid-like molecules	Steroids and steroid derivatives	Ergostane steroids	**	37.2	0	M+Na	C28H44O3	-5.04818	1.2312	6.46464e-07	2.92195e-05	-0.358055	0.780215	24320.8	31171.9	22941.6	18610	32942.4	23144.9	23681.3	31076.9	23970.5	23675.9	28848.2	21952	17932.8	23709.7	25528.5	20512.6	16777.9	18882.4	28395.1	25646.8	32198.3	22107.6	21674.1	25341.8
12.74_265.2520m/z	265.252	12.7421	pos	(Z)-13-Octadecenoic acid	HMDB0041480	34954	LMFA01030290		5312441	13126-39-1	BDLLSHRIFPDGQB-WAYWQWQTSA-N	Lipids and lipid-like molecules	Fatty Acyls	Fatty acids and conjugates	**	50.4	29.2	M+H-H2O	C18H34O2	-2.07939	1.22115	8.37197e-06	0.00019366	2.698	6.48904	8098.4	1248.01	4577.61	3980.17	13490.8	16137.2	13447.6	5809.19	769.805	4628.87	1122.01	7130.07	4074.56	8862.49	639.035	13072.9	2447.04	4339.25	36514.1	1693.25	1255.2	2215.15	9725.92	9410.25
5.09_328.1111m/z	328.111	5.08743	pos	Esomeprazole	HMDB0005009	58285			9568614	119141-88-7	SUBDBMMJDZJVOS-DEOSSOPVSA-N	Organoheterocyclic compounds	Benzimidazoles	Sulfinylbenzimidazoles	*	42.3	18.1	M+H-H2O	C17H19N3O3S	-1.06963	1.22038	0.0450248	0.120174	8.57476	381.295	11002.9	28.8567	2.78598e-10	2.78598e-10	1319.91	92351.6	2.78598e-10	2.78598e-10	34025.1	2.78598e-10	2.78598e-10	2.78598e-10	2.78598e-10	2.78598e-10	28.1013	2.78598e-10	64.4658	243.938	2.78598e-10	2.78598e-10	2.78598e-10	60.0362	2.78598e-10	4233.88
12.50_286.2285m/z	286.229	12.5001	pos	N-(1,3-Dimethylbutyl)-N'-phenyl-p-phenylenediamine	HMDB0247397						ZZMVLMVFYMGSMY-UHFFFAOYSA-N	Organic nitrogen compounds	Organonitrogen compounds	Amines	*	40.1	8.4	M+NH4	C18H24N2	2.82173	1.20927	6.85319e-10	8.15285e-08	-0.8064	0.571807	9401.4	16441.6	16229.5	1996.39	16081.3	17486.9	8753.51	13486	7162.4	3917.04	4288.9	10175.7	13743.5	7128.95	5559.4	6831.59	4784.58	6848.49	9318.95	7091.5	11558.9	10650.6	7445.88	8150.75
5.41_329.1193n	330.127	5.41072	pos	Ufiprazole	HMDB0259389	1635			155794	73590-85-9	XURCIPRUUASYLR-UHFFFAOYSA-N	Organoheterocyclic compounds	Benzimidazoles	Unclassified	*	45.4	33.1	M+H, M+K	C17H19N3O2S	-1.51383	1.20048	0.0450953	0.120266	3.69497	12.9508	11384.9	879.086	658.762	1479.15	4842.39	93477	272.068	397.577	19381.5	314.323	213.436	572.538	1280.57	800.994	319.631	203.81	646.631	477.708	1037.53	834.05	522.802	2191.42	514.23	7247.12
10.45_811.5397m/z	811.54	10.4484	pos	PC(DiMe(9,3)/DiMe(9,3))	HMDB0061420						BOFLCSBQACMYRU-UHFFFAOYSA-O	Lipids and lipid-like molecules	Glycerophospholipids	Glycerophosphocholines	*	36.8	0	M+H	C44H77NO10P+	4.83375	1.19792	0.000223749	0.00228474	-0.250222	0.840767	47231.9	56177.2	43071.2	44938.7	40812.7	42974.3	44487.7	49114.8	56169.9	45115.5	64487.3	47115.9	35175.6	48754.5	44697.8	40835.9	38815.6	37996.1	42208.2	56244.2	49304.4	50763.5	41453.5	55801.7
4.61_689.2864m/z	689.286	4.613	neg	Tetraisopropylpyrophosphoric acid amide	HMDB0257971				53795199		FEOZJNALVSCKHP-UHFFFAOYSA-N	Organic acids and derivatives	Organic phosphoric acids and derivatives	Phosphate esters	*	39	0	2M-H	C12H29NO6P2	-0.548696	1.19764	3.88763e-06	0.000113492	1.12485	2.18078	16575.2	7600.59	32421.4	30509.3	7355.04	5554.35	13964.8	9097.99	6416.01	20034.6	14948.6	8733.41	4801.82	29262.8	28193.4	17345.6	19642.7	10837.3	3902.18	26090.7	6705.45	11361.8	14380.5	17636.5
3.83_201.1095m/z	201.109	3.82542	pos	2,6-Diamino-4-hydroxy-5-N-methylformamidopyrimidine	HMDB0011657	62402		C04744	127546	77440-13-2	CGWDNAFNQOBSCK-UHFFFAOYSA-N	Organoheterocyclic compounds	Diazines	Pyrimidines and pyrimidine derivatives	*	39.8	0	M+NH4	C6H9N5O2	0.150224	1.19491	2.40917e-05	0.000409435	0.310655	1.24027	39563.1	31898.8	38075.7	31910.5	25003.9	33457	45028.2	36560.6	36796.3	46466.2	39892.6	47915.3	38966.1	48818.4	43578.6	50502.8	40013.6	47217.8	43174.3	43951.2	26170.9	33915.4	32730.2	35710.5
1.09_136.0755m/z	136.076	1.09407	pos	Dopamine	HMDB0000073	64		C03758	681	62-31-7	VYFYYTLLBUKUHU-UHFFFAOYSA-N	Benzenoids	Phenols	Benzenediols	**	60.3	26.5	M+H-H2O	C8H11NO2	-1.02865	1.19479	0.00121413	0.00820342	0.253905	1.19243	41654.7	34932.6	34346.9	46531.9	37168	51304.4	46796.2	40740.4	32130.9	24451.4	51521.4	35564.4	36889.8	30864.4	33269.3	63119.3	31198.8	33540.9	40051.8	36539.3	40432.6	39003.5	38212.3	39193
1.43_148.9768m/z	148.977	1.42968	pos	Ethylphosphonic acid	HMDB0252085				204482		GATNOFPXSDHULC-UHFFFAOYSA-N	Organic acids and derivatives	Organic phosphonic acids and derivatives	Organic phosphonic acids	*	41.8	14.8	M+K	C2H7O3P	3.72815	1.18656	0.00105845	0.00742804	0.0820135	1.05849	151870	143477	138254	138439	151706	148122	146638	145600	168914	149114	144671	167123	163765	167909	152528	159062	157968	155788	178429	141418	156950	149065	157636	145221
12.40_163.1116m/z	163.112	12.4043	neg	Methyl geranate	HMDB0059816	317141			5365910		ACOBBFVLNKYODD-CSKARUKUSA-N	Lipids and lipid-like molecules	Prenol lipids	Monoterpenoids	*	38	0	M-H2O-H	C11H18O2	-6.77474	1.18652	2.74829e-06	8.63636e-05	0.772878	1.70867	15519.4	9082.73	16118.4	18818.1	14264.6	14372.1	18744.5	26304.9	12212.8	8858.62	11528.9	7203.96	12768.7	7645.15	20521.5	16309.1	8432.77	10987.3	10970.6	10328.2	21973	10978.2	6249.52	7281.61
7.47_328.2478m/z	328.248	7.46718	pos	Undec-9-enoylcarnitine	HMDB0241162				139947493		NJRZWVGRMMLARR-UHFFFAOYSA-N	Lipids and lipid-like molecules	Fatty Acyls	Fatty acid esters	**	59.1	20.6	M+H	C18H33NO4	-1.32289	1.17815	0.0226361	0.0744334	-0.587923	0.6653	26533.1	39881.3	26000.1	19122.3	50783.7	40781.5	29087.8	16115.3	31828.6	9091.7	36510	45580.9	8844.82	40929.5	35417.3	16183.5	96592.6	14023.1	15770.5	6495.44	23196.9	26906.8	18061.1	30338.7
0.68_188.1754m/z	188.175	0.677967	pos	N1-Acetylspermidine	HMDB0001276	3323		C00612	496	14278-49-0	MQTAVJHICJWXBR-UHFFFAOYSA-N	Organic acids and derivatives	Carboximidic acids and derivatives	Carboximidic acids	**	57.9	25.8	M+H	C9H21N3O	-1.71256	1.16066	8.77694e-07	3.48047e-05	1.12778	2.18523	13353.5	6110.78	12867.6	9890.77	5234.44	26205.5	11038.8	6371.1	25775.3	13525.7	20102.3	16564.3	2169.33	10334.9	11237.9	10359.2	16772.9	18931.1	8815.72	6175.76	5021.55	16136.3	13636.1	6296.63
0.68_176.1219m/z	176.122	0.677967	pos	4-(Dimethylamino)butyl carbamimidothioate	HMDB0246305				5227		UFYJLJINUGVUHO-UHFFFAOYSA-N	Organosulfur compounds	Isothioureas	Unclassified	*	36.9	0	M+H	C7H17N3S	1.91374	1.16028	2.32084e-07	1.2271e-05	0.739645	1.66977	12885.8	7717.14	14943.7	12095.4	19272.8	8804.23	14677.7	9066.62	19492.1	9990.84	12069.9	15468.7	4930.77	14369	7956.96	18324.4	13271.3	14420.7	4617.82	11586.8	5326.73	15146.7	10309.2	10839.8
4.70_379.1276m/z	379.128	4.70382	neg	Mitomycin	HMDB0014450	590		C06681	5746	50-07-7	NWIBSHFKIJFRCO-WUDYKRTCSA-N	Organoheterocyclic compounds	Indoles and derivatives	Indolequinones	*	38.4	1.81	M+FA-H	C15H18N4O5	4.89066	1.15413	0.00936685	0.0388555	-0.528365	0.69334	29371.2	42361.9	71620	8580.94	3953.06	4952.05	44397.1	35400.7	22641.9	4919.71	30645.5	16215.7	36871	49663.1	18646.1	16490.4	47765.4	21805.1	47558.7	21033.9	56801.8	23607.3	41776.8	68120.6
0.76_282.1192m/z	282.119	0.762083	pos	1-Methyladenosine	HMDB0003331	6888		C02494	27476	15763-06-1	GFYLSDSUCHVORB-IOSLPCCCSA-N	Nucleosides, nucleotides, and analogues	Purine nucleosides	Unclassified	***	58.5	50.2	M+H	C11H15N5O4	-1.72988	1.14978	4.30268e-06	0.000119435	0.456569	1.37227	19698.2	14354.4	19098.8	15333.8	20669.8	30256.1	20829.3	15803.5	14267.9	22682.4	17337.4	18117.5	10021.7	32244.5	17902	20385.4	22220.3	24752.2	17620.8	14660.3	15936.8	31251	23634.4	14402.4
5.99_481.1320n	480.125	5.9904	neg	Talampicillin	HMDB0258686				5373		SOROUYSPFADXSN-UHFFFAOYSA-N	Organoheterocyclic compounds	Benzodiazepines	Unclassified	*	45.5	39.6	M-H, 2M-H	C24H23N3O6S	2.60036	1.14913	0.0168495	0.0601562	7.35933	164.202	10433.2	63.5388	208.915	68.492	2.78598e-10	124761	573.543	19610.1	37076.4	2.78598e-10	15513.2	158.711	196.999	44962.3	2.78598e-10	86.7537	156.586	74.0979	120.616	2.78598e-10	117.302	182.36	2.78598e-10	57.1634
0.77_314.9492m/z	314.949	0.77085	neg	Chymopapain	HMDB0029845			C11159	9002	9001-09-6	XXAXVMUWHZHZMJ-UHFFFAOYSA-N	Benzenoids	Benzene and substituted derivatives	Benzenesulfonic acids and derivatives	*	36.5	0	M+FA-H	C6H6O8S2	2.07656	1.14833	8.76915e-16	9.73668e-13	-0.548283	0.683834	9678.22	14152.9	13131.4	9445.84	10339.6	8693.53	6764.01	7138.81	10814.2	13537.4	10338.3	10528.1	7693.54	9508.03	9063.5	6499.48	7496.41	11312.7	10590.2	11850.6	8270.45	10645.7	8563.06	9819.05
9.79_321.2396m/z	321.24	9.79077	pos	5,8,11-Eicosatrienoic acid, 14,15-dihydroxy-, (5Z,8Z,11Z)-	HMDB0244588				133224		SYAWGTIVOGUZMM-UHFFFAOYSA-N	Lipids and lipid-like molecules	Fatty Acyls	Eicosanoids	**	41.8	0	M+H-H2O	C20H34O4	-8.40368	1.1452	0.00574971	0.0272944	0.11301	1.08148	119997	110956	110274	113530	110871	119416	120172	107098	166745	126185	102122	117992	129608	130361	138254	146760	125666	119827	127346	107404	129318	138180	122459	108961
10.65_488.3349m/z	488.335	10.6489	pos	(8S,9Z,11E,14Z)-8-Hydroxyicosa-9,11,14-trienoylcarnitine	HMDB0241585						FFLOHEWYCWEHDQ-UHFFFAOYSA-N	Lipids and lipid-like molecules	Fatty Acyls	Fatty acid esters	*	38.3	0	M+Na	C27H47NO5	0.59066	1.14473	0.00036183	0.00329305	-0.239992	0.84675	47328.7	55894.6	36641.2	43932.3	35791	37685.6	44527.6	44269.5	55338.9	53849.6	70046.8	47368.3	31950.3	44394	47719.3	39948.2	31220.9	45591.9	37938.6	56213.7	46968.4	55833.7	45368.7	56718
7.24_195.1021m/z	195.102	7.24467	neg	(+)-Sabinone	HMDB0301817	53350	LMPR0102120049	C01868	439592		PBLWMCQDAGOTPV-SCZZXKLOSA-N	Lipids and lipid-like molecules	Prenol lipids	Monoterpenoids	***	49.4	37.8	M+FA-H	C10H14O	-4.10492	1.13505	0.0353116	0.101051	-0.75759	0.591484	17006.7	28752.6	82629.9	3504.6	18685.6	8132.52	16385.8	2822.02	7977.5	1237.54	12327.4	8406.99	450.57	19355.3	75845.5	6927.82	29427	11579	12537.5	1401.69	6251.03	26459.1	24523.1	4182.23
1.56_297.0568m/z	297.057	1.56393	neg	threo-hydroxyaspartic acid	HMDB0259046				10313218		DZYHJDLBFUOKBD-UHFFFAOYSA-N	Organic acids and derivatives	Carboxylic acids and derivatives	Amino acids, peptides, and analogues	*	38.5	0	2M-H	C4H7NO5	-2.51598	1.1082	3.66971e-09	3.49252e-07	2.27669	4.84566	6309.12	1302.02	8175.53	14298.9	2032.97	272.831	7247.37	3841.16	8816.14	9027.06	5104.45	2537.35	10797	14237.4	2665.23	7964.85	2089.45	5141.6	5605.05	2598.15	3972.8	9586.07	6153.8	3011.89
11.79_403.2835m/z	403.283	11.7906	pos	MG(22:6(4Z,7Z,10Z,13Z,16Z,19Z)/0:0/0:0)	HMDB0011587	62369			53480995	1044598-64-2	JWPHORDRFVRZPP-PJEZTNATSA-N	Lipids and lipid-like molecules	Glycerolipids	Monoradylglycerols	***	47.5	41.5	M+H	C25H38O4	-1.98782	1.08906	0.00304148	0.0168853	3.02774	8.15528	8272.51	1014.37	3507.1	1268.26	9327.66	6574.99	18235.7	3183.43	2.78598e-10	637.136	281.69	4028.71	4042.44	12573.4	508.622	16289.4	1790.11	1624.22	57622.6	418.939	383.833	2807.1	9533.44	4476.65
3.60_244.0820n	227.079	3.60183	pos	4-Amino-1-(6-aminopurin-9-yl)pyrimidin-2-one	HMDB0257570				56974816		HCUAWQYISSJRST-UHFFFAOYSA-N	Organoheterocyclic compounds	Imidazopyrimidines	Purines and purine derivatives	*	42	12.4	M+H-H2O, M+H	C9H8N8O	-0.413945	1.08068	2.80426e-05	0.000455658	-0.427535	0.743531	24119.7	32439.3	20657.7	21117.8	17683.4	23164.8	24007.1	34505.5	14955	13228.6	22595.4	22695.4	23392	15258.7	13880.8	40876.3	22245.2	17777.6	34475	21330.4	23650.9	36346.9	19086.5	28861.9
0.69_102.0317n	120.066	0.694967	pos	Succinic acid semialdehyde	HMDB0001259	6114	LMFA06000118	C00232	1112	692-29-5	UIUJIQZEACWQSV-UHFFFAOYSA-N	Lipids and lipid-like molecules	Fatty Acyls	Fatty acids and conjugates	*	45.2	29.3	M+NH4, M+Na	C4H6O3	-0.0823599	1.06713	1.7767e-05	0.000330626	0.454026	1.36986	17190.7	12549.3	26520.2	18866.3	20428.6	14002.5	25718.1	15305.2	21134	6991.84	14780	20556.6	11099.1	17208	10156.8	28211.8	12459	12233.4	15664.2	14750.1	16863.8	16176.7	15292.2	15780.6
0.78_159.0274m/z	159.027	0.779383	pos	Erythronic acid	HMDB0000613	5586			2781043	13752-84-6	JPIJQSOTBSSVTP-PWNYCUMCSA-N	Organic oxygen compounds	Organooxygen compounds	Carbohydrates and carbohydrate conjugates	**	56.6	0	M+Na	C4H8O5	7.48575	1.06524	0.0279634	0.0864867	0.385712	1.3065	64851.9	49637.8	60449.8	67812.3	24224.7	63230.8	46103.3	58198.6	23645.8	23439.8	100169	41733.2	58398.2	24873.8	178082	53506.6	36936.1	50167.2	75301	83622.3	105408	170472	41773.2	30743.5
14.57_605.4062m/z	605.406	14.5664	neg	3-O-beta-D-glucosyl-brassicasterol	HMDB0304143				75967394		ILUZPRRJJSFYEH-UHFFFAOYSA-N	Lipids and lipid-like molecules	Steroids and steroid derivatives	Steroidal glycosides	*	40.5	6.4	M+FA-H	C34H56O6	0.630982	1.06445	0.0025068	0.0144466	-1.52353	0.347833	5521.53	15874.1	1249.05	3562.04	16466.3	27240	5999.97	10235.8	3608.34	3079.38	10886.2	1058.14	9777.56	8063.9	5661.16	2991.31	460.403	5787.01	3807.01	1551.93	1374.08	5793.72	6903.1	3411.4
10.70_319.2239m/z	319.224	10.7043	pos	12-Hydroxy-8,10-octadecadienoic acid	HMDB0029998	86652			131750940	170171-31-0	XTLVZNQEJRQDTP-KDFHGORWSA-N	Lipids and lipid-like molecules	Fatty Acyls	Lineolic acids and derivatives	**	58.3	9.16	M+Na	C18H32O3	-1.67652	1.05672	0.029484	0.0898547	0.123714	1.08954	92365.4	84775	83937.7	79317	76158.1	81009.6	102520	92271.5	128016	101943	68601.2	91277.3	117581	107123	116037	115497	90283	107211	94303.6	70993.7	86661.9	113218	87078	74714.8
8.48_493.2041m/z	493.204	8.47505	neg	Diflorasone diacetate	HMDB0251258				3056		BOBLHFUVNSFZPJ-UHFFFAOYSA-N	Lipids and lipid-like molecules	Steroids and steroid derivatives	Pregnane steroids	*	46.6	44.7	M-H	C26H32F2O7	-0.440499	1.05537	0.000639951	0.00501571	6.03189	65.4305	6747.96	103.132	213.172	172.208	70.8898	391.345	11193.1	58.0183	27934.6	48.3403	11795.1	157.164	12155.4	31843.9	18446.7	13080.4	24322.4	8445.58	576.376	148.04	20.9513	11126.2	38975.6	103.308
14.99_579.5003m/z	579.5	14.9934	neg	Reticulatamol	HMDB0041023	95457			85355815		IWBHCLOBTQKEFG-UHFFFAOYSA-N	Lipids and lipid-like molecules	Fatty Acyls	Fatty alcohols	*	38.6	0	M+FA-H	C35H66O3	1.6322	1.05401	0.000407602	0.00359186	-0.70743	0.61241	10169	16604.9	16245.5	23041	10167.2	17928.4	10249.8	22458.2	3776.44	11620.8	3899.15	1521.62	8995.93	11464.7	15376	8021.68	7110.71	13141.3	10098.8	26174.3	11994.7	7951.32	12890.9	4920.63
11.13_559.3740m/z	559.374	11.1336	pos	LysoPA(a-25:0/0:0)	HMDB0114762				131821854		SNRYVUFKJWZTSR-UHFFFAOYSA-N	Lipids and lipid-like molecules	Glycerophospholipids	Glycerophosphates	*	36.6	0	M+Na	C28H57O7P	1.1584	1.05337	2.7697e-05	0.000455268	-0.245345	0.843614	37401.4	44334.7	31218.9	33611.4	35464.7	36007.9	41061.1	39905.3	40614.3	34733.8	55365.2	35786.2	27176.1	39279.2	37126.9	34620.7	29952.8	34241	33581.4	43284.7	36967.3	40727.5	32475.6	40717.2
11.47_623.2874n	646.277	11.4705	pos	Leukotriene C5	HMDB0012993				53481570	75207-09-9	OSBTVMNXIHRFGN-KERZFGRDSA-N	Organic acids and derivatives	Carboxylic acids and derivatives	Amino acids, peptides, and analogues	*	40.5	7.13	M+H, M+Na	C30H45N3O9S	-0.383187	1.05139	0.0487066	0.127448	-0.174431	0.886117	96568.9	108980	104236	78503.3	124665	109510	81821	127400	29433.3	26301.7	70265.6	91646	88343.9	68406.4	58051.8	106694	100883	108946	144358	104764	139666	68732.2	94885.2	109146
1.36_276.0176m/z	276.018	1.35588	neg	2,5-Dioxopyrrolidin-1-yl 2-(acetylthio)acetate	HMDB0247382						FLCQLSRLQIPNLM-UHFFFAOYSA-N	Organoheterocyclic compounds	Pyrrolidines	Pyrrolidones	*	49.2	52.1	M+FA-H	C8H9NO5S	-3.25035	1.04525	0.00783217	0.0341926	0.275883	1.21074	47483.4	39218.7	63938.5	62733.3	47896.5	24510.8	41323.3	39267	28188.8	31041.2	51366.8	35362.5	45539.6	54393.6	36767.1	48313.8	57943.2	37253.5	43714	53305.9	64896.3	43474.8	31966	40479.7
7.74_499.2919m/z	499.292	7.73563	neg	1-(4-O-beta-D-glucopyranosyl-3-methoxyphenyl)-3,5-dihydroxydecane	HMDB0303085						VFLYULAVOFVIAM-RRDRPCBCSA-N	Organic oxygen compounds	Organooxygen compounds	Carbohydrates and carbohydrate conjugates	*	42.3	19.4	M+FA-H	C25H42O7	1.32312	1.03494	0.000594455	0.00475446	-1.08197	0.472383	5453.65	11545	18389	27059	14449.6	11496.8	1208.03	4761.91	1269.3	10518	11870.6	2255.15	6958.59	3710.95	521.746	2870.06	1375.83	2113.35	4418.88	4305.08	3393.41	6685.15	3078.72	4377.91
2.72_187.0937m/z	187.094	2.71715	pos	2,6-diamino-4-hydroxy-5-formamidopyrimidine	HMDB0304046						BKXIMINDJGDBPF-UHFFFAOYSA-N	Organic nitrogen compounds	Organonitrogen compounds	N-arylamides	*	39.9	0.89	M+NH4	C5H7N5O2	-0.338066	1.03236	0.00102951	0.00729639	0.277326	1.21195	44979.6	37113.5	44900.2	40112.7	35680.5	26937.3	43744.9	43263.1	46079.3	56868.7	50621.2	56861.9	50145.2	58678.2	46685.4	53985	55165.3	45250	59987.2	40838.3	30574.6	38279.1	42524.4	41942.1
12.76_450.2992m/z	450.299	12.761	pos	N-Linoleoyl Phenylalanine	HMDB0241982				146158338		HKUGGWURERXWKM-UHFFFAOYSA-N	Organic acids and derivatives	Carboxylic acids and derivatives	Amino acids, peptides, and analogues	***	64.1	58.1	M+Na	C27H41NO3	3.20843	1.0321	0.000551601	0.00462817	0.693544	1.61725	20785.8	12852.5	14409.4	20359.7	6016.2	8637.55	10060.5	19323.4	37036.9	10790.4	25090.7	20114.3	4635.7	21342.7	31396.3	18741.6	22431.6	20054.5	8345.1	30665.3	34400.2	26440.8	7559.57	25541.9
6.15_376.2253n	421.223	6.1521	neg	Macrophorin C	HMDB0030455				131751019		ZJIGIRXWBMNWPJ-UHFFFAOYSA-N	Organic oxygen compounds	Organooxygen compounds	Carbonyl compounds	*	55.3	79.3	M-H, M+FA-H	C22H32O5	0.796679	1.03029	0.00201448	0.0122014	44.3687	2.27144e+13	6328.17	2.78598e-10	2.78598e-10	2.78598e-10	2213.15	20008.6	40857.3	2.78598e-10	3576.15	2.78598e-10	19755.7	2.78598e-10	2.78598e-10	15194.8	2.78598e-10	7921.64	2.78598e-10	2.78598e-10	2.78598e-10	2.78598e-10	123.373	9013.54	44088.4	194.254
10.26_200.2006m/z	200.201	10.2629	pos	Dodecanamide	HMDB0251566	36671	LMFA08010001	C13831	14256		ILRSCQWREDREME-UHFFFAOYSA-N	Lipids and lipid-like molecules	Fatty Acyls	Fatty amides	**	47.3	15.7	M+H	C12H25NO	-1.5129	1.02929	0.0205019	0.069473	0.316117	1.24498	34453.3	27673.9	28771.8	31635.6	32271.6	28848.2	31423.4	14217.5	34796	33400.7	26343.2	44868.5	22301.9	77027.5	45215.7	33661.4	36046.3	23520.2	39530.3	13499.3	44809.4	14305.8	40782.4	34118.1
9.55_583.2543m/z	583.254	9.54727	pos	21H-Biline-8,12-dipropanoicacid, 3,18-diethenyl-1,19,22,24-tetrahydro-2,7,13,17-tetramethyl-1,19-dioxo-	HMDB0245624						RCNSAJSGRJSBKK-UHFFFAOYSA-N	Organoheterocyclic compounds	Tetrapyrroles and derivatives	Bilirubins	***	59	71.7	M+H	C33H34N4O6	-1.3417	1.02806	0.0164916	0.0593236	0.514748	1.42874	26903.7	18830.3	18139.7	22805.4	15458.3	13895.3	14029	33970.9	4628.56	4571.61	18107.5	5622.96	36442.4	22281.7	24635.1	63863.9	58029.7	72690.4	22338.1	20755.5	17721.2	25889.3	26402.6	27732.4
5.99_402.1818m/z	402.182	5.98827	pos	3-Quinolinecarboxylic acid, 7-((3R)-3-(1-aminocyclopropyl)-1-pyrrolidinyl)-1-((1R,2S)-2-fluorocyclopropyl)-1,4-dihydro-8-methoxy-4-oxo-	HMDB0251648				91292930		ZLICIITZJTYKAQ-UHFFFAOYSA-N	Organoheterocyclic compounds	Quinolines and derivatives	Quinoline carboxylic acids	*	47.3	42.7	M+H	C21H24FN3O4	-1.35899	1.02293	0.0157682	0.0573213	9.01313	516.68	8165.92	15.8046	223.456	11.7324	2.78598e-10	96581.4	2.78598e-10	15360.6	28457.2	13.8785	12255.3	2.78598e-10	2.78598e-10	30785.3	2.78598e-10	2.78598e-10	214.605	2.78598e-10	2.78598e-10	2.78598e-10	2.78598e-10	2.78598e-10	15.4191	312.029
6.08_190.0861m/z	190.086	6.08302	pos	Indole-3-propionic acid	HMDB0002302	6602			3744	830-96-6	GOLXRNDWAUTYKT-UHFFFAOYSA-N	Organoheterocyclic compounds	Indoles and derivatives	Indolyl carboxylic acids and derivatives	***	65.6	96	M+H	C11H11NO2	-0.956346	1.0178	0.0115353	0.0453113	-2.14417	0.226225	3742.44	16543	1348.88	302.56	164.15	5263.73	5837.1	226.526	194.109	14702.2	249.932	13523.1	2935.68	171.005	15584.5	21581.3	331.999	401.553	2746.78	12725.5	3420.72	1908.43	168.373	125.697
5.95_428.0899m/z	428.09	5.94842	neg	Pigment A aglycone	HMDB0029250						PDRWPABNSNPHHW-UHFFFAOYSA-O	Phenylpropanoids and polyketides	Flavonoids	Flavonoid glycosides	*	38.2	0	M-H2O-H	C25H19O8+	-0.639876	1.01533	0.0265498	0.0835307	4.6255	24.6839	8800.35	356.522	2.78598e-10	2.78598e-10	5266.07	52944.1	1002.15	2.78598e-10	26008.6	2.78598e-10	2.78598e-10	2.78598e-10	2.78598e-10	2.78598e-10	2.78598e-10	2.78598e-10	234.193	2.78598e-10	2.78598e-10	2.78598e-10	2.78598e-10	8651.81	2.78598e-10	26850.3
9.23_335.2188m/z	335.219	9.23148	pos	15d PGD2	HMDB0060046				131769805		QUGBPWLPAUHDTI-GYLTVPKHSA-N	Lipids and lipid-like molecules	Fatty Acyls	Eicosanoids	**	56.2	0	M+H	C20H30O4	-8.65639	1.00889	0.00380446	0.020066	0.108397	1.07803	120615	111885	118347	115988	130964	129206	115714	111833	150624	117140	99642	119583	132835	128565	122513	137880	119431	110179	126880	131869	137049	125312	117920	120594
11.65_594.3779m/z	594.378	11.6498	neg	LysoPC(20:1(11Z)/0:0)	HMDB0010391	61701	LMGP01050131	C04230	52924051		YYSFWGQAKJTHRE-MEOKJUQFSA-N	Lipids and lipid-like molecules	Glycerophospholipids	Glycerophosphocholines	***	62.7	92.6	M+FA-H	C28H56NO7P	0.429439	1.00704	0.00305489	0.0169315	-0.375847	0.770653	19702.9	25566.6	20030.3	16064.7	22260.3	20864.1	13464.7	21644.3	8952.52	5892.46	21552.5	16649.9	12625.5	7426.05	12487.4	18354.4	43730.3	14401.5	24246.1	24698.7	26801.9	9686.69	19515	25492.4
14.78_529.4265m/z	529.426	14.7765	neg	Octahydrohyperforin	HMDB0255901						RCAWJUYLDQRENX-UHFFFAOYSA-N	Organic oxygen compounds	Organooxygen compounds	Carbonyl compounds	*	38.7	0	M-H	C34H58O4	0.494095	1.00415	6.92912e-05	0.000926944	-0.9027	0.534885	7439.59	13908.8	14452.4	20485.7	8851.03	6527.82	3701.1	17080.9	1722.08	7462.53	5812	4936.82	7879.52	12095.7	5989.75	8817.26	2020.84	15115.9	6873.76	11133.5	7466.31	11238.4	10366.7	4000.79
8.04_291.1708m/z	291.171	8.04488	pos	Norgalanthamine	HMDB0255738				11357792		AIXQQSTVOSFSMO-UHFFFAOYSA-N	Alkaloids and derivatives	Amaryllidaceae alkaloids	Galanthamine-type amaryllidaceae alkaloids	*	36.7	0	M+NH4	C16H19NO3	1.66134	1.00061	0.000225662	0.00228474	2.80024	6.96555	7137.63	1024.71	1157.87	1180.11	1205.21	1596.16	16380.5	1036.23	31871.1	944.601	9611.94	1322.37	28424.6	13891	13141.6	11504	15293.4	10381.3	4554.73	1211.02	1535.6	10189.6	27361.3	1106.06
[truncated: 44 more columns]
