# Supplementary material for: Integrative multi-omics analysis unravels the host response landscape and reveals a serum protein panel for early prognosis prediction for ARDS
Source: Crit Care. 2024 Jul 2;28:213. doi: 10.1186/s13054-024-05000-3 (PMC11218270; doi:10.1186/s13054-024-05000-3)
Supplement: Supplementary file 7 — Additional file 7. [file 13054_2024_5000_MOESM7_ESM.xlsx]

## Sheet: network
node1	node2	combined_score
O14818	P20618	999
O14818	P25786	999
O14818	P25788	999
O14818	P28066	999
O14818	P28074	999
O14818	P60900	999
O15145	P61160	999
O43815	P30153	999
O75822	P55884	999
O75822	Q14152	999
O95433	P07900	999
P00403	P09669	999
P00403	P15954	999
P00558	P04406	999
P00736	P09871	999
P00750	P07355	999
P02745	P02746	999
P02745	P02747	999
P02746	P02747	999
P05106	P08514	999
P05387	P05388	999
P05387	P13639	999
P05387	P46783	999
P05387	P50914	999
P05387	P62273	999
P05387	P62280	999
P05387	P62888	999
P05387	P62906	999
P05387	Q02543	999
P05388	P13639	999
P05388	P46783	999
P05388	P50914	999
P05388	P62273	999
P05388	P62280	999
P05388	P62888	999
P05388	P62906	999
P05388	Q02543	999
P05556	P17301	999
P05556	P23229	999
P05556	Q05397	999
P05556	Q13418	999
P06576	P36542	999
P06576	P48047	999
P06748	P19338	999
P07355	Q09666	999
P07384	P20810	999
P07900	Q16543	999
P08238	Q16543	999
P09669	P15954	999
P11226	P48740	999
P11940	Q04637	999
P13639	P62906	999
P13639	Q02543	999
P17655	P20810	999
P20618	P25786	999
P20618	P25788	999
P20618	P28066	999
P20618	P28074	999
P20618	P60900	999
P25786	P25788	999
P25786	P28066	999
P25786	P28074	999
P25786	P60900	999
P25788	P28066	999
P25788	P28074	999
P25788	P60900	999
P28066	P28074	999
P28066	P60900	999
P28074	P60900	999
P29401	P37837	999
P30273	P43405	999
P36542	P48047	999
P43034	Q9Y266	999
P43487	P46060	999
P43487	P62826	999
P46060	P62826	999
P46783	P50914	999
P46783	P62273	999
P46783	P62280	999
P46783	P62888	999
P46783	P62906	999
P46783	Q02543	999
P50914	P62273	999
P50914	P62280	999
P50914	P62888	999
P50914	P62906	999
P50914	Q02543	999
P55884	Q14152	999
P62273	P62280	999
P62273	P62888	999
P62273	P62906	999
P62273	Q02543	999
P62280	P62888	999
P62280	P62906	999
P62280	Q02543	999
P62888	P62906	999
P62888	Q02543	999
P62906	Q02543	999
Q7L5N1	Q9BT78	999
Q7L5N1	Q9UNS2	999
Q9BT78	Q9UNS2	999
P04275	P08514	998
P06576	P08574	998
P12814	P18206	998
P13639	P62280	998
P13639	P62888	998
P13667	P14625	998
P55884	Q04637	998
P68871	P69905	998
P05556	P10451	997
P05556	P19320	997
P10599	P32119	997
P10599	Q06830	997
P13639	P50914	997
P13639	P62273	997
P14923	P15924	997
Q04637	Q14152	997
Q6UXH0	Q9Y5C1	997
O95433	P08238	996
P02545	P42166	996
P04040	P04179	996
P05106	Q05397	996
P18206	Q05397	996
Q12905	Q12906	996
P04406	P06733	995
P04632	P17655	995
P02533	P13647	994
P05556	P18206	994
P07900	P08238	994
P07900	Q13418	994
P61981	P62258	994
P62136	Q15435	994
Q06323	Q9UL46	994
P05106	P43405	993
P15311	P19320	992
P25788	Q06323	992
P25788	Q9UL46	992
Q15459	Q9Y3B4	992
O60927	Q15435	991
P00736	P02745	991
P05106	Q13418	991
Q15459	Q9UQ35	991
P02745	P09871	990
P05388	Q9UQ80	990
P20700	P42166	990
P25786	Q06323	990
P62280	Q14152	990
O43633	Q99816	989
P00558	P06733	989
P02042	P69905	989
P02545	P20700	989
P04275	P16109	989
P25786	Q9UL46	989
P04632	P07384	988
P07900	P31689	988
P01137	P29279	987
P28066	Q9UL46	987
P00750	P07093	986
P03973	P07355	986
P04632	P20810	986
Q02543	Q9UQ80	986
P01137	Q15796	985
P14625	Q9BT09	985
P15311	P26038	985
P13639	P46783	984
P20618	Q06323	984
P28074	Q9UL46	984
P55884	P62280	984
P62273	Q8NC51	984
P62805	Q9NQR1	984
P04264	Q07021	983
P15924	Q02413	983
P20618	Q9UL46	983
P46783	Q14152	983
P05060	P10645	982
P0C0S5	P62805	982
P43034	P78509	982
P05556	P12814	981
P05556	P25391	981
P07355	P07858	981
P19237	P45378	981
P69905	Q9NZD4	981
P00338	P07195	980
P00403	P08574	980
P05976	P45378	980
P13805	P19237	980
P29692	P62280	980
P62273	Q14152	980
P62888	Q9UQ80	980
P04085	Q9NRA1	979
P04264	P13645	979
P04424	P05089	978
P06576	Q00325	978
P60900	Q06323	978
P62906	Q8NC51	978
O60884	P07900	977
P05106	P17301	977
P05106	Q9Y5C1	977
P46783	P55884	977
P62280	Q8NC51	977
P05106	P23229	976
P06703	P07355	976
P17655	Q05397	976
P60900	Q9UL46	976
P00736	P02747	975
P02545	Q03252	975
P46783	Q8NC51	975
P08574	P15954	974
P09467	P37837	974
P00736	P02746	973
P02746	P09871	973
P02747	P09871	972
P39656	Q14165	972
P55884	P62273	972
O60927	P62136	971
P00338	P23368	971
P20700	Q03252	971
O14818	Q06323	970
P30153	P62136	970
Q02543	Q8NC51	970
O43719	Q15459	969
P04275	P05106	969
P05388	Q8NC51	969
P15311	P35241	969
P02746	Q9Y279	968
P05388	P29692	967
P12814	Q05397	967
P15311	Q05397	967
P02745	Q9Y279	966
P04792	P07900	966
P13639	Q8NC51	966
P62888	Q8NC51	966
P06454	P20962	965
P62256	Q9C0C9	963
Q5T749	Q8N1N4	963
O75874	P21399	962
P04406	P29401	962
P05387	Q8NC51	962
P09467	P29401	962
P09493	P19237	962
P14923	Q02413	962
Q6UXH0	Q9BY76	962
P07900	Q05397	961
P17301	P25391	961
O75175	P11940	960
O75822	P62280	960
O95197	Q9NQC3	960
P09493	P13805	960
P12814	P15311	960
P28066	Q06323	960
P43405	Q05397	960
O75822	Q04637	958
P12814	Q13418	958
P17301	Q05397	958
P29692	P62273	958
P14625	Q16543	957
P23229	P25391	957
P06733	P37837	956
P07900	P19338	956
P13667	P55145	956
P00750	Q9NRA1	955
P05976	Q7Z406	955
P43034	P62258	955
P62906	Q9UQ80	955
Q9UKV3	Q9UQ35	955
O75367	P62805	954
O75822	P46783	954
P0C0S5	Q9NQR1	953
P13639	P55884	953
P14625	P55145	953
P28074	Q06323	953
P05556	P78509	952
P19320	P26038	952
O75822	P62273	951
P07737	P62937	951
P02741	P09871	950
P05387	P29692	950
P15924	Q08554	950
P62256	Q9H832	950
O00151	P12814	949
O60884	P08238	949
P10768	P36871	949
P16949	P68366	949
P04406	P37837	948
P07384	P15311	948
P14923	Q08554	948
P15954	P48047	947
P02042	Q9NZD4	946
Q9Y251	Q9Y625	946
O75874	P04040	945
P05106	P10451	945
P05141	P06576	945
P0C0S5	P62826	945
P32119	Q06830	945
Q15363	Q9Y3B3	945
P00736	P02741	944
P07355	Q8NBP7	944
P0DJI8	P18428	944
P10599	P19838	944
P05106	P19338	943
P08574	P36542	943
O94907	Q07065	942
P12081	P26639	942
P04040	Q9Y2Q3	941
P04792	Q04637	941
P18206	Q13418	941
P05556	P15311	940
P10599	P35754	940
O75083	P18206	938
P05556	P08514	938
O00743	P30153	937
P04040	Q06830	937
P08514	P16109	937
P07195	P23368	936
P13861	P62136	936
P36542	Q00325	936
P62258	P62826	936
P00338	P06733	935
P04040	P10599	935
P19838	P20618	935
P35637	Q12906	935
P04264	P35908	934
P06576	P13639	934
P06733	P29401	934
P07384	P18206	934
P19838	P25786	934
P30273	Q05397	934
P05556	Q9BY76	933
P16949	Q13555	933
P19320	Q05397	933
O75175	Q04637	932
P09871	P11226	932
P30153	P61981	932
O14818	P19838	931
O75083	P37802	931
P04275	P07093	931
P08574	P48047	931
P19838	P25788	931
P19838	P60900	931
P67809	Q9Y3B4	931
P05106	P05556	930
P18206	P37802	930
P32119	Q99497	930
O14818	O15145	928
P05106	Q15582	928
P18206	P68366	928
P30153	P62258	928
O75494	P35637	927
P05556	P17655	927
P13639	Q9UQ80	927
P19838	P28066	927
O14818	Q9UL46	926
P04179	P36969	926
P05388	P49589	926
P05556	Q15582	926
P09493	P12814	926
P19838	P43405	926
P46783	P69905	926
Q15796	Q9Y4E8	926
P00338	P37837	925
P08238	P31689	925
P02042	P68871	924
P07384	P20930	924
P08574	Q00325	923
P05556	P07384	922
P62280	P69905	922
P17301	P24821	921
P19838	P28074	921
P26038	P43405	921
P04040	P36969	920
P07384	P12814	920
P10451	P43405	920
P61981	P62826	919
P62136	Q16821	919
P04632	Q05397	918
P06733	P36871	918
P07384	Q05397	918
P13861	P15311	918
O60664	Q99816	917
P04632	P15311	917
P19838	P62826	917
Q9C0C9	Q9H832	917
P00736	P11226	916
P09669	P48047	916
P16949	Q9NY65	916
Q99497	Q99816	916
E9PAV3	Q13418	915
O43633	Q99497	915
O95433	Q16543	915
P07711	P07858	915
O43633	O60664	914
P07195	P37837	914
P19838	P62258	914
P04632	P05556	913
Q8NC51	Q9UQ80	913
O75874	Q9Y2Q3	912
P04406	P07900	912
P05106	P07900	912
P0DJI8	P19838	912
P11940	P67809	912
P14314	Q14165	912
P78356	Q01970	912
O43150	P09496	911
P19838	Q9UL46	911
P20810	Q05397	911
O75083	P68366	910
P01137	P0DJI8	910
P01137	Q01082	910
P04040	P32119	910
P05976	P12829	910
P05106	P24821	909
P05556	P24821	909
O00194	P16109	908
O75347	P68366	908
P01137	P18428	908
P29692	P62906	908
O14818	P61160	907
P07737	Q96QU8	907
P13805	P45378	907
P23229	P62258	907
P37802	P68366	907
P05556	P13861	906
P09496	Q96P48	906
P25391	Q05397	906
P68366	Q9NY65	906
P07900	Q8WW22	905
P18206	P55145	905
P23229	P61981	905
P29692	P46783	905
P68871	Q9NZD4	905
P09493	P45378	904
P14314	P39656	904
P19838	Q06323	904
P29692	Q02543	904
P62280	Q9UQ80	903
Q13418	Q16543	903
O75083	P55145	902
P01137	P62136	902
P05556	P20810	902
P06748	P62805	902
P13861	P16949	902
P13861	Q05397	902
P14314	P14625	902
P06576	P08238	901
P26038	P35241	901
P35908	Q7Z794	901
P55145	P68366	901
P62273	P69905	901
O43633	P68366	900
O43633	P68871	900
O43633	Q9NY65	900
O60240	P62136	900
P02545	Q13555	900
P04632	P20930	900
P08514	P0C0S5	900
P10599	Q9UKE5	900
P25391	P61981	900
P25391	P62258	900
P37802	P55145	900
P61981	Q13526	900
P62258	Q13526	900
P68871	Q99816	900
P49589	P62280	899
O43583	P62280	897
P00338	P00558	897
P07900	P15311	897
P67809	Q00577	897
P67809	Q07021	897
P68366	Q99426	897
P05106	P18206	896
P08779	P13647	896
P04264	Q7Z794	895
P11940	Q9UN86	895
P62273	Q9UQ80	894
P62826	Q9H6Z4	894
P07737	P18206	893
P61160	Q16643	893
P19338	P51858	892
P05387	P49589	891
P08238	Q8WW22	891
P12829	P19237	891
P05976	P19237	890
P13647	P35908	890
P62280	Q04637	890
P02741	P02745	889
Q7Z6Z7	Q93008	889
P09496	Q13492	888
P13645	P35908	888
P04792	P11940	887
P09493	P18206	887
P46783	Q04637	887
P07195	P36871	886
P11940	P62906	885
P29692	P50914	885
P32119	Q9NQC3	885
O43583	P62273	884
P19338	Q99733	884
P50914	Q9UQ80	884
P23229	Q05397	883
P16109	P19320	882
P05106	P16109	881
P67809	Q12905	881
E9PAV3	P05387	880
P13501	P19838	880
P06733	P07195	879
P36969	P78417	877
O95747	Q9H4A3	876
P19338	P67809	875
P07900	P25788	874
P04040	P30041	873
P04264	P22735	873
P07900	P14625	873
P20930	Q02413	872
E9PAV3	P50914	871
P07900	Q99497	871
P51149	Q99816	871
P67809	Q13247	871
P00338	P29401	870
P29966	P80723	870
P49589	P50914	870
O75347	Q99426	869
P05976	P13805	869
P13645	P13647	869
P13645	Q7Z794	869
P05556	P29279	868
P06748	Q9UQ80	867
P23381	P26639	867
O43583	P46783	866
P04406	P15531	866
P0C0S5	Q99733	866
E9PAV3	P62888	865
P04406	P05388	865
P10599	P36969	865
Q02413	Q08554	865
P04264	P20930	864
P06748	P07900	863
P12081	P23381	863
P12829	P13805	862
E9PAV3	P67809	859
O75083	P61160	859
P02538	P04259	859
P05976	P09493	859
E9PAV3	Q02543	858
O60240	Q96Q06	858
P10599	P30041	858
P11940	P13639	858
P46783	Q9UQ80	858
P26639	P49589	857
P62273	Q04637	857
P02745	P11226	856
P55884	Q9UQ80	856
P06576	Q9UII2	855
Q02952	Q6NZI2	855
P04406	P08238	853
P05387	Q9UQ80	853
P08238	P14625	853
P30041	P78417	853
P49589	P62906	852
Q9UQ35	Q9Y3B4	852
P02747	Q9Y279	851
P11940	P55884	851
P04264	P13647	849
P08514	Q05397	847
P17301	P30273	845
P18206	P78356	843
Q13107	Q9Y4E8	843
P05388	P55884	842
O95433	P14625	841
P07195	P23526	841
P07195	P29401	841
P00915	Q9NZD4	840
P22528	P22735	840
P32119	P36969	840
O75874	P04424	839
O95433	P31689	839
P00338	P04406	839
P36871	P37837	839
P05787	P15924	838
P07384	P17655	838
P08514	P16671	837
P30041	P62258	837
P12829	P45378	836
P04406	P62937	835
P01137	P05556	834
P04406	P07195	834
P30041	P36969	834
Q9BY76	Q9Y5C1	834
O43491	Q01082	833
P62826	Q96QU8	833
Q14151	Q15424	832
P13645	P20930	831
P30041	P32119	830
P07900	P13639	829
P08574	P09669	829
P50914	Q8NC51	828
P13639	Q04637	826
O43719	Q9Y3B4	825
P04179	Q99497	825
P10620	P78417	824
O94822	P05388	823
O94822	P62888	823
P02741	P16109	823
P04179	P10599	823
P07900	Q9BT78	822
P07900	Q9UNS2	822
O94822	Q02543	821
P06733	P13639	820
P10599	Q9Y266	820
P08238	Q9BT78	819
P00338	P23526	818
P49589	Q02543	818
P04275	P05556	817
P07900	Q9Y266	817
P19338	Q12906	817
P19338	Q9UQ80	817
P02545	P18206	815
P06748	P62826	815
P16109	Q92896	815
P36542	Q9UII2	815
P14625	P31689	814
P07900	P43034	813
O75874	P06748	811
P05388	P06576	811
P01137	P58166	810
P06576	P07900	810
P20930	Q08554	809
P43487	Q9H6Z4	808
P01137	P55103	806
P06733	P07355	804
P10599	Q99497	804
P12829	Q7Z406	804
P15954	P62273	804
P67809	Q12906	804
P04040	P37837	803
P02741	P19320	802
P35637	Q12905	802
Q99426	Q9NY65	802
P00338	P36871	801
P04406	P61769	801
P05106	P12814	801
P09669	P36542	801
P28066	P55884	800
P07988	P11684	797
P04264	P15924	796
P05388	P25788	796
P09493	P12829	795
P13639	P25786	795
O75396	Q15363	793
Q06830	Q99497	792
P29279	Q15796	791
E9PAV3	P05388	789
O15355	P67809	789
P06733	P62937	788
P00558	P36871	787
P04040	Q6YN16	787
P36969	Q06830	787
P04040	P35754	786
P04275	P19320	786
P04406	P06576	785
P08514	P25391	785
P50914	P55884	785
P11940	P46783	784
P15954	P62888	784
P11940	P62280	782
P00558	P07195	781
P62136	P62258	781
Q13247	Q9Y3B4	781
P00558	P29401	780
P07737	P61160	780
P08779	P13645	780
P07900	P68871	779
P04179	P30041	778
P10451	Q05397	778
P31689	Q8WW22	778
O14818	Q9Y266	777
P00750	P04275	777
P02746	P30273	777
P04040	Q99497	777
P15531	P37837	777
P49589	P62273	777
Q5T4S7	Q93008	777
P08238	P13639	775
Q86VP6	Q9BT78	775
O43583	Q14152	774
P00915	P02042	774
P07355	Q99816	774
P15924	P20930	774
P04792	Q7Z6Z7	773
P13639	P25788	772
P02533	P08779	771
P02545	P62805	771
P23381	P49589	771
P04406	P13639	770
P20073	Q99816	769
P48047	Q9UII2	768
Q16543	Q8IX12	767
P14314	P29966	766
P32119	P35754	766
P04259	P13647	765
P02775	P13501	764
Q05707	Q99715	764
P04792	P08238	763
P11940	Q12906	763
P04275	P43405	761
P13639	P29692	761
P02741	P04275	760
P07900	P62258	760
P11940	Q02543	760
P01137	P05106	759
P04040	P04406	759
P02775	P16109	758
P04275	P17301	758
P18206	P26038	758
P08238	Q9UNS2	757
P55884	Q02543	757
O75347	Q9NY65	756
P05141	Q00325	756
P06748	P30041	756
P06748	Q99733	756
P10720	P13501	756
P15311	P18206	756
P62280	Q9H173	756
P05106	P25391	755
Q01082	Q16643	755
P05141	P08574	754
P05556	P06703	754
P46060	Q9Y5P4	753
P02538	P22528	752
P09496	P61160	752
P04406	P19338	751
P35754	P36969	751
P18206	P61160	750
P10620	P30041	749
P35637	P67809	749
P00403	P36542	747
P04179	P04406	747
P04259	P08779	747
P06748	P20700	747
P0C0S5	P20700	746
P46060	Q9H6Z4	745
P08238	Q99497	744
P08514	P43405	744
P00338	P11169	743
P02741	P11226	743
P02746	Q9UEW3	742
P04179	P48047	741
P20073	Q99497	741
P23352	Q9Y251	741
E9PAV3	P46783	740
P05106	P16671	739
P20930	P22735	739
P02741	Q03591	738
P04406	Q06830	737
P02741	P0DJI8	736
P08729	P10645	736
P02538	P13647	735
P10620	P36969	735
P08779	P22735	734
P13501	P19320	734
P13639	P28066	733
P05388	P11940	732
P17301	P23229	732
P04259	P22528	731
P16109	P19338	731
P30041	Q99497	731
Q5T4S7	Q7Z6Z7	731
O43815	P13667	730
P08238	P25788	730
P12814	P23229	730
P25788	P55884	730
P02745	P30273	729
P06733	P10599	728
P13646	P19013	728
P19338	Q12905	728
Q9Y5C1	Q9Y5X9	728
P07093	P09871	727
P04179	Q06830	726
P09669	Q07507	726
O95433	Q9H173	725
P06576	P06733	724
P02741	P18428	723
P04406	Q15796	723
P04406	P06748	722
P62906	Q12906	722
E9PAV3	P62906	721
P14923	P18206	721
P35754	Q06830	721
P37802	P62937	720
P04406	P10599	719
P08779	P22528	719
P25788	Q9UQ80	719
P36542	P39656	719
P02741	P02747	718
P04085	P10451	718
P05787	P07355	718
P10451	P17301	718
P10451	P23229	718
Q8NBP7	Q9Y5C1	718
E9PAV3	P62280	717
O75874	P00338	717
P05388	P61769	717
Q9UEW3	Q9Y279	717
P07900	P28066	716
P14625	Q99972	716
P12814	P21291	715
Q01995	Q6NZI2	715
Q15424	Q9UKV3	715
O00743	P07900	714
P23229	P24821	714
O00151	P16949	713
P00558	P13639	712
P04275	P23229	712
O14818	P13639	711
P05141	P50914	711
P06748	P0C0S5	711
P13639	P23526	710
P05141	P62906	709
P00558	P37837	707
P24821	Q05397	707
P55884	P62888	707
O00743	Q15435	706
P04792	P07355	706
P06748	P35637	706
P02545	P0C0S5	705
P02745	Q9UEW3	705
P05556	Q10588	705
P13501	P16109	705
P06733	Q06830	704
P06733	Q99497	704
P78509	Q05397	704
O60884	Q8WW22	703
P09172	P10645	703
P45378	Q9NR56	703
P10768	P32119	702
P04040	P07900	701
P05388	Q9NY65	700
P15311	Q86YW5	700
P15954	P36542	700
P04179	P21399	699
P05388	P28066	699
P05388	P08238	698
P07900	P62937	698
P13667	P39656	698
P16109	Q86YW5	698
P51149	P68366	698
P02545	P04406	697
P07900	P10599	697
P28066	P62826	697
P29692	P49589	697
P67809	Q99816	697
O43815	Q05397	696
P02533	P15924	696
P04179	P32119	696
P05106	P78509	696
P0DJI8	P0DJI9	696
P13639	Q14152	696
O75915	Q9NQC3	695
P04406	P18206	694
P14555	P43034	694
P67809	Q9UN86	694
P00558	P09467	693
P18206	Q13492	693
P62906	Q12905	693
Q07021	Q12905	693
P13861	Q16821	692
P02538	P08779	691
P04275	Q05397	691
P02533	P20930	690
P12081	P49589	690
P02533	P23229	689
P14625	Q8NBP7	689
P19013	Q08188	689
P43405	P61769	689
P67809	Q9UQ80	689
P00403	P39656	688
P05387	P25786	688
P07355	P19338	688
P08514	P12814	688
P29692	P62888	688
P02775	P04275	687
P04406	P10451	687
P13639	P60900	687
P13645	P22735	687
P21291	Q01995	687
P50914	P60900	687
P02741	P61769	686
P04792	P14625	686
P06748	P67809	686
P00403	P06576	685
P42166	Q03252	685
O43815	Q15435	684
O60884	P31689	684
P06576	Q06830	684
P08514	P10451	683
P10599	P13667	683
P11684	P13647	683
P30041	P35754	683
P11940	P50914	682
Q02543	Q9H173	682
Q14152	Q99733	682
Q7Z6Z7	Q9H1E3	682
O43583	P13639	681
P04406	P20700	681
P15924	P43034	681
P35637	Q15424	681
P05387	P60900	680
P35754	P78417	680
P05387	P25788	679
O43583	O75822	678
Q13526	Q15796	678
Q9UQ80	Q9Y266	678
P05387	P15531	677
P25788	P31689	677
Q5T4S7	Q9NQG5	677
P04275	P16671	676
P04406	P32119	676
P07355	P07900	676
P08238	P68871	676
P30273	Q9Y279	676
O95197	Q99442	675
P04040	P10768	675
P07988	P11226	674
Q04637	Q9UN86	674
E9PAV3	Q9UQ80	673
P04406	P29279	673
P23229	P78509	673
P25788	P62826	672
P30153	P42166	671
P46060	P61769	671
P02747	Q9UEW3	670
P04406	Q05397	670
P06733	P23526	670
P08514	P24821	670
P04406	P67809	669
P19338	Q00577	669
P78356	Q13526	669
O43815	P18206	668
P00558	P07900	668
Q08554	Q9UNS2	668
P0C0S5	P62937	667
P10451	P15311	667
P25786	P62826	667
P04275	P18206	666
P15531	P62826	666
P51149	Q9NY65	666
P07737	P35637	665
P08779	P20930	665
P13796	P61160	665
P55884	Q9UN86	664
Q13526	Q5T1M5	664
P05141	P48047	663
P61160	Q09666	663
P62256	Q06830	663
P05388	P62937	662
P07900	Q99816	661
P28066	Q9Y266	661
Q00577	Q9NR56	661
O00194	Q99816	660
P06733	P30041	660
P12814	P17301	660
P00558	P05388	659
P02545	P30153	659
P11678	P13796	659
P07355	P19838	658
P13647	P23229	658
P14923	P20930	658
P25788	P50914	658
P05388	Q14152	657
P15311	Q09666	657
P62273	Q9H173	657
O75396	Q9Y3B3	656
P05388	Q9H173	656
P09496	P15311	656
P09496	P26038	656
P09496	P35241	656
P09496	P62136	656
O15355	P49589	655
O75874	P36871	654
P02741	P13805	654
P05387	P11940	654
P07737	P37802	654
P18206	P35241	654
P20700	P30153	654
P05388	P62826	653
P07355	P15311	653
P31689	Q99497	653
P62906	Q9H173	653
O43719	O60927	652
O75083	P10599	652
P02747	P48740	652
P04259	Q8NBP7	652
P16949	Q99816	652
P06703	P08833	651
P11940	P62273	651
P62805	P62906	651
Q13107	Q7Z6Z7	651
O00151	Q96HC4	650
O14818	P07900	650
P00558	P36542	650
P10599	P78417	650
P12829	Q8N1N4	650
P14625	P39656	650
P43034	Q13428	650
O14818	P55884	649
P06748	P43487	649
P13639	P62937	649
P25788	P62888	649
P25788	Q9Y266	649
E9PAV3	P62273	648
P00736	Q9UEW3	648
P14625	Q8WW22	648
P14923	P23327	648
P02746	P48740	647
P11940	P35637	647
O00151	P18206	646
P08238	Q13418	646
P36969	Q99497	646
Q15796	Q9H6Z4	646
O95433	Q8WW22	645
P02545	P04275	645
P02741	P02746	645
P32119	P62256	645
P30153	Q04637	644
P04179	P62280	643
P17301	P43405	643
P28066	P50914	643
P02545	P05106	642
P05387	P62826	642
P62888	Q9H173	642
O75874	P07195	641
P04406	P62258	641
P13639	P30153	641
P58546	Q08830	641
O14818	P05388	640
P02775	P08514	640
P07195	P67809	640
P13639	P19338	640
P02533	P04259	639
P07900	P61981	639
P17301	P78509	639
P19838	P30153	639
P36542	P60900	639
P11940	P30153	638
O60664	P07900	637
O75494	Q13247	637
P04264	Q02413	637
P04406	Q99497	637
P15311	P25815	637
P06733	P32119	636
P04406	P06703	635
P04406	P30153	635
P04792	P30041	635
P15924	P18206	635
Q92626	Q99972	635
P11684	P19013	634
P15531	Q07021	634
P04040	P05089	633
P78417	Q9Y2Q3	633
O00743	O60927	632
P02533	P02538	632
P08514	P78509	632
P09496	Q8NBP7	632
P19338	Q04637	632
P22528	Q5D862	632
P36542	Q9BT78	632
P06733	P07900	631
P28066	P62888	631
P60900	P62826	631
P00403	P23352	630
P10451	P19320	630
P39656	Q9UL46	630
P55145	Q96AG4	630
P62826	P62906	630
P00558	P08238	629
P11940	Q14152	629
P55884	P60900	629
P12814	Q96HC4	628
O14818	P50914	627
O75396	Q96FQ6	627
P12814	P78356	627
P15311	P37802	627
P23381	Q99816	627
P04040	P29401	626
P07900	P30153	626
P48047	Q00325	626
Q13492	Q9H4A3	626
O75874	P37837	625
P00338	P04040	625
P08514	P18206	625
P00403	Q00325	624
P10451	P29279	624
O43583	P55884	623
P04406	P05089	623
P06748	P46783	623
P13647	P15924	623
P04406	P04792	622
P07737	P61981	622
P09493	Q01995	622
P28066	Q06830	622
P42166	Q9H6Z4	622
Q9UK55	Q9Y5C1	622
O43815	Q9Y279	621
P00558	P61769	621
Q00325	Q07021	621
O43815	P10124	620
P02741	Q99988	620
P04406	P14625	620
P06748	P07355	620
P09871	Q9UEW3	620
P67809	Q8NC51	620
P04406	P05556	619
P0C0S5	P23193	619
P12814	P45378	619
P12829	Q9NZD4	619
Q01082	Q15363	619
O14818	P51149	618
O15145	P18206	618
P04406	P09467	618
P04406	P19320	618
P62937	Q13526	618
P05787	P23229	617
P06733	P15531	617
P08238	P19838	617
P11940	Q8IX12	617
P13645	Q02413	617
P09493	P61160	616
P46060	Q7Z6Z7	616
P61160	Q5T0N5	616
Q01082	Q9Y3B3	616
Q12905	Q15424	616
Q5T749	Q86YZ3	616
O60664	P08238	615
P05106	P26038	615
P46783	P49589	615
P02741	P04040	614
P08238	P62888	614
P02745	P04275	613
P06733	P08238	613
P36969	Q01995	613
P07900	Q9H173	612
Q08554	Q96P63	612
P02741	P36222	611
P04406	P13501	611
P43034	Q9UKE5	611
P62280	P67809	611
P02545	P08514	610
P05388	Q9Y266	610
Q02413	Q96P63	610
O14818	P62888	609
P02775	P62826	609
P62826	Q07021	609
O75367	P62937	608
O95498	P07093	608
P05141	P36542	608
P05387	P55884	608
O14818	P62280	607
P04406	Q99972	607
P15531	Q02543	607
O75874	P29401	606
P08238	P62280	606
P10645	P13647	606
P29692	Q14152	606
P30153	Q16821	606
P00750	P02741	605
P02746	P04275	605
P25786	Q00325	605
P62937	Q06830	605
Q02543	Q14152	605
Q5D862	Q5T749	605
P00338	P36542	604
P01137	P10451	604
P05388	P07900	604
P06576	P25788	604
P06733	P37802	604
Q12906	Q9UQ35	604
P00915	P10768	603
P08238	P51572	603
P09871	Q03591	603
O60884	Q16543	602
P06748	P62906	602
P08729	P13646	602
P09493	Q16643	602
P35908	Q86Y46	602
P04406	P36871	601
P10599	P37837	601
P58546	P61981	601
Q02413	Q5T749	601
P01137	Q9Y4E8	600
P02538	P13646	600
P04406	P11940	600
P07355	P37802	600
P20810	Q9H4F8	600
Q12906	Q9UQ80	600
P00558	P04179	599
P07737	P62136	599
Q14152	Q9UQ80	599
P02745	Q07021	597
P00403	Q02543	596
P04406	P07355	596
P05976	Q16821	596
P13639	P26639	596
P13639	P49589	596
P49589	P62888	596
Q02543	Q12906	596
P07858	P51149	595
P08238	P61981	595
P15311	Q01970	595
P04406	P36969	594
P12814	Q01082	594
P67809	Q96AG4	594
P04040	P06733	593
P04406	P19838	593
P13639	Q9H173	593
O43583	P62888	592
P11226	Q9Y5C1	592
P62805	Q99733	592
P04179	P35754	591
P04406	P62805	591
P06576	P15954	591
P13667	Q99426	591
P36542	Q99497	591
P12814	P61160	590
P61769	P62937	590
O14818	O60884	589
O14818	P62826	589
P11940	Q8NC51	589
P02746	P19320	588
P10620	Q9Y2Q3	588
P12814	P60900	588
P61769	Q15582	588
P67809	Q04637	588
P07900	Q15459	587
P15954	P46783	587
P02745	P48740	586
P14625	Q9H173	586
P68871	Q99497	586
Q07065	Q9NQC3	586
P05556	P14555	585
P06576	P07195	585
P09871	P48740	585
P29692	Q09666	585
P60900	P62888	585
P07900	P60900	584
P07900	Q06830	584
P15954	P60900	584
P29692	P43487	584
P46060	Q96QU8	584
P61981	P62136	584
E9PAV3	P25788	583
O75874	P04406	583
P08238	P15311	583
P08238	Q9UQ80	583
P04406	Q12906	582
P07900	P55884	582
P49589	Q9Y266	582
Q14151	Q9UKV3	582
P06576	P09669	581
Q04637	Q15459	581
Q5T1M5	Q9UQ80	581
P29279	Q01995	580
P00338	P09467	579
P00558	P30041	579
P04040	P21399	579
P09496	Q9Y3B4	579
P13647	P20930	579
P13667	Q99442	579
P15531	Q99497	579
Q05397	Q15796	579
P04406	Q01995	578
P05556	P16109	578
P06733	P09467	578
P19237	P21291	578
P25786	P62888	578
O75494	Q9NYF8	577
P11678	Q9Y2Y8	577
P20930	Q5T749	577
P29279	P35625	577
P08238	Q15459	576
P13796	Q16643	576
O15145	O75083	575
P04275	P04406	575
P04406	P20930	575
Q5T4S7	Q9H832	575
O75347	P15954	574
O75874	P09467	574
P00558	Q06830	574
P04040	P07195	574
P05387	P07900	574
P06748	P08238	574
P07900	Q9UQ80	574
O60884	P60900	573
P02533	P22528	573
P55884	Q9Y266	573
Q12906	Q15424	573
P16109	P17301	572
P26038	Q05397	572
P43487	P62906	572
P51888	Q07507	572
P00736	P48740	571
P04179	P36542	570
P08238	P10599	570
P16671	P30273	570
P21399	P29401	570
P21399	P37837	570
P61160	Q15642	570
O75874	P06733	569
P10451	Q01995	569
P61769	Q13867	569
Q01082	Q05397	569
Q13247	Q9NR56	569
P01137	P07093	568
P01137	P13501	568
P07737	P12814	568
P08238	P62258	568
P15311	P43405	568
P19320	Q9UEW3	568
P49589	Q14152	568
Q8NBP7	Q9Y5X9	568
P06748	Q12905	567
P11940	P19338	567
P25786	P55884	567
Q12905	Q9UQ80	567
Q13247	Q15424	567
Q5T749	Q96P63	567
O75822	P13639	566
P02741	P07858	566
P02741	P13501	566
P05787	P10645	566
P07195	P36542	566
P31689	Q13418	566
E9PAV3	P13639	565
O14818	Q9UQ80	565
O60884	P14625	564
P02533	Q02413	564
P02538	P15924	563
P05089	P13501	563
P10124	Q9Y279	563
P00558	P06576	562
P04632	P13639	562
P46060	P62805	562
P78417	Q06830	562
O14818	P05387	561
O75083	P07737	561
P04632	Q9H299	561
P06454	Q14152	561
P07195	P48047	561
P10124	Q9Y625	561
P13796	P26038	561
P00750	P16109	560
P12814	Q16643	560
P13796	P37802	560
P14923	P15531	560
P55884	P62826	560
P00558	P62937	559
P04275	P14625	559
P19338	Q14152	559
P20930	Q08188	559
P55145	Q9UKV3	559
Q09666	Q9UQ35	559
P06733	P21399	558
P07900	P62805	558
P08779	P15924	558
P15924	Q9UNS2	558
P20930	Q86YZ3	558
P51149	Q99426	558
P55884	P62906	558
P02746	P11226	557
P04275	Q13201	557
P04406	Q12905	557
P05388	P25786	557
P07355	P62937	557
P07737	P13796	557
P29279	Q99988	557
Q04637	Q14011	557
O94907	P10451	556
P00750	P08514	556
P04406	P61981	556
P05106	P19320	556
P08238	P50914	556
P16989	P67809	556
P25788	P62280	556
P25788	Q9BT78	556
P04264	Q86Y46	555
P00558	P35637	554
P11940	Q12905	554
P30273	Q86YW5	554
Q9NQC3	Q9Y5P4	554
P02747	P11226	553
P08833	Q08830	553
P19338	P55884	553
P37802	P61160	553
P50914	Q14152	553
P07900	P20073	552
P10599	P62937	552
P13861	Q02952	552
P15531	P28066	552
P19320	P35241	552
P25788	P36542	552
P35241	Q05397	551
O75822	P28066	550
P04179	P06733	550
P06733	P07737	550
P08238	P61769	550
P10451	P36222	550
P10768	P30041	550
P12081	P20700	550
P21291	P45378	550
P01137	P04406	549
P02775	Q86YW5	549
P04264	Q08188	549
P04275	Q01995	549
P07093	P29279	549
P00338	P21399	548
P00338	P62937	548
P15531	P23526	548
P19237	P62826	548
P43034	Q9NY65	548
P48740	Q9Y279	548
P07195	P11169	547
P08514	P17301	547
P25788	P26639	547
P28066	P62906	547
P39656	Q06323	547
O95747	Q99426	546
P07900	P62888	546
P30041	Q06830	546
P06733	P06748	545
P19338	Q02543	545
P43487	P62273	545
O43847	Q13867	544
O75367	P0C0S5	544
P07093	Q99715	544
P07900	P62136	544
Q86VP6	Q9UNS2	544
E9PAV3	P55884	543
O00743	O75410	543
P00558	P11169	543
P04406	P23526	543
P07900	P25786	543
P09493	P13796	543
O75494	Q15459	542
P02545	P09493	542
P06576	P32119	542
P07900	P62280	542
P0DJI8	Q15582	542
P16109	P16671	542
Q12906	Q9NR56	542
O75396	P51149	541
P01137	Q07507	541
P04406	P07858	541
P08729	Q6KB66	541
P35637	Q00577	541
P04040	P78417	540
P07093	Q15796	540
P0DJI8	Q0VD83	540
P0DJI9	Q0VD83	540
P20930	P35908	540
P21399	P78417	540
P39656	Q99442	540
O75915	P62258	539
P04179	P62273	539
P10620	P14625	539
P45378	Q16821	539
Q08554	Q7Z794	539
O14818	P08238	538
O43583	P12081	538
P12829	Q02543	538
P13796	Q01995	538
P29279	Q99715	538
P51572	Q7Z406	538
Q08188	Q5D862	538
P00558	P32119	537
P04406	P35754	537
P05556	P43405	537
P11226	Q9UK55	537
P20700	P62805	537
P25786	Q9Y266	537
P35908	Q3SY84	537
P55145	Q92743	537
Q9BY76	Q9Y5X9	537
P07737	Q93008	536
P11940	P29692	536
P12814	P13796	536
P14625	Q14152	536
P29401	Q06830	536
Q12905	Q9NR56	536
P04275	P29279	535
P08238	P28066	535
P35625	Q92743	535
P51572	P61981	535
Q15424	Q9Y3B4	535
P02747	P04275	534
P04040	P15531	534
P04179	P62937	534
P04275	P10451	534
P16109	P43405	534
P19838	P58546	534
P30153	P55884	534
P50914	Q9H173	534
P60900	P62280	534
P60900	Q9Y266	534
O94907	P04406	533
O95433	P07195	533
P05388	P06748	533
P62273	P67809	533
P62937	Q13107	533
P04264	Q08554	532
P04406	P62136	532
P37837	Q06830	532
P43487	P46783	532
P51149	Q9H223	532
P62826	Q9Y266	531
P04406	Q04637	530
P09493	P42166	530
P09493	Q7Z406	530
P14625	P25788	530
P78509	Q9H4F8	530
P01137	P04085	529
P01137	P19320	529
P01137	Q15582	529
P02741	Q8NBP7	529
P04406	P14923	529
P04406	P35637	529
P07195	Q00325	529
P09496	P51149	529
P10586	Q9Y625	529
P13796	P15311	529
P28066	Q9UQ80	529
O95433	P29692	528
P02533	P04406	528
P04040	P07858	528
P04406	P23381	528
P07195	P09467	528
P13647	Q3SY84	528
P46060	Q03252	528
P55145	P78356	528
Q3SY84	Q7Z794	528
Q7Z3Y8	Q9C075	528
P00558	P25788	527
P02741	P48740	527
P04085	P29279	527
P04406	P62888	527
P04406	Q99816	527
P04632	P62136	527
P07355	P51149	527
P08238	P36542	527
P22528	Q86YZ3	527
P50914	P62826	527
Q9UQ80	Q9Y3B3	527
E9PAV3	P11940	526
O75083	P13796	526
P20930	Q13867	526
P48047	P62280	526
Q01995	Q15796	526
P07900	P62826	525
Q7L5N1	Q86VP6	525
P04406	P21399	524
P04406	P25788	524
P08238	Q06830	524
P08238	Q9H173	524
P13667	P17655	524
P20930	P22528	524
P32119	P62826	524
O60664	Q99497	523
P05387	P08238	523
P07737	Q16643	523
Q02413	Q5D862	523
Q7Z794	Q86Y46	523
E9PAV3	P07900	522
P02545	P06703	522
P04040	P19320	522
P10124	P61769	522
P61981	Q93008	522
Q04637	Q99497	522
P07195	Q99497	521
P01137	Q99972	520
P02741	P10451	520
P04040	P36871	520
P04264	Q3SY84	520
P06703	P20930	520
P06733	P20930	520
P23229	Q13418	520
P23526	P29401	520
P28066	P62280	520
Q6KB66	Q86Y46	520
O15145	P20618	519
P06748	Q12906	519
P29692	P58546	519
Q3SY84	Q8N1N4	519
O60884	Q99497	518
P03973	P13501	518
P07858	P61916	518
P07900	P13667	518
P08729	Q86Y46	518
P13639	P62826	518
P22735	Q02413	518
P35637	Q9NR56	518
Q12906	Q9NQC3	518
P02533	Q7Z3Y8	517
P05388	P60900	517
P43405	Q7L591	517
P62826	Q12906	517
O15355	P62136	516
O43583	Q9BT78	516
P04406	P05106	516
P07900	Q15796	516
P0DJI8	P61769	516
P20700	P46060	516
P25788	Q02543	516
O43633	P51149	515
O95498	P35754	515
P02538	Q3SY84	515
P25786	Q9UQ80	515
P30041	P62937	515
P62906	P67809	515
P06576	P62280	514
P07900	P15531	514
O15145	P07737	513
P02538	Q86Y46	513
P06454	P62805	513
P13647	Q86Y46	513
Q15582	Q92743	513
P02545	P15924	512
P04179	P05388	512
P10599	P14625	512
P30041	P36871	512
P49589	Q9H173	512
P62826	Q9UQ80	512
Q16821	Q9NY65	512
Q3SY84	Q6KB66	512
Q86Y46	Q8N1N4	512
Q99816	Q9Y251	512
P00338	P0DJI8	511
P04259	Q3SY84	511
P05387	Q9Y266	511
P50914	Q9UII2	511
P55884	Q7L5N1	511
Q02413	Q9BT78	511
O14818	P04406	510
P00338	P07900	510
P09493	P35625	510
P19013	P23229	510
P35637	P68366	510
O60884	P62805	509
P01137	P02741	509
P04406	P05787	509
P19013	P20930	509
P30043	Q7Z406	509
P04040	P04792	508
P06733	P14625	508
P07858	P20073	508
P19320	P29279	508
P31689	P62805	508
Q02952	Q9UQ35	508
O75083	P26038	507
P00736	Q07021	507
P04406	P0C0S5	507
P05388	P23526	507
P06733	P15311	507
P12814	P26038	507
P13501	P61769	507
P20618	Q9Y4E8	507
P30041	Q92626	507
Q15582	Q99715	507
P02533	P22735	506
P05387	Q9H173	506
P07195	P61981	506
P08779	Q02413	506
P08779	Q7Z3Y8	506
P10599	P60900	506
P16989	P62136	506
P62826	P62937	506
O75494	Q9NR56	505
P00558	P62258	505
P02747	Q07021	505
P05787	Q3SY84	505
P06748	Q03252	505
P07711	P51149	505
P09871	Q07021	505
P10451	P13501	505
P19013	P22735	505
P32119	P37837	505
P62826	Q12905	505
O75175	P23193	504
P07195	P21399	504
P09493	Q99497	504
P13645	Q7Z3Y8	504
P13646	Q7Z3Y8	504
O75494	Q9UQ35	503
P02545	P14923	503
P04259	Q86Y46	503
P04275	P09871	503
P14314	Q99442	503
P14625	P51149	503
P19013	Q3SY84	503
P49589	P58546	503
P62258	Q99497	503
Q02952	Q09666	503
O14818	Q7L5N1	502
O43719	P35637	502
O75083	P06733	502
O75594	P18428	502
P00338	P06576	502
P05787	Q86Y46	502
P06733	P11169	502
P15531	Q06830	502
P18206	P20700	502
P19013	Q86Y46	502
P22735	P35908	502
P30153	Q02818	502
P37837	P60900	502
P48047	P62906	502
P62826	Q06830	502
Q5T4S7	Q9C0C9	502
P00750	P19320	501
P04406	P68366	501
P07900	P51572	501
P43487	P62280	501
Q14152	Q8NC51	501
Q7Z6Z7	Q9Y4E8	501
P04406	Q9Y266	500
P07355	P26038	500
P07355	P32119	500
P08729	Q3SY84	500
P13639	P62258	500
P46783	Q9H173	500
Q15796	Q93008	500
O60664	P68871	499
P02545	Q6NZI2	499
P04792	P16949	499
P07858	P10599	499
P35527	Q7Z3Y8	499
P04406	P30041	498
P07195	P15531	498
P07900	P36542	498
P13639	P14625	498
P13639	Q9UQ35	498
P36542	P62280	498
P62805	Q03252	498
P02545	P46060	497
P04406	P11169	497
P06733	P62258	497
P06748	P13639	497
P08238	P62937	497
P09467	P36871	497
P35637	P50914	497
P42166	Q12906	497
P62805	Q9NQG5	497
O95433	P04792	496
P00558	P20618	496
P05556	P28066	496
P07355	Q06830	496
P12814	P37802	496
P30153	P62805	496
P62280	Q9UII2	496
O00743	Q15642	495
P06748	P29692	495
P14923	Q5T749	495
P60900	Q9UQ80	495
O60884	Q9Y3B3	494
P05787	Q6KB66	494
P06733	P25788	494
O15355	Q15459	493
P04264	Q86YZ3	493
P05106	P28066	493
P11940	P62888	493
P28066	Q15459	493
P49589	Q99733	493
Q9NQR1	Q9NY65	493
O43719	P23193	492
O95197	Q9Y5P4	492
P06748	P50914	492
P18206	Q01995	492
P50914	Q9Y266	492
E9PAV3	O14818	491
P00403	P04406	491
P08238	Q12905	491
P16671	P17301	491
P33908	P39656	491
P61769	Q9UL46	491
Q08554	Q5D862	491
Q12906	Q9Y3B4	491
P02746	P61769	490
O95197	Q07065	489
P02747	P30273	489
P04406	P62273	489
P07900	Q12906	489
P11940	P16989	489
P20073	P51149	489
P29279	Q15582	489
P62258	Q07021	489
O75083	P12814	488
P02545	P35637	488
P04406	P20073	488
P04406	Q7Z6Z7	488
P04792	P32119	488
P13647	Q08188	488
P51572	Q96JB5	488
P62805	Q09666	488
Q15796	Q99988	488
O14818	Q02543	487
P04406	P51149	487
P04406	P62826	487
P06748	Q07021	487
P07195	P30041	487
P35241	Q9C0C9	487
O94822	P46783	486
P02533	Q5T749	486
P06576	P23526	486
P06748	P31689	486
P46783	P48047	486
P62937	Q99497	486
Q96P48	Q9Y5P4	486
E9PAV3	P25786	485
O43491	Q9BT78	485
O60884	O95433	485
O75083	P09493	485
O75083	P37837	485
O75874	P23368	485
P02533	P05556	485
P02538	Q8N1N4	485
P04406	Q8NBP7	485
P05106	P14555	485
P05787	P08729	485
P10451	Q07507	485
P10768	P29401	485
P13667	P26038	485
P18206	P23229	485
P42166	P62805	485
P55884	Q9BT78	485
P04406	P35625	484
P06733	Q01995	484
P07900	Q14152	484
P09871	Q9Y279	484
P0DJI8	P19320	484
O15355	P55884	483
O43583	Q04637	483
P00750	P02775	483
P02538	P22735	483
P04179	P06576	483
P04406	P13645	483
P05556	P16671	483
P06748	Q8NC51	483
P09493	Q01082	483
Q13428	Q96FQ6	483
O75874	P68366	482
P02745	P19320	482
P11684	P61769	482
P12829	P43034	482
P13639	P37837	482
Q14152	Q7L5N1	482
P02741	P08833	481
P04406	P07711	481
P04792	P06733	481
P07737	Q9H299	481
P13805	Q7Z406	481
P25786	P62280	481
P61160	P80723	481
Q13247	Q9NYF8	481
P00338	Q06830	480
P07900	P20618	480
P07900	P32119	480
P08238	P13667	480
P13667	P62258	480
P35637	Q9UN86	480
P35908	Q08554	480
P05388	P50579	479
P07384	P07900	479
P10451	P18206	479
P13645	P23229	479
P13647	P22528	479
P15311	Q01082	479
P62826	Q9P258	479
Q13418	Q15796	479
P00558	P11940	478
P04040	P14625	478
P04406	P05387	478
P04406	P07737	478
P04406	P43405	478
P06454	P62826	478
P06748	P25788	478
P08729	P15924	478
P10451	Q15796	478
P17655	P26038	478
P26038	P37802	478
P26038	P61160	478
P48047	P62273	478
P02042	P32119	477
P02545	P07355	477
P04406	P36542	477
P04632	Q99426	477
P06576	P30041	477
P07355	P61160	477
P25786	P62906	477
Q13107	Q9C0C9	477
Q5JRA6	Q9UK55	477
Q92626	Q9HCB6	477
O75083	Q5JRA6	476
P00558	P62888	476
P08238	P25786	476
P08238	Q99816	476
P13639	P20618	476
P36969	Q9Y2Q3	476
P43405	P61981	476
Q05707	Q9BT09	476
Q8NBP7	Q9BY76	476
O00743	P36542	475
P02747	P19320	475
P04179	P07900	475
P05388	P31689	475
P13645	Q08554	475
P26038	Q15435	475
Q13247	Q15459	475
Q15435	Q7Z5L7	475
Q5T749	Q7Z794	475
E9PAV3	P28066	474
O75347	P60900	474
O75874	P06454	474
P02741	P14555	474
P05387	P20618	474
P06454	P43487	474
P06733	Q13247	474
P07858	P20810	474
P08514	P19320	474
P12814	Q01995	474
P29692	Q02818	474
P30041	P37837	474
Q04637	Q13247	474
Q13867	Q5D862	474
P00403	P04179	473
P01137	Q01995	473
P15531	P36871	473
P23526	Q07021	473
P06748	Q99497	472
P30041	Q6NZI2	472
P35908	Q08188	472
Q5T4S7	Q99816	472
O43583	P50579	471
P02533	P11684	471
P04259	Q02413	471
P05060	P09172	471
P06454	P19338	471
P06576	P25786	471
P08779	Q08188	471
P13667	Q06830	471
P15531	P62937	471
P19338	P62805	471
P19338	P62826	471
P62136	Q6NZI2	471
Q08188	Q86YZ3	471
O60240	Q6NZI2	470
O94907	P29279	470
P04406	P62280	470
P06748	P62937	470
P08238	P55884	470
P14625	Q99497	470
P00558	P60900	469
P04406	P23229	469
P05388	P06733	469
P07195	P62906	469
P10451	P61769	469
P13796	P19838	469
P13805	Q99988	469
Q01995	Q8IUX7	469
E9PAV3	P08238	468
O43815	Q99497	468
P04406	P04632	468
P06576	P14625	468
P08729	Q7Z3Y8	468
P10451	Q99988	468
P14625	P62937	468
P62805	P62826	468
Q13247	Q9UQ35	468
Q6UXH0	Q9Y5X9	468
P01137	P04275	467
P05388	Q12905	467
P06454	P06748	467
P07355	P23381	467
P07711	Q9Y251	467
P07858	P0DJI8	467
P09493	P21291	467
Q7Z6Z7	Q9UQ35	467
O15355	O95433	466
P02747	P62937	466
P04406	P68871	466
P23526	Q9UQ80	466
Q09666	Q6NZI2	466
O75494	P67809	465
P00338	P05141	465
P01137	Q9BY76	465
P07093	P16109	465
P11226	Q03591	465
P20618	Q7L5N1	465
P60900	P62906	465
Q9C0C9	Q9NZD4	465
O60240	Q09666	464
P00338	P32119	464
P04406	Q13418	464
P06703	Q09666	464
[truncated: 9,676 more rows]

## Sheet: nodes
Accession	Gene Name	Label	Degree
Q99426	TBCB	Q99426:TBCB	53
Q15363	TMED2	Q15363:TMED2	36
P37802	TAGLN2	P37802:TAGLN2	98
Q6YN16	HSDL2	Q6YN16:HSDL2	35
P43405	SYK	P43405:SYK	70
P11678	EPX	P11678:EPX	26
Q9Y251	HPSE	Q9Y251:HPSE	23
O75175	CNOT3	O75175:CNOT3	34
O43150	ASAP2	O43150:ASAP2	24
P12814	ACTN1	P12814:ACTN1	116
P05556	ITGB1	P05556:ITGB1	116
P11226	MBL2	P11226:MBL2	52
Q9UKE5	TNIK	Q9UKE5:TNIK	29
P00403	MT-CO2	P00403:MT-CO2	53
Q13510	ASAH1	Q13510:ASAH1	16
O75368	SH3BGRL	O75368:SH3BGRL	30
P01137	TGFB1	P01137:TGFB1	98
Q96JB5	CDK5RAP3	Q96JB5:CDK5RAP3	13
O75594	PGLYRP1	O75594:PGLYRP1	32
P21291	CSRP1	P21291:CSRP1	60
P36542	ATP5F1C	P36542:ATP5F1C	76
Q86YW5	TREML1	Q86YW5:TREML1	23
P05106	ITGB3	P05106:ITGB3	84
Q14011	CIRBP	Q14011:CIRBP	46
Q9H299	SH3BGRL3	Q9H299:SH3BGRL3	23
P18206	VCL	P18206:VCL	125
P10124	SRGN	P10124:SRGN	47
O75396	SEC22B	O75396:SEC22B	30
Q9Y3B3	TMED7	Q9Y3B3:TMED7	28
P08514	ITGA2B	P08514:ITGA2B	46
P16109	SELP	P16109:SELP	72
P13501	CCL5	P13501:CCL5	73
Q16674	MIA	Q16674:MIA	7
P04085	PDGFA	P04085:PDGFA	42
P62280	RPS11	P62280:RPS11	95
O15467	CCL16	O15467:CCL16	8
P51149	RAB7A	P51149:RAB7A	92
Q68BL7	OLFML2A	Q68BL7:OLFML2A	7
O75410	TACC1	O75410:TACC1	4
O95197	RTN3	O95197:RTN3	36
O00194	RAB27B	O00194:RAB27B	14
P07093	SERPINE2	P07093:SERPINE2	61
P06576	ATP5F1B	P06576:ATP5F1B	124
Q9NQR1	KMT5A	Q9NQR1:KMT5A	26
Q01970	PLCB3	Q01970:PLCB3	17
Q7L591	DOK3	Q7L591:DOK3	14
Q9P1Z2	CALCOCO1	Q9P1Z2:CALCOCO1	8
O94907	DKK1	O94907:DKK1	47
Q00325	SLC25A3	Q00325:SLC25A3	76
O95498	VNN2	O95498:VNN2	32
P10720	PF4V1	P10720:PF4V1	9
Q9H015	SLC22A4	Q9H015:SLC22A4	11
P46783	RPS10	P46783:RPS10	89
P62888	RPL30	P62888:RPL30	85
O94822	LTN1	O94822:LTN1	22
Q96AG4	LRRC59	Q96AG4:LRRC59	39
P55145	MANF	P55145:MANF	46
Q9Y3B4	SF3B6	Q9Y3B4:SF3B6	46
Q9NQC3	RTN4	Q9NQC3:RTN4	62
P23352	ANOS1	P23352:ANOS1	9
Q15642	TRIP10	Q15642:TRIP10	30
Q16643	DBN1	Q16643:DBN1	46
Q5T0N5	FNBP1L	Q5T0N5:FNBP1L	19
Q9Y625	GPC6	Q9Y625:GPC6	30
Q96QU8	XPO6	Q96QU8:XPO6	39
P02775	PPBP	P02775:PPBP	36
Q02543	RPL18A	Q02543:RPL18A	86
P16671	CD36	P16671:CD36	40
P08574	CYC1	P08574:CYC1	59
P39656	DDOST	P39656:DDOST	68
P11169	SLC2A3	P11169:SLC2A3	37
Q13492	PICALM	Q13492:PICALM	33
P07737	PFN1	P07737:PFN1	100
P78509	RELN	P78509:RELN	31
Q92896	GLG1	Q92896:GLG1	16
P30273	FCER1G	P30273:FCER1G	33
P68366	TUBA4A	P68366:TUBA4A	91
O43169	CYB5B	O43169:CYB5B	49
P09172	DBH	P09172:DBH	8
O75083	WDR1	O75083:WDR1	71
Q99816	TSG101	Q99816:TSG101	64
P62937	PPIA	P62937:PPIA	128
P50914	RPL14	P50914:RPL14	78
O75915	ARL6IP5	O75915:ARL6IP5	27
P35625	TIMP3	P35625:TIMP3	63
P19838	NFKB1	P19838:NFKB1	98
P58546	MTPN	P58546:MTPN	37
P17301	ITGA2	P17301:ITGA2	46
P51572	BCAP31	P51572:BCAP31	42
Q9NY65	TUBA8	Q9NY65:TUBA8	54
Q8IV04	TBC1D10C	Q8IV04:TBC1D10C	16
Q99442	SEC62	Q99442:SEC62	27
Q13201	MMRN1	Q13201:MMRN1	22
Q86UE4	MTDH	Q86UE4:MTDH	34
P21399	ACO1	P21399:ACO1	49
P0C7P4	UQCRFS1P1	P0C7P4:UQCRFS1P1	0
P23193	TCEA1	P23193:TCEA1	31
Q9BQI4	CCDC3	Q9BQI4:CCDC3	3
Q07507	DPT	Q07507:DPT	22
P20073	ANXA7	P20073:ANXA7	82
Q9Y2Q3	GSTK1	Q9Y2Q3:GSTK1	25
Q13526	PIN1	Q13526:PIN1	60
Q9BPX6	MICU1	Q9BPX6:MICU1	17
Q7Z406	MYH14	Q7Z406:MYH14	53
O43633	CHMP2A	O43633:CHMP2A	36
Q05397	PTK2	Q05397:PTK2	90
Q13418	ILK	Q13418:ILK	85
P23229	ITGA6	P23229:ITGA6	73
P04179	SOD2	P04179:SOD2	119
O00151	PDLIM1	O00151:PDLIM1	58
Q9H1C7	CYSTM1	Q9H1C7:CYSTM1	5
Q14165	MLEC	Q14165:MLEC	13
Q96P48	ARAP1	Q96P48:ARAP1	13
O43815	STRN	O43815:STRN	41
Q8WU79	SMAP2	Q8WU79:SMAP2	12
P48047	ATP5PO	P48047:ATP5PO	83
Q13555	CAMK2G	Q13555:CAMK2G	34
Q10588	BST1	Q10588:BST1	6
P36969	GPX4	P36969:GPX4	60
P29279	CCN2	P29279:CCN2	90
Q9UEW3	MARCO	Q9UEW3:MARCO	27
Q969X2	ST6GALNAC6	Q969X2:ST6GALNAC6	0
P05141	SLC25A5	P05141:SLC25A5	87
Q16878	CDO1	Q16878:CDO1	48
Q9NRA1	PDGFC	Q9NRA1:PDGFC	22
Q07065	CKAP4	Q07065:CKAP4	37
Q9H223	EHD4	Q9H223:EHD4	33
P46379	BAG6	P46379:BAG6	25
P62273	RPS29	P62273:RPS29	89
O75494	SRSF10	O75494:SRSF10	51
Q9Y2Y8	PRG3	Q9Y2Y8:PRG3	12
P09669	COX6C	P09669:COX6C	37
Q07021	C1QBP	Q07021:C1QBP	80
P09496	CLTA	P09496:CLTA	47
Q9NR56	MBNL1	Q9NR56:MBNL1	68
O00743	PPP6C	O00743:PPP6C	64
P78356	PIP4K2B	P78356:PIP4K2B	21
P15954	COX7C	P15954:COX7C	37
P23368	ME2	P23368:ME2	28
Q96B23	C18orf25	Q96B23:C18orf25	6
Q9BT09	CNPY3	Q9BT09:CNPY3	12
Q96HC4	PDLIM5	Q96HC4:PDLIM5	43
Q4V328	GRIPAP1	Q4V328:GRIPAP1	13
Q15796	SMAD2	Q15796:SMAD2	83
P10620	MGST1	P10620:MGST1	33
O43719	HTATSF1	O43719:HTATSF1	20
Q03591	CFHR1	Q03591:CFHR1	14
P28066	PSMA5	P28066:PSMA5	125
P19338	NCL	P19338:NCL	124
Q99972	MYOC	Q99972:MYOC	31
Q9Y5X9	LIPG	Q9Y5X9:LIPG	15
P06748	NPM1	P06748:NPM1	109
O43847	NRDC	O43847:NRDC	28
P0C0S5	H2AZ1	P0C0S5:H2AZ1	81
Q12905	ILF2	Q12905:ILF2	97
Q16821	PPP1R3A	Q16821:PPP1R3A	17
Q9H6Z4	RANBP3	Q9H6Z4:RANBP3	20
Q9UQ35	SRRM2	Q9UQ35:SRRM2	58
Q7L5N1	COPS6	Q7L5N1:COPS6	77
P13796	LCP1	P13796:LCP1	96
P19237	TNNI1	P19237:TNNI1	30
Q15424	SAFB	Q15424:SAFB	53
P35637	FUS	P35637:FUS	78
O75367	MACROH2A1	O75367:MACROH2A1	51
Q8IX12	CCAR1	Q8IX12:CCAR1	22
P26639	TARS1	P26639:TARS1	67
Q9UII2	ATP5IF1	Q9UII2:ATP5IF1	20
Q0VD83	APOBR	Q0VD83:APOBR	20
P35754	GLRX	P35754:GLRX	56
P00915	CA1	P00915:CA1	27
Q9H1E3	NUCKS1	Q9H1E3:NUCKS1	18
P19320	VCAM1	P19320:VCAM1	94
P62136	PPP1CA	P62136:PPP1CA	136
Q9Y5P4	CERT1	Q9Y5P4:CERT1	20
Q9UGM3	DMBT1	Q9UGM3:DMBT1	28
Q9ULI3	HEG1	Q9ULI3:HEG1	8
P28074	PSMB5	P28074:PSMB5	94
P09493	TPM1	P09493:TPM1	105
P0DMV8	HSPA1A	P0DMV8:HSPA1A	0
P61160	ACTR2	P61160:ACTR2	85
A0A0B4J1Y9	IGHV3-72	A0A0B4J1Y9:IGHV3-72	0
P13805	TNNT1	P13805:TNNT1	31
Q5T4S7	UBR4	Q5T4S7:UBR4	36
P55884	EIF3B	P55884:EIF3B	84
Q93008	USP9X	Q93008:USP9X	43
Q12906	ILF3	Q12906:ILF3	85
P20930	FLG	P20930:FLG	49
Q15582	TGFBI	Q15582:TGFBI	79
P69891	HBG1	P69891:HBG1	0
A0A075B6K4	IGLV3-10	A0A075B6K4:IGLV3-10	0
O75874	IDH1	O75874:IDH1	79
A0A0A0MRZ8	IGKV3D-11	A0A0A0MRZ8:IGKV3D-11	0
P62826	RAN	P62826:RAN	129
P00736	C1R	P00736:C1R	60
P04424	ASL	P04424:ASL	19
Q9UQ80	PA2G4	Q9UQ80:PA2G4	111
P30041	PRDX6	P30041:PRDX6	100
P20618	PSMB1	P20618:PSMB1	116
P22528	SPRR1B	P22528:SPRR1B	32
P29692	EEF1D	P29692:EEF1D	91
Q9UNS2	COPS3	Q9UNS2:COPS3	45
Q16543	CDC37	Q16543:CDC37	61
Q9NZD4	AHSP	Q9NZD4:AHSP	17
Q9UK55	SERPINA10	Q9UK55:SERPINA10	26
P31689	DNAJA1	P31689:DNAJA1	106
Q9H4A3	WNK1	Q9H4A3:WNK1	20
P06703	S100A6	P06703:S100A6	71
P06733	ENO1	P06733:ENO1	171
Q7Z794	KRT77	Q7Z794:KRT77	31
P00558	PGK1	P00558:PGK1	129
O60884	DNAJA2	O60884:DNAJA2	82
P01619	IGKV3-20	P01619:IGKV3-20	0
P03973	SLPI	P03973:SLPI	55
O15355	PPM1G	O15355:PPM1G	59
P25815	S100P	P25815:S100P	16
P04259	KRT6B	P04259:KRT6B	42
Q8TDL5	BPIFB1	Q8TDL5:BPIFB1	17
Q13107	USP4	Q13107:USP4	32
O60240	PLIN1	O60240:PLIN1	28
P62258	YWHAE	P62258:YWHAE	165
Q14151	SAFB2	Q14151:SAFB2	27
P10586	PTPRF	P10586:PTPRF	38
Q14152	EIF3A	Q14152:EIF3A	79
Q00577	PURA	Q00577:PURA	29
P08779	KRT16	P08779:KRT16	39
P22735	TGM1	P22735:TGM1	47
Q05707	COL14A1	Q05707:COL14A1	37
Q5JRA6	MIA3	Q5JRA6:MIA3	15
Q9NYF8	BCLAF1	Q9NYF8:BCLAF1	51
Q99715	COL12A1	Q99715:COL12A1	50
P08833	IGFBP1	P08833:IGFBP1	47
P13646	KRT13	P13646:KRT13	36
P02538	KRT6A	P02538:KRT6A	50
P62256	UBE2H	P62256:UBE2H	26
P43487	RANBP1	P43487:RANBP1	78
Q03252	LMNB2	Q03252:LMNB2	88
P61769	B2M	P61769:B2M	113
P62805	H4C16	P62805:H4C16	104
P0DJI8	SAA1	P0DJI8:SAA1	53
Q86Y46	KRT73	Q86Y46:KRT73	31
O95747	OXSR1	O95747:OXSR1	8
Q9Y5C1	ANGPTL3	Q9Y5C1:ANGPTL3	22
P10599	TXN	P10599:TXN	151
Q01082	SPTBN1	Q01082:SPTBN1	67
Q96FQ6	S100A16	Q96FQ6:S100A16	22
P04406	GAPDH	P04406:GAPDH	302
Q9NQG5	RPRD1B	Q9NQG5:RPRD1B	19
P23381	WARS1	P23381:WARS1	57
O43583	DENR	O43583:DENR	51
P0DJI9	SAA2	P0DJI9:SAA2	18
P05976	MYL1	P05976:MYL1	66
O60664	PLIN3	O60664:PLIN3	23
P02741	CRP	P02741:CRP	79
P25391	LAMA1	P25391:LAMA1	45
P49589	CARS1	P49589:CARS1	77
Q13867	BLMH	Q13867:BLMH	31
Q9H173	SIL1	Q9H173:SIL1	59
Q13428	TCOF1	Q13428:TCOF1	27
Q9UN86	G3BP2	Q9UN86:G3BP2	50
P05388	RPLP0	P05388:RPLP0	144
P07988	SFTPB	P07988:SFTPB	33
P45378	TNNT3	P45378:TNNT3	36
P29401	TKT	P29401:TKT	81
O95433	AHSA1	O95433:AHSA1	61
P43034	PAFAH1B1	P43034:PAFAH1B1	45
P55103	INHBC	P55103:INHBC	14
O15145	ARPC3	O15145:ARPC3	54
Q9P258	RCC2	Q9P258:RCC2	43
P14923	JUP	P14923:JUP	94
Q7Z6Z7	HUWE1	Q7Z6Z7:HUWE1	101
Q8NC51	SERBP1	Q8NC51:SERBP1	91
P30043	BLVRB	P30043:BLVRB	32
P15531	NME1	P15531:NME1	114
Q5T1M5	FKBP15	Q5T1M5:FKBP15	54
P30153	PPP2R1A	P30153:PPP2R1A	93
P78539	SRPX	P78539:SRPX	20
P23526	AHCY	P23526:AHCY	109
P11940	PABPC1	P11940:PABPC1	109
P50579	METAP2	P50579:METAP2	81
Q9H4F8	SMOC1	Q9H4F8:SMOC1	20
Q96P63	SERPINB12	Q96P63:SERPINB12	29
Q15459	SF3A1	Q15459:SF3A1	71
P05787	KRT8	P05787:KRT8	102
Q13247	SRSF6	Q13247:SRSF6	70
P25788	PSMA3	P25788:PSMA3	123
P09871	C1S	P09871:C1S	56
Q99988	GDF15	Q99988:GDF15	56
Q6KB66	KRT80	Q6KB66:KRT80	35
P51888	PRELP	P51888:PRELP	44
P67809	YBX1	P67809:YBX1	112
P07858	CTSB	P07858:CTSB	115
P04040	CAT	P04040:CAT	134
Q02952	AKAP12	Q02952:AKAP12	27
Q9H8W4	PLEKHF2	Q9H8W4:PLEKHF2	12
Q9H832	UBE2Z	Q9H832:UBE2Z	29
P20700	LMNB1	P20700:LMNB1	110
P51858	HDGF	P51858:HDGF	58
P23327	HRC	P23327:HRC	12
Q7Z5L7	PODN	Q7Z5L7:PODN	23
O75822	EIF3J	O75822:EIF3J	45
Q6NZI2	CAVIN1	Q6NZI2:CAVIN1	53
P02533	KRT14	P02533:KRT14	69
Q6ZVX7	NCCRP1	Q6ZVX7:NCCRP1	13
P19013	KRT4	P19013:KRT4	53
P62906	RPL10A	P62906:RPL10A	93
P01833	PIGR	P01833:PIGR	32
P33908	MAN1A1	P33908:MAN1A1	10
P10645	CHGA	P10645:CHGA	26
P16949	STMN1	P16949:STMN1	100
Q99497	PARK7	Q99497:PARK7	141
P15924	DSP	P15924:DSP	84
P14555	PLA2G2A	P14555:PLA2G2A	34
P13645	KRT10	P13645:KRT10	54
P42166	TMPO	P42166:TMPO	67
P04792	HSPB1	P04792:HSPB1	140
Q9C0C9	UBE2O	Q9C0C9:UBE2O	33
P05089	ARG1	P05089:ARG1	65
Q04637	EIF4G1	Q04637:EIF4G1	85
Q8NBP7	PCSK9	Q8NBP7:PCSK9	60
Q8N1N4	KRT78	Q8N1N4:KRT78	37
P58166	INHBE	P58166:INHBE	16
P00338	LDHA	P00338:LDHA	117
Q9BT78	COPS4	Q9BT78:COPS4	66
P02042	HBD	P02042:HBD	24
P02745	C1QA	P02745:C1QA	46
P11684	SCGB1A1	P11684:SCGB1A1	37
P60900	PSMA6	P60900:PSMA6	118
O60927	PPP1R11	O60927:PPP1R11	21
Q99733	NAP1L4	Q99733:NAP1L4	52
Q9NRN5	OLFML3	Q9NRN5:OLFML3	21
Q06830	PRDX1	Q06830:PRDX1	140
Q5T750	XP32	Q5T750:XP32	20
Q02413	DSG1	Q02413:DSG1	47
O43491	EPB41L2	O43491:EPB41L2	34
P61981	YWHAG	P61981:YWHAG	123
Q8WW22	DNAJA4	Q8WW22:DNAJA4	75
Q7Z3Y8	KRT27	Q7Z3Y8:KRT27	28
P80723	BASP1	P80723:BASP1	37
P68871	HBB	P68871:HBB	78
Q6UXH0	ANGPTL8	Q6UXH0:ANGPTL8	6
P01599	IGKV1-17	P01599:IGKV1-17	0
P35908	KRT2	P35908:KRT2	42
P10768	ESD	P10768:ESD	50
P13647	KRT5	P13647:KRT5	59
P00750	PLAT	P00750:PLAT	65
P19971	TYMP	P19971:TYMP	36
P09467	FBP1	P09467:FBP1	57
Q9C075	KRT23	Q9C075:KRT23	27
P02746	C1QB	P02746:C1QB	58
P13861	PRKAR2A	P13861:PRKAR2A	40
Q08188	TGM3	Q08188:TGM3	37
P36871	PGM1	P36871:PGM1	52
P08729	KRT7	P08729:KRT7	60
Q01995	TAGLN	Q01995:TAGLN	106
Q09666	AHNAK	Q09666:AHNAK	63
P14625	HSP90B1	P14625:HSP90B1	151
Q9Y4E8	USP15	Q9Y4E8:USP15	37
P61916	NPC2	P61916:NPC2	27
P08238	HSP90AB1	P08238:HSP90AB1	165
P04275	VWF	P04275:VWF	114
P05060	CHGB	P05060:CHGB	14
Q9UH65	SWAP70	Q9UH65:SWAP70	21
O14818	PSMA7	O14818:PSMA7	109
Q9BY76	ANGPTL4	Q9BY76:ANGPTL4	58
P20810	CAST	P20810:CAST	41
Q08830	FGL1	Q08830:FGL1	22
P32119	PRDX2	P32119:PRDX2	121
P14314	PRKCSH	P14314:PRKCSH	28
P24821	TNC	P24821:TNC	39
P36222	CHI3L1	P36222:CHI3L1	52
P12081	HARS1	P12081:HARS1	58
P05387	RPLP2	P05387:RPLP2	103
P48740	MASP1	P48740:MASP1	31
P07384	CAPN1	P07384:CAPN1	64
P07900	HSP90AA1	P07900:HSP90AA1	226
Q08554	DSC1	Q08554:DSC1	33
P69905	HBA2	P69905:HBA2	57
P29966	MARCKS	P29966:MARCKS	44
Q9UKV3	ACIN1	Q9UKV3:ACIN1	44
Q5T749	KPRP	Q5T749:KPRP	33
P37837	TALDO1	P37837:TALDO1	82
Q15435	PPP1R7	Q15435:PPP1R7	41
Q9H4G4	GLIPR2	Q9H4G4:GLIPR2	13
Q3SY84	KRT71	Q3SY84:KRT71	26
Q9Y279	VSIG4	Q9Y279:VSIG4	33
P07355	ANXA2	P07355:ANXA2	152
P06454	PTMA	P06454:PTMA	76
Q8IUX7	AEBP1	Q8IUX7:AEBP1	23
Q96Q06	PLIN4	Q96Q06:PLIN4	19
Q92626	PXDN	Q92626:PXDN	41
P16989	YBX3	P16989:YBX3	48
P02747	C1QC	P02747:C1QC	40
Q86YZ3	HRNR	Q86YZ3:HRNR	34
O75347	TBCA	O75347:TBCA	71
E9PAV3	NACA	E9PAV3:NACA	88
P17655	CAPN2	P17655:CAPN2	51
Q5D862	FLG2	Q5D862:FLG2	34
P18428	LBP	P18428:LBP	26
P78417	GSTO1	P78417:GSTO1	60
Q9HCB6	SPON1	Q9HCB6:SPON1	24
P46060	RANGAP1	P46060:RANGAP1	74
Q5JSH3	WDR44	Q5JSH3:WDR44	17
P07195	LDHB	P07195:LDHB	96
P12829	MYL4	P12829:MYL4	57
P13667	PDIA4	P13667:PDIA4	105
P25786	PSMA1	P25786:PSMA1	135
P04264	KRT1	P04264:KRT1	70
P07711	CTSL	P07711:CTSL	87
Q92743	HTRA1	Q92743:HTRA1	58
P13639	EEF2	P13639:EEF2	161
P10451	SPP1	P10451:SPP1	92
P35527	KRT9	P35527:KRT9	51
P20962	PTMS	P20962:PTMS	11
Q02818	NUCB1	Q02818:NUCB1	34
Q86VP6	CAND1	Q86VP6:CAND1	47
Q06323	PSME1	Q06323:PSME1	46
P15311	EZR	P15311:EZR	104
Q9UL46	PSME2	Q9UL46:PSME2	53
P04632	CAPNS1	P04632:CAPNS1	69
P02545	LMNA	P02545:LMNA	145
Q9Y266	NUDC	Q9Y266:NUDC	86
P26038	MSN	P26038:MSN	107
P35241	RDX	P35241:RDX	83
