# Supplementary material for: Integrative multi-omics analysis unravels the host response landscape and reveals a serum protein panel for early prognosis prediction for ARDS
Source: Crit Care. 2024 Jul 2;28:213. doi: 10.1186/s13054-024-05000-3 (PMC11218270; doi:10.1186/s13054-024-05000-3)
Supplement: Supplementary file 8 — Additional file 8. [file 13054_2024_5000_MOESM8_ESM.xlsx]

## Sheet: Sheet1
ID	m/z	Retention time (min)	Ion mode	Metabolites	HMDB	METLIN	Lipidmaps	kegg	PubChem	CAS	InChIKey	Super Class	Class	Sub Class	level	Score	Fragmentation Score	Adducts	Formula	Mass Error (ppm)	VIP	P-value	adj.P-value	log2(FC)	FC	average(deceased)	average(survived)
10.59_495.3317n	496.339	10.5948	pos	LysoPC(0:0/16:0)	HMDB0240262	40340	LMGP01050074		15061532	66757-27-5	NEGQHKSYEYVFTD-HSZRJFAPSA-N	Lipids and lipid-like molecules	Glycerophospholipids	Glycerophosphocholines	***	72.4	84.8	M+H, M+Na, M+K, M+H-H2O	C24H50NO7P	-1.68735	32.3388	0.00778052	0.511962	-0.234102	0.850214	3.41174e+07	4.0128e+07
10.32_519.3318n	520.339	10.3182	pos	LysoPC(0:0/18:2(9Z,12Z))	HMDB0061700				71768169	27304-12-7	LSUXCWJOIAWGOU-FTJOPAKQSA-N	Lipids and lipid-like molecules	Glycerophospholipids	Glycerophosphocholines	***	72.9	92	M+H, M+K	C26H50NO7P	-1.40632	18.5536	0.0386426	0.585084	-0.28854	0.81873	1.2904e+07	1.5761e+07
6.97_354.1679n	353.161	6.97408	neg	Propofol glucuronide	HMDB0060933	2159			71751823	114991-26-3	JZSJIASBMOIIKI-RUKPJNHUSA-N	Organic oxygen compounds	Organooxygen compounds	Carbohydrates and carbohydrate conjugates	*	53.4	71.8	M-H, 2M-H	C18H26O7	0.225043	12.5445	0.0363106	0.570915	1.82487	3.54276	2.72326e+06	768684
9.57_646.3706n	647.378	9.56605	pos	Monoglucuronylglycyrrhetinic acid	HMDB0037827	92637			14312747	34096-83-8	HLDYLAJAWSKPFZ-UHFFFAOYSA-N	Lipids and lipid-like molecules	Prenol lipids	Terpene glycosides	***	69	62.9	M+H, M+Na, M+NH4, M+K	C36H54O10	-1.72778	10.0174	0.0418102	0.59333	-4.38826	0.0477531	17701.7	370691
11.47_568.3621m/z	568.362	11.4688	neg	LysoPC(0:0/18:0)	HMDB0011128	40342	LMGP01050076		24779491	4421-58-3	IQGPMZRCLCCXAG-RUZDIDTESA-N	Lipids and lipid-like molecules	Glycerophospholipids	Glycerophosphocholines	***	76.7	99.8	M+FA-H	C26H54NO7P	0.228816	8.62286	0.00031631	0.0957844	-0.389751	0.763261	1.52629e+06	1.9997e+06
9.56_646.3720n	645.365	9.55708	neg	Gypsogenin 3-O-b-D-glucuronide	HMDB0034520	89991			13919536		NUSHOJSYOLRGAX-UHFFFAOYSA-N	Lipids and lipid-like molecules	Prenol lipids	Terpene glycosides	***	71	72	M-H, M+FA-H	C36H54O10	0.544644	7.74729	0.0405321	0.592159	-4.26207	0.052118	11723.4	224940
4.93_357.1930n	358.2	4.93087	pos	(S)-Laudanosine	HMDB0030213	1154		C09558	15548	2688-77-9	KGPAYJZAMGEDIQ-UHFFFAOYSA-N	Organoheterocyclic compounds	Isoquinolines and derivatives	Benzylisoquinolines	***	64.5	79.4	M+H, M+Na, M+K	C21H27NO4	-2.71828	5.54566	0.0235267	0.552714	1.76805	3.40593	568049	166782
11.28_568.3621m/z	568.362	11.2773	neg	LysoPC(18:0/0:0)	HMDB0010384	40292	LMGP01050026	C04230	497299	19420-57-6	IHNKQIMGVNPMTC-RUZDIDTESA-N	Lipids and lipid-like molecules	Glycerophospholipids	Glycerophosphocholines	*	59.7	99.3	M+FA-H	C26H54NO7P	0.300198	3.96011	0.000231109	0.0957844	-0.440836	0.736708	278194	377617
4.70_312.1469n	313.154	4.70287	pos	Phenylalanylphenylalanine	HMDB0013302				6993089	2577-40-4	GKZIWHRNKRBEOH-HOTGVXAUSA-N	Organic acids and derivatives	Carboxylic acids and derivatives	Amino acids, peptides, and analogues	***	65.7	83.8	M+H, M+Na	C18H20N2O3	-1.61574	3.09228	0.0258935	0.552714	-0.504498	0.704906	252012	357511
1.09_164.0472n	182.081	1.09407	pos	2-Hydroxycinnamic acid	HMDB0002641	6727		C01772	637540	614-60-8	PMOWTIHVNWZYFI-AATRIKPKSA-N	Phenylpropanoids and polyketides	Cinnamic acids and derivatives	Hydroxycinnamic acids and derivatives	*	52.5	72	M+H, M+NH4, M+H-H2O	C9H8O3	-1.03897	2.62467	0.0120925	0.511962	0.228478	1.1716	383818	327602
10.19_482.3234m/z	482.323	10.1876	pos	12-Hydroxy-12-octadecanoylcarnitine	HMDB0013154		LMFA07070028		53481632		QAIWREXEZLJMTC-UHFFFAOYSA-N	Lipids and lipid-like molecules	Fatty Acyls	Fatty acid esters	***	62	75.4	M+K	C25H49NO5	-1.82777	2.58357	0.0371284	0.572568	-0.334319	0.793158	186986	235749
10.04_538.3155m/z	538.315	10.0374	neg	LysoPC(16:1(9Z)/0:0)	HMDB0010383	40288	LMGP01050022	C04230	24779461	76790-27-7	LFUDDCMNKWEORN-ZXEGGCGDSA-N	Lipids and lipid-like molecules	Glycerophospholipids	Glycerophosphocholines	***	75.8	99.7	M+FA-H	C24H48NO7P	0.829157	2.4552	0.0141308	0.511962	-0.350041	0.784562	282084	359544
8.85_323.1298n	324.137	8.84768	pos	Gliclazide	HMDB0015252	3034			3475	21187-98-4	BOVGTQGAOIONJV-UHFFFAOYSA-N	Benzenoids	Benzene and substituted derivatives	Benzenesulfonamides	*	57.1	91.6	M+H, M+Na, M+K	C15H21N3O3S	-1.65568	2.44534	0.042375	0.59333	-2.93394	0.130857	24742.4	189079
10.61_1103.6501m/z	1103.65	10.606	neg	Lithocholic acid glucuronide	HMDB0254126				53461996		GIQXKAXWRLHLDD-UHFFFAOYSA-N	Lipids and lipid-like molecules	Steroids and steroid derivatives	Steroidal glycosides	*	46.6	54.9	2M-H	C30H48O9	-2.04536	2.42829	0.0165952	0.511962	-0.218725	0.859325	223475	260059
10.50_318.2398m/z	318.24	10.5043	pos	5,8,11-Eicosatriynoic acid	HMDB0246870	35294	LMFA01030696		1781	13488-22-7	OWYNLPMPYBYKJP-UHFFFAOYSA-N	Lipids and lipid-like molecules	Fatty Acyls	Fatty acids and conjugates	**	51.6	0	M+NH4	C20H28O2	-9.73942	2.17328	0.0341453	0.56306	-2.93138	0.131089	6396.67	48796.4
10.59_499.3472m/z	499.347	10.5948	pos	Palmitoyl Ara-C	HMDB0256087				317641		XEFNBUBDJCJOGM-UHFFFAOYSA-N	Nucleosides, nucleotides, and analogues	Pyrimidine nucleosides	Unclassified	*	53.2	89	M+NH4	C25H43N3O6	-3.85721	2.07178	0.00950021	0.511962	-0.235036	0.849664	143589	168995
4.47_748.3741n	749.381	4.47228	pos	Hypromellosum	HMDB0256007	43376			24832095		VUKAUDKDFVSVFT-UHFFFAOYSA-N	Organic oxygen compounds	Organooxygen compounds	Carbohydrates and carbohydrate conjugates	*	41.3	12	M+H, M+Na	C32H60O19	1.62955	1.90658	0.0282115	0.555786	-0.547205	0.684345	89891.9	131355
11.47_623.2874n	646.277	11.4705	pos	Leukotriene C5	HMDB0012993				53481570	75207-09-9	OSBTVMNXIHRFGN-KERZFGRDSA-N	Organic acids and derivatives	Carboxylic acids and derivatives	Amino acids, peptides, and analogues	*	40.5	7.13	M+H, M+Na	C30H45N3O9S	-0.383187	1.72414	0.00256181	0.406352	-0.293005	0.8162	66314.5	81247.8
4.76_219.0409n	264.039	4.76277	neg	(4-Amino-2-methylpyrimidin-5-YL)methyl dihydrogen phosphate	HMDB0243613	3353		C04556	216	945-94-8	PKYFHKIYHBRTPI-UHFFFAOYSA-N	Organoheterocyclic compounds	Diazines	Pyrimidines and pyrimidine derivatives	*	39.9	2.77	M-H, M+FA-H	C6H10N3O4P	0.176626	1.68615	0.0192035	0.538738	-6.43838	0.0115306	181.704	15758.4
10.37_320.2554m/z	320.255	10.3737	pos	17-Epimethyltestosterone	HMDB0259471				4160		GCKMFJBGXUYNAG-UHFFFAOYSA-N	Lipids and lipid-like molecules	Steroids and steroid derivatives	Androstane steroids	**	53.6	0	M+NH4	C20H30O2	-9.83932	1.66842	0.0217797	0.552714	-3.52613	0.0868021	2607.17	30035.8
3.64_182.0571n	181.05	3.64248	neg	Hydroxyphenyllactic acid	HMDB0000755	5723		C03672	9378	306-23-0	JVGVDSSUAVXRDY-UHFFFAOYSA-N	Phenylpropanoids and polyketides	Phenylpropanoic acids	Unclassified	***	61.5	63.7	M-H, 2M-H, M-H2O-H	C9H10O4	-4.28185	1.47641	0.00366137	0.436785	0.905254	1.87287	31174.7	16645.4
11.87_509.3838n	510.391	11.8653	pos	LysoPC(O-18:0/0:0)	HMDB0011149	40388	LMGP01060014	C04317	2733532		XKBJVQHMEXMFDZ-AREMUKBSSA-N	Lipids and lipid-like molecules	Glycerophospholipids	Glycerophosphocholines	*	56	84.7	M+H, M+Na	C26H56NO6P	-1.44505	1.4597	0.0109817	0.511962	-0.304565	0.809687	73862.5	91223.5
8.01_395.1898m/z	395.19	8.00883	neg	Pregnenolone sulfate	HMDB0000774				20845972	1247-64-9	DIJBBUIOWGGQOP-OZIWPBGVSA-N	Lipids and lipid-like molecules	Steroids and steroid derivatives	Sulfated steroids	**	56.8	9.87	M-H	C21H32O5S	0.0427039	1.44757	0.0210654	0.552714	1.44949	2.73112	36705.9	13439.8
11.28_636.3498m/z	636.35	11.2773	neg	Allodesmosine	HMDB0040704	95178			101601848	129717-82-4	IQEPQBCFQPLNCF-UHFFFAOYSA-O	Organic acids and derivatives	Carboxylic acids and derivatives	Pentacarboxylic acids and derivatives	*	38.6	1.57	M-H2O-H	C30H51N6O10+	1.51556	1.44648	0.00021326	0.0957844	-0.44981	0.732139	37283	50923.3
1.09_418.1926m/z	418.193	1.09407	pos	spiperone	HMDB0258423	43483			5265	749-02-0	DKGZKTPJOSAWFA-UHFFFAOYSA-N	Organic oxygen compounds	Organooxygen compounds	Carbonyl compounds	*	36.4	0	M+Na	C23H26FN3O2	6.17261	1.43571	0.0205995	0.552714	-0.422005	0.746386	51561.1	69081
11.36_590.3094n	591.317	11.3585	pos	Urobilinogen	HMDB0004158	7021		C05791	440784	17208-65-0	KSQFFJKKJAEKTB-UHFFFAOYSA-N	Organoheterocyclic compounds	Tetrapyrroles and derivatives	Bilirubins	*	49.5	59.5	M+H, M+Na	C33H42N4O6	-1.69235	1.35355	0.025485	0.552714	1.85804	3.62515	32918.8	9080.66
1.56_190.0445n	171.027	1.56393	neg	1-Nitro-3,5-dinitroso-1,3,5-triazinane	HMDB0253137						HXLUHUHPTTZBCS-UHFFFAOYSA-N	Organoheterocyclic compounds	Triazinanes	1,3,5-triazinanes	*	39.4	1.09	M-H2O-H, 2M-H	C3H6N6O4	-3.09405	1.34669	0.0158357	0.511962	0.300495	1.23157	104676	84994.1
10.45_480.3095m/z	480.31	10.4473	neg	LysoPC(15:0/0:0)	HMDB0010381	40282	LMGP01050016	C04230			RJZVWDTYEWCUAR-JOCHJYFZSA-N	Lipids and lipid-like molecules	Glycerophospholipids	Glycerophosphocholines	***	70.4	89.6	M-H	C23H48NO7P	-0.103425	1.31279	0.0119476	0.511962	-0.264929	0.832239	60207.2	72343.6
12.22_256.2629m/z	256.263	12.2217	pos	(Z)-11-Hexadecenal	HMDB0243751		LMFA06000260		62073		AMTITFMUKRZZEE-UHFFFAOYSA-N	Lipids and lipid-like molecules	Fatty Acyls	Fatty aldehydes	***	55.2	32.2	M+NH4	C16H30O	-2.49584	1.28276	0.0102307	0.511962	-0.270841	0.828836	57113.8	68908.5
3.71_280.1055n	281.113	3.71155	pos	Phenylalanylaspartic acid	HMDB0028991	23739			6992643	22828-05-3	HWMGTNOVUDIKRE-UWVGGRQHSA-N	Organic acids and derivatives	Carboxylic acids and derivatives	Amino acids, peptides, and analogues	***	68.2	51.3	M+H, M+Na, M+H-H2O	C13H16N2O5	-1.54635	1.27768	0.0029348	0.411977	-0.605634	0.657183	35247.1	53633.6
5.28_627.3083n	672.306	5.28242	neg	(Betas)-beta-(((2S)-2-(4,4-Dimethyl-3-((4-((((2-methylphenyl)amino)carbonyl)amino)phenyl)methyl)-2,5-dioxo-1-imidazolidinyl)-4-methyl-1-oxopentyl)amino)benzenepropanoic acid	HMDB0260201				18667672		OPZVCXYTOHAOHN-UHFFFAOYSA-N	Organic acids and derivatives	Peptidomimetics	Hybrid peptides	*	37.7	0	M-H2O-H, M+FA-H	C35H41N5O6	4.1458	1.24218	0.00526208	0.507907	-1.3679	0.387456	5252.25	13555.8
10.98_320.2555m/z	320.256	10.9833	pos	Salviol	HMDB0302947				5321088		PRYXPGFZVGZNBL-FPMRRHDISA-N	Lipids and lipid-like molecules	Prenol lipids	Diterpenoids	**	54.3	0	M+NH4	C20H30O2	-9.57822	1.2387	0.01118	0.511962	-1.73129	0.301182	6268.4	20812.7
10.49_590.3468m/z	590.347	10.4888	neg	LysoPC(20:3(5Z,8Z,11Z)/0:0)	HMDB0010393	61703	LMGP01050139	C04230	53480467	1199257-41-4	YHGXYYIGHBPDMX-BUTFDPNWSA-N	Lipids and lipid-like molecules	Glycerophospholipids	Glycerophosphocholines	*	58.4	95.5	M+FA-H	C28H52NO7P	0.829855	1.20398	0.0351058	0.570915	-0.286024	0.820159	37717.1	45987.5
10.69_431.3150m/z	431.315	10.6858	pos	Kuguacin E	HMDB0302099						FGMDCYOFHYPQLK-OWVJKPIWSA-N	Lipids and lipid-like molecules	Prenol lipids	Sesquiterpenoids	***	60.4	48.6	M+H	C27H42O4	-1.44965	1.20124	0.0120114	0.511962	0.457381	1.37305	54364.3	39593.9
11.03_592.3623m/z	592.362	11.0315	neg	LysoPC(20:2(11Z,14Z)/0:0)	HMDB0010392	61702	LMGP01050132	C04230	52924053		YYQVCMMXPIJVHY-ZOIJLGJPSA-N	Lipids and lipid-like molecules	Glycerophospholipids	Glycerophosphocholines	***	66.5	99.3	M+FA-H	C28H54NO7P	0.528444	1.11394	0.00884089	0.511962	-0.36897	0.774335	40235.6	51961.5
0.71_131.0693n	132.077	0.711183	pos	Beta-Guanidinopropionic acid	HMDB0013222	44712		C03065	67701	353-09-3	KMXXSJLYVJEBHI-UHFFFAOYSA-N	Organic nitrogen compounds	Organonitrogen compounds	Guanidines	***	65.7	39.7	M+H, M+Na	C4H9N3O2	-1.25543	1.11212	0.0425918	0.59333	0.436093	1.35293	369936	273432
12.65_551.3941n	552.401	12.6489	pos	LysoPC(20:0/0:0)	HMDB0010390	40311	LMGP01050045	C04230	24779473	108341-80-6	UATOAILWGVYRQS-HHHXNRCGSA-N	Lipids and lipid-like molecules	Glycerophospholipids	Glycerophosphocholines	***	67.2	79	M+H, M+Na	C28H58NO7P	-1.77847	1.1098	0.00448414	0.492126	-0.515043	0.699772	19193.8	27428.6
9.09_529.2059m/z	529.206	9.08618	neg	Methyl 6,6-bis[4-methoxy-3-(methoxycarbonyl)-5-methylphenyl]hex-5-enoate	HMDB0255809				396512		NAAQTQYXSPNHPJ-UHFFFAOYSA-N	Benzenoids	Benzene and substituted derivatives	Diphenylmethanes	*	44	30.3	M+FA-H	C27H32O8	-4.10203	1.10977	0.0232524	0.552714	-1.10727	0.464172	3605.31	7767.19
9.70_379.2482n	380.255	9.697	pos	Sphingosine 1-phosphate	HMDB0000277	3891	LMSP01050001	C06124	5283560	26993-30-6	DUYSYHSSBDVJSM-KRWOKUGFSA-N	Lipids and lipid-like molecules	Sphingolipids	Phosphosphingolipids	***	72.2	98.8	M+H, M+Na, M+H-H2O	C18H38NO5P	-1.52323	1.09308	0.0036321	0.436785	-0.260028	0.835071	82525.4	98824.3
11.47_682.3264m/z	682.326	11.4705	pos	Murnac-tripeptide	HMDB0254953				119512		NMAKGCMEDYICRN-UHFFFAOYSA-N	Organic acids and derivatives	Carboxylic acids and derivatives	Amino acids, peptides, and analogues	*	38.8	6.21	M+NH4	C26H44N6O14	1.57813	1.08927	0.000835356	0.185505	-0.317636	0.802384	26892.4	33515.6
10.72_519.3316n	520.339	10.7231	pos	LysoPC(18:2(9Z,12Z)/0:0)	HMDB0010386	40301	LMGP01050035		11005824	22252-07-9	SPJFYYJXNPEZDW-FTJOPAKQSA-N	Lipids and lipid-like molecules	Glycerophospholipids	Glycerophosphocholines	*	43.3	26.7	M+H-H2O, M+H	C26H50NO7P	-1.63478	1.08369	0.0395208	0.585473	-0.252653	0.839352	54299.9	64692.7
10.32_104.1072m/z	104.107	10.3182	pos	Pent-1-en-2-ol	HMDB0303082	331346			173840		RTJBLRZRSVEQRH-UHFFFAOYSA-N	Organic oxygen compounds	Organooxygen compounds	Enols	*	44.6	26.2	M+NH4	C5H10O	2.30613	1.05083	0.0104257	0.511962	-0.162149	0.893693	52381.2	58612.1
11.47_1159.7124m/z	1159.71	11.4688	neg	Ganglioside GM3 (d18:1/18:1(11Z))	HMDB0011929	62631			53481205		JSZYPYTXNLIPMV-MORHDKTASA-N	Lipids and lipid-like molecules	Sphingolipids	Glycosphingolipids	*	36.5	0	M-H2O-H	C59H106N2O21	1.20003	1.03856	0.000525459	0.134639	-0.727799	0.603824	11397.4	18875.4
0.78_118.0417n	136.076	0.779383	pos	Benzofuran	HMDB0032929	70116		C14512	9223	271-89-6	IANQTJSKSUMEQM-UHFFFAOYSA-N	Organoheterocyclic compounds	Benzofurans	Unclassified	*	40.7	6.34	M+H, M+NH4	C8H6O	-1.55147	1.03833	0.0163171	0.511962	0.205972	1.15346	67305	58350.3
4.81_166.0621n	165.055	4.81223	neg	4-Methoxyphenylacetic acid	HMDB0002072	6472			7690		NRPFNQUDKRYCNX-UHFFFAOYSA-N	Benzenoids	Phenol ethers	Anisoles	***	64.2	72.9	M-H2O-H, M-H	C9H10O3	-5.51263	1.02061	0.0214875	0.552714	0.624099	1.54125	20842	13522.8
