# Supplementary material for: Integrative multi-omics analysis unravels the host response landscape and reveals a serum protein panel for early prognosis prediction for ARDS
Source: Crit Care. 2024 Jul 2;28:213. doi: 10.1186/s13054-024-05000-3 (PMC11218270; doi:10.1186/s13054-024-05000-3)
Supplement: Supplementary file 9 — Additional file 9. [file 13054_2024_5000_MOESM9_ESM.xlsx]

## Sheet: Sheet1
Protein	Peptide Modified Sequence	Protein Gene	Protein Description	Exp205418_Area	Exp200286_Area	Exp200287_Area	Exp200288_Area	Exp200290_Area	Exp200289_Area	Exp200291_Area	Exp200292_Area	Exp200293_Area	Exp200294_Area	Exp200295_Area	Exp205371_Area	Exp205373_Area	Exp205374_Area	Exp205375_Area	Exp205380_Area	Exp205381_Area	Exp205386_Area	Exp205387_Area	Exp205393_Area	Exp205397_Area	Exp205400_Area	Exp205401_Area	Exp205402_Area	Exp205403_Area	Exp205405_Area	Exp205406_Area	Exp205409_Area	Exp205411_Area	Exp205412_Area	Exp205414_Area	Exp205421_Area	Exp205424_Area	Exp205426_Area	Exp205430_Area	Exp205434_Area	Exp205435_Area	Exp205437_Area	Exp205438_Area	Exp205442_Area	Exp205446_Area	Exp205447_Area	Exp205449_Area	Exp205452_Area	Exp205453_Area	Exp205454_Area
Group-D28				D28D	D28D	D28D	D28D	D28D	D28D	D28D	D28D	D28D	D28D	D28D	D28D	D28D	D28D	D28D	D28D	D28D	D28D	D28D	D28D	D28D	D28D	D28D	D28D	D28D	D28D	D28D	D28D	D28D	D28D	D28D	D28D	D28D	D28D	D28D	D28D	D28D	D28D	D28D	D28D	D28D	D28D	D28D	D28D	D28D	D28D
gi|46276863|ref|NP_002815.3|	SVEAAAELSAK	PTMS	parathymosin [Homo sapiens]	54248456	13630808	3730310	2231997	6812738	5276976	10296390	2365510	3710691	1654933	11413467	2307846	9017906	1069029	2092334	11616918	23782776	10271175	10366417	1611109	1978100	4027925	2676801	3776860	9123537	2675161	9486185	1412205	1437323	3198465	7198172	59761180	32869548	4522626	37442584	2024178	1283509	55532560	1575636	1052554	1401263	1738968	10728869	5119070	3922274	1664311
gi|333033787|ref|NP_001106674.2|	VPSEVVPNPK	NACA	nascent polypeptide-associated complex subunit alpha isoform a [Homo sapiens]	43115660	9490221	3429747	3699798	4534894	8537844	8406308	8404831	6578598	10216501	6596561	4737681	36597596	11577896	138460336	27663058	76774224	35401432	5964451	73713144	69237168	64533344	43925924	113245856	98163256	83384016	90915536	76089448	82708680	24316184	41645124	110435080	23507508	88870056	59984004	8530305	30592962	43399240	72431360	19694080	16114210	85757792	98600952	1794897	14651518	64607716
gi|333033787|ref|NP_001106674.2|	SPASDTYIVFGEAK	NACA	nascent polypeptide-associated complex subunit alpha isoform a [Homo sapiens]	3449114	137052576	1282128	115484904	117272096	96251400	125112720	155181728	103926696	9318658	681009	6321034	6001397	8082241	8709704	7863198	9064385	12426208	7628400	12261782	9156264	3866575	7626384	2493390	3283734	8064138	5947367	8072511	3399688	1650760	6233170	2785371	7500768	5025850	8537856	696247	4984695	2546225	7657330	2675802	609907	2049170	2031191	1263759	2886290	3494684
gi|333033787|ref|NP_001106674.2|	IEDLSQQAQLAAAEK	NACA	nascent polypeptide-associated complex subunit alpha isoform a [Homo sapiens]	1999105	1651741	1103797	654602	23060576	508861	894064	863415	13624349	1530886	4352013	965261	1283875	1257239	1759821	1543717	861799	313888	379819	3394189	2543069	799986	1111830	336983	1617011	2520183	1337745	1367040	1688568	1366306	1579994	4553512	1381434	1643234	626717	476616	1749443	1474315	2019428	1687603	678488	978577	3810705	2330876	1345758	2124514
gi|333033787|ref|NP_001106674.2|	DIELVMSQANVSR	NACA	nascent polypeptide-associated complex subunit alpha isoform a [Homo sapiens]	3372864	2707959	8699450	743194	1359774	862596	2253855	1232342	3255066	8752102	541025	4535406	2925742	3758828	3124507	3982700	3284190	5938723	3044194	727655	3468122	2377890	2900942	2314955	2907862	2933589	1964052	3215571	2279461	2939810	5398922	2074096	2599500	2062746	5531311	2097377	3028191	3026634	4001754	3170355	696911	3362121	7114449	3175030	4120057	4281312
gi|4758304|ref|NP_004902.1|	IDATSASVLASR	PDIA4	protein disulfide-isomerase A4 precursor [Homo sapiens]	7223020	6440400	1846151	19082910	18206192	9366091	16464585	23580098	3498199	9684230	6123236	235380912	306598912	33050980	65117144	4344904	162095280	2817796	48904372	118258232	5233381	6561297	882379776	1026198080	637329280	3778110	23914508	13943540	328256512	143830160	51406764	67239440	7225041	94632080	567706112	2864748	102740984	1733508	355198528	3639072	9001839	30198652	105874904	12711283	21048152	35862704
gi|4758304|ref|NP_004902.1|	FDVSGYPTIK	PDIA4	protein disulfide-isomerase A4 precursor [Homo sapiens]	300315360	572067520	1440806	24234558	63379504	71012304	95275392	45757428	194894608	4332831	47159496	663953	135902800	931473	625751	1156280	801990	684495	823117	1794718720	489833216	251427632	885045	760719	1038983	2239548672	1169295	1951541376	543837184	2207793408	1248976	61245180	68456752	64881164	225604960	16452353	94965512	130725840	32348986	26906588	938327040	681027456	1856561408	55852012	2336115	22321888
gi|4758304|ref|NP_004902.1|	SPPIPLAK	PDIA4	protein disulfide-isomerase A4 precursor [Homo sapiens]	21519078	45229000	22748976	28567416	70201920	30904400	27951254	25362764	49004392	30073824	25665948	11561438	12209945	4514129	14252746	20394142	20260948	29202914	30088224	27096042	14164085	32904968	28049970	6895689	6926039	39723824	34574416	14018296	46287780	26610902	14173394	15394642	17895416	6434557	29245784	8053316	5896568	2381019	7196719	27864488	10826572	12482083	69080824	4210388	88485480	88644736
gi|119395750|ref|NP_006112.3|	SGGGFSSGSAGIINYQR	KRT1	keratin, type II cytoskeletal 1 [Homo sapiens]	1061232	13436562	10536918	12413625	14829792	11181880	9979720	1959748	13230490	9763920	9949711	1440610	1485384	2925682	677824	4887268	7049013	1876171	512506	3588733	1428882	1163331	3049185	947336	5243564	6181404	14322927	66545012	1628065	3729654	885048	2851444	5420561	5644831	1958827	412897	1859503	1023213	20696110	30854694	696135	1568510	23662608	1527443	1424531	16723291
gi|119395750|ref|NP_006112.3|	TTSSSTR	KRT1	keratin, type II cytoskeletal 1 [Homo sapiens]	222093872	45434284	26146640	14652543	5383473	36660572	150583040	20273366	11086058	12032325	20370130	16110889	20096110	43326564	10211432	60944508	1602008	20964978	48040812	113861648	23345078	30546946	11655897	36175576	15903698	7852775	28949120	24964454	11375089	4605749	17339298	8816913	15700463	31829756	3596708	2612835	9108175	8840674	14556863	33578708	13606158	15932058	84054184	22647088	27038608	21061710
gi|119395750|ref|NP_006112.3|	SLVNLGGSK	KRT1	keratin, type II cytoskeletal 1 [Homo sapiens]	71206664	86091224	53287808	53600400	140598048	159464576	94962824	60481140	99194160	53871368	18937384	44126852	27108044	30816896	43847468	60967584	112644120	34662116	22771830	230186560	28854204	34991152	114279088	49014020	94188920	566504000	172603664	499961024	95211632	27889602	98546176	25272104	38214796	40285952	46344040	202898784	27612646	39152432	225564640	49975756	49062272	36327488	60481212	65108156	52583476	33365588
gi|119395750|ref|NP_006112.3|	SISISVAR	KRT1	keratin, type II cytoskeletal 1 [Homo sapiens]	388713280	18327760	42644360	89599168	70747432	105381008	27641456	31871496	22183376	73528912	96452016	71780408	161161280	46820576	29430228	137770592	125678848	32025848	82815816	212213104	95938336	37705432	102597688	116255648	163079488	87934960	10383905	1400812672	73652576	66444996	57307600	86975168	182242368	21427360	44112864	154369184	55310208	4998736	4428585	241105408	2416230	59857516	19270268	109305264	317910848	176399408
gi|119395750|ref|NP_006112.3|	SLNNQFASFIDK	KRT1	keratin, type II cytoskeletal 1 [Homo sapiens]	4384935	3193457	1013221	2820931	3157543	2602312	124483008	3401890	2209048	646054	277752	92796864	75121416	220027	178581968	74828040	121542176	2269615	588420	36303500	126922976	497692992	1513975	60244220	3972447	117419720	5183141	776776	105567736	331044512	689036	318472160	80683040	95797120	391692736	8496806	109531040	50030576	2067024	22037722	9279117	136840608	24320276	215730000	20837220	18305236
gi|119395750|ref|NP_006112.3|	WELLQQVDTSTR	KRT1	keratin, type II cytoskeletal 1 [Homo sapiens]	135612416	413256	388733	1258248	195092	158977	159292	17692710	340261	1554199	644513	4666355	14925557	3325656	1951678	30553794	69092568	3362921	30961116	930142	412818	4432546	898344	457725	3671280	233980256	27121650	434212192	25001384	7983440	4729712	12395970	10618463	22204912	19957398	33468342	28748708	5096117	272684	293609920	66815952	23259994	16207806	71351344	9723450	9561865
gi|119395750|ref|NP_006112.3|	NMQDMVEDYR	KRT1	keratin, type II cytoskeletal 1 [Homo sapiens]	54158072	1451085	2053922	786861	1378570	1155065	3030257	8894766	4064396	420421	3170122	2480864	11441789	3727345	5685931	1175664	4362953	1056449	883490	2201580	3155944	8213803	1921326	1067244	1335877	48014340	8528787	20886060	2184386	3447899	843957	876681	1032180	11584511	4025033	690267	35378148	3449281	3966716	505100576	538819	2135199	2119280	10803798	1011492	3412265
gi|119395750|ref|NP_006112.3|	TNAENEFVTIK	KRT1	keratin, type II cytoskeletal 1 [Homo sapiens]	205772448	18536794	21491304	391423936	40500368	12349691	200046784	374527616	29832358	80870256	25369526	384986976	13352388	102202320	86099792	271015200	188047184	29456276	70780520	42589276	719163328	430192704	30995596	24790880	22499744	145492704	193550576	200096288	188994384	99177000	6554981	1085460608	486332672	47972204	819538816	12151860	83752608	9063983	35520408	323089696	5614835	29842044	16534732	17401774	19126766	29275230
gi|119395750|ref|NP_006112.3|	DVDGAYMTK	KRT1	keratin, type II cytoskeletal 1 [Homo sapiens]	12528682	11933055	3121477	2645272	9164986	15222392	6589336	15757434	7567171	22478202	13543303	2528592	4854627	9026670	8611359	18319066	22207700	11523183	2235507	15497188	797868	27566938	5282722	28167548	10717364	4959604	11052170	111387520	1503797	2972598	6809509	3401165	2217901	12187520	2808964	60231116	14347948	6991062	16738484	4510317	10822132	11144485	2532637	34092884	3298142	10496637
gi|119395750|ref|NP_006112.3|	SLDLDSIIAEVK	KRT1	keratin, type II cytoskeletal 1 [Homo sapiens]	24983124	4552704	3089179	2529555	2675994	7007210	3626731	18934590	5866846	1149974	630061	7169558	37754636	2963947	4613610	32682182	14010862	3570622	72843344	1532843	2724524	7497171	8125846	2237283	2349683	51563920	23264814	1760465664	572581	41023340	6506556	27123076	31409596	10867122	4092682	34133408	27898152	5413688	10488066	526055872	1019177	5359870	5335103	25806422	9612029	3471043
gi|119395750|ref|NP_006112.3|	AQYEDIAQK	KRT1	keratin, type II cytoskeletal 1 [Homo sapiens]	2063286	4155663	1930360	7460255	69997560	2212212	1605129	2673749	1115303	3249852	1415898	2656464	575065	1277240	7164355	121414376	4616898	1583447	62961404	6536657	48787120	28848610	1842682	6255076	1443147	1966714	1427523	134884336	2358608	4794303	6532099	12383206	2052298	2628815	20827808	16569474	11313017	10123034	9617054	1095148416	448809	4382561	2084276	15026302	1418470	3772470
gi|119395750|ref|NP_006112.3|	AEAESLYQSK	KRT1	keratin, type II cytoskeletal 1 [Homo sapiens]	47162164	2622911	1851611	2029912	8378321	2842047	2502097	8487709	17200890	1945789	596944	547332	21867248	204451472	9538349	2735801	2103054	1687053	63642324	2857543	215918144	1194202	18168372	2848407	1559671	16022514	256579216	1524072192	3078784	1046730	3199666	6284199	1497439	1259779	52171740	9012620	16689151	8000413	808865	202684384	568101	1171489	6300907	3068468	2146954	1896106
gi|119395750|ref|NP_006112.3|	SEIDNVK	KRT1	keratin, type II cytoskeletal 1 [Homo sapiens]	11883157	139826752	149578208	98099848	146348032	120495096	121669288	98974328	299429024	99109120	35969900	5335783	207197632	232560224	88481424	3430288	6969211	89640232	34228184	2270337	32801976	4010289	177129776	1546179	5536361	157186896	139559024	8430831	72413320	950574	16263320	4872730	1825504	18139228	1078665	9622748	13440686	4801528	16982208	225434656	18493254	12120144	4133623	903319	115464448	29719592
gi|119395750|ref|NP_006112.3|	QISNLQQSISDAEQR	KRT1	keratin, type II cytoskeletal 1 [Homo sapiens]	5321224	54815	2389237	13706056	957270	3459965	16574938	3089647	42459244	42427696	4268231	638896	75443768	447879	668494	7072455	2906763	901166	1127637	28493	689460	1155372	18139844	915041	1322862	32852074	8153605	229189760	8557234	4724064	2641493	3876174	3327646	9985656	25874340	2842578	2573935	1455209	38425300	9967917	263637	6788270	47166868	59448612	3001770	4422635
gi|119395750|ref|NP_006112.3|	LNDLEDALQQAK	KRT1	keratin, type II cytoskeletal 1 [Homo sapiens]	41881220	1426115	2937866	784280	3197369	2168101	2952071	26951278	1833275	1233109	814079	1809270	5024974	2037479	8530408	18272218	66930724	2624813	6226123	1314577	2589988	3449337	1147172	1326720	1630912	28439576	22301260	38963100	20658524	21636170	2050576	3455962	9308899	2241133	4988606	10029610	26963912	2049032	562016	238384064	216185	7511464	10123203	23816570	5565545	2403646
gi|119395750|ref|NP_006112.3|	DYQELMNTK	KRT1	keratin, type II cytoskeletal 1 [Homo sapiens]	27467954	55834560	5713364	36325020	26789256	25093036	5796370	7426705	64853720	23797000	9226517	124314992	2302917	13161684	162007040	139179776	74062904	19982294	124052736	58601448	2004598	4063315	9049390	28418388	60038688	36640696	80184144	68938064	49869064	13850314	6544707	10184244	27235236	14787093	51767084	14567108	9800557	4806366	54072432	294900992	5192418	43871272	26230818	46043252	43286368	42259152
gi|119395750|ref|NP_006112.3|	TLLEGEESR	KRT1	keratin, type II cytoskeletal 1 [Homo sapiens]	954150464	11284950	16453103	6324904	64192348	52470024	21816344	21338188	24367916	24932844	56724628	130576104	29707120	13138652	13777808	44542112	32898992	20933930	8713759	142319568	17741594	83910432	10520449	48575676	29538290	236731840	10660232	38426636	81150432	41151976	21427444	64035552	23820064	26097936	14007508	81547576	141795168	22303652	30457082	2034911744	13993976	84336888	462639008	325464064	19883736	80644592
gi|119395750|ref|NP_006112.3|	GGSGGGGGGSSGGR	KRT1	keratin, type II cytoskeletal 1 [Homo sapiens]	18505522	4924280	14857986	1316274	6904394	4636489	18994486	6027497	16173410	27588452	2332714	32869520	7518625	3102363	204959760	8010263	1564557	17113594	50200240	31582364	12657050	18365784	5602519	8247497	19739272	56079200	12955629	27422460	83528544	580385	40372148	82007120	13288081	6633897	5331124	25871350	17640238	6933835	21896614	4047315	3702554	21148016	17136244	214791456	40671316	1350778
gi|119395750|ref|NP_006112.3|	GSGGGSSGGSIGGR	KRT1	keratin, type II cytoskeletal 1 [Homo sapiens]	136276704	371331456	265671120	40531404	14691406	86812832	29319856	233600240	50563400	3425778	291071808	54890936	137342144	248751664	56548268	240592896	1373226880	137787696	56218116	69376264	54293708	131029936	67897640	133660288	37958268	464778272	214402752	176635072	130166160	105889712	53865784	72625128	129756424	71598744	57778852	276673312	319758592	25875716	385836192	140383840	34927344	222489856	66734624	55418744	691568704	289283488
gi|119395750|ref|NP_006112.3|	GSSSGGVK	KRT1	keratin, type II cytoskeletal 1 [Homo sapiens]	153350368	48424248	4768941	48463388	162935552	38747612	114440280	8294297	19029892	4948469	20005024	1035927936	76676688	468707968	177596848	42518188	124409744	637855552	39695304	28420140	53644648	10525966	130234160	6803162	105564520	235857024	18939758	42920412	660848896	30464408	3332843	428160000	650109760	13742379	89382648	215966656	17662212	166514336	9373074	24693988	6914692	155239632	159370864	8217142	17467018	11342212
gi|119395750|ref|NP_006112.3|	FVSTTYSGVTR	KRT1	keratin, type II cytoskeletal 1 [Homo sapiens]	329657	415362	11640567	371699	2536738	208319	309747	497008	252135	388924	1524070	632020	427934	1202892	470265	1015830	283074	682810	580199	1518782	1388623	1235948	496970	13230876	320260	1730110	1712661	249802	712491	879734	8159927	277851	418692	1332411	869839	398421	845676	9756268	261002	367711	228917	610791	338340	1936189	467162	600701
gi|50845428|ref|NP_001002841.1|	EPAFDPK	MYL4	myosin light chain 4 [Homo sapiens]	27189408	20040062	10432158	9991075	18041030	7141212	21888780	10328321	25158490	5892191	9623954	23685404	88805424	13882676	23763922	18953566	25901096	17555630	18368972	15880026	9479704	18281358	261995552	17845520	324397632	19368632	43263056	28786952	16247511	11604787	14118379	13819386	13655708	24119200	16655013	21365920	14990134	14825676	26291200	15734140	10775680	18223788	48852688	2590095	4788147	29665140
gi|50845428|ref|NP_001002841.1|	EAFSLFDR	MYL4	myosin light chain 4 [Homo sapiens]	913538	105519	345142	481651	503675	240205	208540	151686	1381678	539615	263029	702254	1432352	806589	961649	173130	176755	498770	NA	659080	205877	2842551	209120	159338	801231	1206923	361364	675508	667702	422917	955762	696881	821714	462165	883757	163189	110150	214227	1023135	680309	29668	554725	1807543	707752	793915	975705
gi|50845428|ref|NP_001002841.1|	TPTGEMK	MYL4	myosin light chain 4 [Homo sapiens]	39059576	109788624	71172680	12459280	17732058	35368004	145943888	18714612	20028126	18558876	73865624	14467694	25496882	9604523	40862180	20604436	14509868	29183516	80119464	13943651	17622430	7907152	7656525	7554453	13336259	7583528	61174572	21165098	8895120	16819718	7461851	7758220	25041528	13187980	14419330	34153212	10594896	5037233	58179460	42769976	2406855	11173125	53621256	27310380	19451006	18171712
gi|50845428|ref|NP_001002841.1|	ALGQNPTNAEVLR	MYL4	myosin light chain 4 [Homo sapiens]	2343976	778139	319974	882481	432243	694220	404341	446031	1263576	463756	1831659	762335	1442901	768195	919734	1242856	801056	2637258	795459	1365940	2715448	1230562	1500623	2684882	2038304	1255384	2075916	1685399	774081	5492122	1860837	973173	1464410	1539922	1852314	2113733	1393264	626373	1497756	1616216	207996	1007485	1207307	1515162	712938	1446244
gi|50845428|ref|NP_001002841.1|	VLGKPKPEEMNVK	MYL4	myosin light chain 4 [Homo sapiens]	361062	6534286	186925	1945635	347710	187764	2936235	419635	899529	193228	5876017	1232938	9562024	645178	915609	4898620	693938	1248416	1357963	194612	983640	1959965	411474	3267554	325563	1282690	306177	10393594	450110	341895	758896	283251	500722	1264418	342205	2327366	690275	6450722	0	1561595	0	2477873	0	1550992	1796721	380868
gi|50845428|ref|NP_001002841.1|	EQGTYEDFVEGLR	MYL4	myosin light chain 4 [Homo sapiens]	0	0	215786	217976	107777	179329	339478	110558	588063	497498	0	0	0	0	0	0	0	0	0	0	0	759978	0	124011	0	0	0	0	0	0	0	0	0	0	134110	0	0	0	29865	0	0	100502	205507	130792	51401	0
gi|50845428|ref|NP_001002841.1|	ESNGTVMGAELR	MYL4	myosin light chain 4 [Homo sapiens]	69436736	5608814	28704260	3653461	5853196	8428962	15794909	2438365	992036	2312574	2263073	41780332	37850568	2369550	43199144	57476640	80729936	18213812	51386712	19582524	7221020	20444048	36027448	17948692	16287128	93090992	5358309	33001488	26314644	14437501	9074598	12336937	27422372	55375560	49046688	11778257	12070959	7844668	16113542	26926692	2511169	12940622	42688320	18672370	66346128	3058793
gi|4506013|ref|NP_002703.1|	SLETVYLER	PPP1R7	protein phosphatase 1 regulatory subunit 7 [Homo sapiens]	9796717	137553280	105092584	8957173	63038600	8551331	10236717	11722841	10703219	9671250	11950697	9775728	16389068	10507181	9674845	12986333	66690904	11377510	13721968	13491803	12723766	11910883	18391196	6921170	15741078	10753768	10114216	1502645	10611323	12212212	13080822	11032023	17574590	2036118	14302402	12547736	22292100	12319525	13343532	7014820	4535325	22979364	35148704	21436332	2968420	24728466
gi|4506013|ref|NP_002703.1|	QIDATFVR	PPP1R7	protein phosphatase 1 regulatory subunit 7 [Homo sapiens]	15058503	79215584	912700	10838968	9515595	3500503	7678667	3794519	3205554	1552535	8966476	1986393	4134576	2765669	1515044	6607290	2510144	1692792	5436396	3292520	1842828	204762032	181113552	1935829	98953784	4222792	2229511	1528442	3428485	4518045	1831176	5233570	237729168	8692084	5649333	3063713	5329727	4502495	3066680	5561994	2448526	2138410	2749825	5013025	60828468	2414508
gi|51599151|ref|NP_001003962.1|	THYSNIEANESEEVR	CAPNS1	calpain small subunit 1 [Homo sapiens]	555290	118318312	1102469	55687724	149864336	107971792	137883872	131579752	172724192	74330296	5908243	4025724	1119282	247565	1903336	658263	84559448	621859	1455788	349558	1113026	629066	1125646	1265033	2220678	3252197	3897482	1590011	896497	2988565	1082384	741502	80623	2764777	17780276	315482	3204320	1450866	168446656	14874352	160906	1722887	1081921	768502	94637752	3827367
gi|51599151|ref|NP_001003962.1|	SMVAVMDSDTTGK	CAPNS1	calpain small subunit 1 [Homo sapiens]	924787	2123478	4115363	872252	651609	2142971	527314	5607009	306363	3599080	4662533	876402	2334844	9463818	1183087	7634062	1258090	1777547	1301589	2952478	4533136	5338844	1689307	2338636	927958	2995748	873765	806277	13710458	3715657	4808391	8241396	4663746	11341234	1317124	1589300	624910	1676372	726499	2208954	177288	3727776	19363632	3309050	2848799	2274988
gi|51599151|ref|NP_001003962.1|	LGFEEFK	CAPNS1	calpain small subunit 1 [Homo sapiens]	1335344	99445640	61584304	55972768	1728979	66445824	80543224	78392024	1962132	49703272	78316848	496338	5389732	764744	4681365	8482618	4534398	4328656	10305844	5533988	2950541	3073928	1383891	8494806	3868070	3322304	2249810	3681325	5355867	3321822	4522585	7637769	641561	1491750	1473345	5858529	10059842	1707324	380033	7515107	7369019	16424458	1716158	1209808	2020553	26459344
gi|62122917|ref|NP_001014364.1|	HQEEESETEEDEEDTPGHK	FLG2	filaggrin-2 [Homo sapiens]	640036	588931	735656	205923	843552	734858	909982	1294416	1311707	1025967	751114	158981	1098647	1145915	1734304	2237425	2164962	900315	437878	1631168	3346978	1227815	1316855	7528185	565894	4401797	7599233	2406003	2283268	1626559	1108000	1202191	3802200	4538995	807282	3764854	509492	2262769	2898007	6987194	2159259	7897003	6558581	2816797	3091263	812699
gi|62122917|ref|NP_001014364.1|	ESGEEYESGSGSNSWER	FLG2	filaggrin-2 [Homo sapiens]	7701441	11028034	6059524	6077631	7224975	9576570	11722015	7453836	4407449	327492	9666102	1733211	1430997	403152	1536828	1067507	1432099	838048	1370803	973771	1197122	3321470	504964	545725	2437331	1179784	5417480	1914334	3464363	2213739	2178383	3726482	1742552	3138368	1384870	643630	2078185	4105551	2042640	2397789	1595654	1392764	730517	641817	796054	590837
gi|62122917|ref|NP_001014364.1|	FSNSSSSNEFSK	FLG2	filaggrin-2 [Homo sapiens]	8287737	6107842	6831455	3149730	4125384	7562481	2771036	7576794	3344466	9643655	4695467	6627840	6785203	14808890	2681245	6115493	3031115	4987885	4196202	9312950	8139003	68798304	19198582	25015090	16341825	62200948	5173713	11239511	24867198	36797892	29429380	4523193	2439892	11559803	3651952	4546090	6093512	1513995	4574631	9265030	3313394	751588	24923340	4818175	12070266	9665922
gi|62122917|ref|NP_001014364.1|	QSSYGQHGSGSSQSSGYGQYGSR	FLG2	filaggrin-2 [Homo sapiens]	2760137	3660365	22426296	70251536	6250395	567571	7776609	19404854	20577174	1050739	10062200	17857582	6102139	6582044	4976705	4601949	18347086	6675433	55271548	13615624	1462493	7547588	5731430	11038577	9078082	15340736	718886	4631249	91333632	7921126	3173038	13809959	1422956	6599846	32418340	23073370	11234553	2311738	5544463	734301	2120566	375937	1888988	4389897	383130	4909361
gi|62122917|ref|NP_001014364.1|	HGSYGPAEYDYGHTGYGPSGGSR	FLG2	filaggrin-2 [Homo sapiens]	1282503	744428	863034	1065352	1761504	338161	635901	1547837	1456594	1895016	423431	338095	1802482	706512	1949589	701939	713378	1272944	357437	791666	409280	4109171	2479463	509056	351909	1227630	1624434	950241	432634	730489	687809	1292227	1317915	1884836	1152371	372267	1428504	240906	1466715	736301	141736	2176572	1445507	5098647	2673611	2015987
gi|4759212|ref|NP_004598.1|	LVLDSVK	TBCA	tubulin-specific chaperone A [Homo sapiens]	270151104	102054136	36356432	37546532	91905736	70552448	84921728	59168712	22284082	40765616	119779408	123982056	3614687	136125968	86502152	1964825	11216687	3771126	76510304	1693468	29059100	70176560	66771840	4805765	154684096	78431072	207634400	94610288	1801947	27772748	93218048	21976486	13325741	1302777	187443344	173191328	75628208	3954720	122171232	30730282	6500252	1692651	2531515	809327	3057345	125342296
gi|4506467|ref|NP_002897.1|	IALLEEAK	RDX	radixin isoform 2 [Homo sapiens]	9848554	16314494	25312356	27225524	20492742	24884072	42742416	47476152	21306962	1731969	20567008	4257693	1636113280	6758990	1933869	15603926	2638398	3271780	42415664	850468800	7406373	9039882	38386868	13800804	10461994	33070740	59829252	42174764	15620112	56839648	80778936	13543864	11399922	3533741	20086684	8459898	5509548	8760040	3839922	5525597	20069836	4593172	11871577	2639427	36353560	7471084
gi|4506467|ref|NP_002897.1|	QLQALSSELAQAR	RDX	radixin isoform 2 [Homo sapiens]	3698069	4932522	72459888	112417968	8920817	79512048	9571945	21341438	10375156	8031937	10402500	68884704	845479	11469353	25596460	52582400	7513008	24487442	28666992	4640325	21657816	18401334	46552288	74176552	51245636	15951400	41473652	11392162	61513920	2915096	6306418	17168084	26926706	13444745	2197296	7408891	63644924	4031128	27080444	4423628	2744097	31226646	31833258	30668634	33275688	32521734
gi|4506411|ref|NP_002874.1|	VINLNDNTFTEK	RANGAP1	ran GTPase-activating protein 1 [Homo sapiens]	4275287	6093284	1505129	1561574	2156522	9627737	1347411	1837952	4997193	2266056	4833014	2298748	25616626	3586675	56819956	5357337	2382431	7091122	9093097	5349895	3284930	10059571	2712870	6876457	4009822	4499750	4868678	6344130	4101745	11719833	1353267	4078549	6334421	8856782	9414744	4000367	4542134	2405307	6495753	1401145	974074	5328837	10403559	7990475	7633572	9584844
gi|20070228|ref|NP_006175.2|	ELDFVSHHVR	NUCB1	nucleobindin-1 precursor [Homo sapiens]	31489048	23239740	27609086	14136026	32153696	3173452	23006136	20080982	37782340	7600161	26630476	91593544	45290632	22415470	25402512	10221655	30484700	25495352	38790344	24261942	25522288	17985764	4467467	7953083	10252634	433820416	38766168	29534574	16612600	19664232	140305664	19570530	13595442	300492704	20057652	58745136	17937574	3104563	60111512	237516688	4042887	66391352	72471760	5026479	574836416	344973056
gi|20070228|ref|NP_006175.2|	LSQETEALGR	NUCB1	nucleobindin-1 precursor [Homo sapiens]	450302400	121211256	46901888	236570368	33982288	28121376	44015092	111997232	511377984	119199648	107501008	24924134	1053580160	49749280	224228496	167183456	80660240	18226742	11822948	23975522	14805571	73761416	40605380	137238816	241926576	124786008	107130088	597798144	401056960	106980192	5797571	571433088	9867957	22093430	118698296	9772332	179249504	12071223	66251008	2161138	6062255	11825790	118452240	4816373	93511648	329428864
gi|57864582|ref|NP_001009931.1|	GSGSSQSSGYGR	HRNR	hornerin [Homo sapiens]	7242950	318973536	1625960	1375537	1511377	3034836	6601721	2986877	155378800	5563371	75167736	29679922	7328357	3058803	25307662	57607492	1155796	6619425	33779208	4008217	7041109	29525932	875491	1604915	69246856	17328980	731050	11060410	4813029	2932852	1687959	115350344	2787424	178569776	8832510	3999020	7365020	159972816	4477703	55442352	5366067	13126321	45095752	1638074	3131306	2835932
gi|57864582|ref|NP_001009931.1|	HGSGSGQSSSYSPYGSGSGWSSSR	HRNR	hornerin [Homo sapiens]	0	4261797	3209635	2479949	3339464	6737572	3037888	598993	1564312	1915104	1895633	0	608254	781815	0	0	0	0	5151244	4618455	1314845	4673790	0	0	0	4262811	0	53524732	0	10898696	0	0	2048257	0	101647	2084927	1456207	118187	1611369	2532258	0	780552	0	0	702011	1133789
gi|57864582|ref|NP_001009931.1|	HGSGSGQSSSYGPYGSGSGWSSSR	HRNR	hornerin [Homo sapiens]	10514359	3522879	4679504	1998700	5218381	7494759	4786199	3091407	7585308	2479468	3975527	7233916	6194876	8763892	1905312	4390098	11828580	3633041	2202394	1820933	2779746	832039	13033445	18270842	720371	19910150	13863675	26387202	9849243	3304157	9944404	10169325	462738	15636247	463404	3540018	485504	4789667	10790107	2697229	5423887	8752002	10229696	11659503	18485616	11221122
gi|57864582|ref|NP_001009931.1|	HGAGSGQSLSHGR	HRNR	hornerin [Homo sapiens]	36085980	25106860	5290778	11883883	8013767	6412748	14392117	4241551	12090575	11454834	15088495	6952761	6639662	7853426	12857767	7735016	18147810	7141606	13414305	9996602	13687309	8045516	10524010	11706872	17835444	8042621	8456629	6446788	53100552	7058237	16247424	10960245	77432040	24372880	27315636	27788630	12459825	7851402	5117522	6298549	29021236	16305898	50964080	18298472	19015478	22506772
gi|5803149|ref|NP_006806.1|	YTFAAHMDGTYK	TMED2	transmembrane emp24 domain-containing protein 2 precursor [Homo sapiens]	38375424	4703599	4007783	4039186	6806551	6936691	10686690	4528547	3968251	4082434	7690884	2918646	3479749	1256452	4255843	8604442	11718393	14278428	6975767	5414189	49478856	2133484	47534536	6857383	10340082	7635670	51421804	5320710	5784874	3174106	8140426	5224488	8246927	7191194	9224783	4335633	2748601	1587477	4538033	3256533	2190515	13031456	5858264	5376367	14700453	25643220
gi|4503483|ref|NP_001952.1|	NMSVIAHVDHGK	EEF2	elongation factor 2 [Homo sapiens]	20599174	10930327	16332458	8818688	9538374	18296862	12401223	6219820	6373264	33335922	13050592	4939876	26731862	7581059	11838602	17631488	21256284	26463504	9184939	22136840	10200925	30411324	34457632	16862802	20857696	16486195	24093012	13711731	11220354	9955718	14689575	5989735	12080233	8415663	23102642	16088055	15182834	7007519	18974136	8837776	3049464	13057061	13630651	11773211	29074812	23734544
gi|4503483|ref|NP_001952.1|	QFAEMYVAK	EEF2	elongation factor 2 [Homo sapiens]	16978282	8047452	25884084	14945647	15779847	42549188	40369460	40848588	17828858	31688744	30345246	18528622	24808534	14838956	9165279	38113608	3638965	70654360	22407110	9161364	56146796	11254946	19234228	34398964	8726326	37410448	25364912	23089806	24785176	25497790	13725189	13349013	43724692	9879006	4226747	2873537	18402620	19737162	34070636	18303328	2783938	6931109	14709720	3991748	50512636	33446324
gi|4503483|ref|NP_001952.1|	GPLMMYISK	EEF2	elongation factor 2 [Homo sapiens]	586531	3190174	4608292	871079	1838286	2270771	2253600	728750	2975728	2065661	3956501	109488	177011	167326	3192360	1312276	230811	158209	177124	1514298	423637	264598	1630826	1655855	98566	1518222	354264	563180	1111645	1195425	1293448	1179998	533393	557487	557437	332357	592993	671004	547347	253189	276613	516837	1500624	483167	666343	699722
gi|4503483|ref|NP_001952.1|	VFSGLVSTGLK	EEF2	elongation factor 2 [Homo sapiens]	20571854	16596369	20491790	4112474	4933709	5811381	14417889	3580522	17448620	12050019	2188347	4885855	1739075	5457238	5283090	4344332	3743427	3210024	4339550	34810512	2111897	16675135	4811507	35536664	4822250	21329638	4495578	6870151	5946189	16073631	2583433	6868703	1620931	28172734	1692636	19259660	11880648	1106197	13513932	1400927	703844	11122914	14142843	18752976	16925038	12778756
gi|4503483|ref|NP_001952.1|	EDLYLKPIQR	EEF2	elongation factor 2 [Homo sapiens]	2492607	1898748	4655468	3240513	7205571	3293352	3537273	2155862	711734	2925468	2156416	3209318	492019	3398250	3467955	3359362	1295022	2435516	1809328	1461652	2125727	1025950	3501364	775617	1927923	7694939	4085888	2469827	1142322	533145	292992	134705	2723449	2605230	3895521	3169970	586403	792928	3026726	2222247	0	2088042	293147	2869569	3912602	2366589
gi|4503483|ref|NP_001952.1|	TGTITTFEHAHNMR	EEF2	elongation factor 2 [Homo sapiens]	8760206	2139110	1769621	2634782	4375861	1998329	7117152	3913977	8045780	8515698	13359504	937273	6946054	1569719	2677711	2249794	10685038	1122094	1198317	1420151	8352319	412179	738481	3858533	4121901	3177953	4216705	6894941	4555294	11643406	5246226	2734594	9721654	1543947	6263461	864198	448402	356182	6611341	2377757	4695958	679190	4431147	6933339	10707006	12617828
gi|4503483|ref|NP_001952.1|	NPADLPK	EEF2	elongation factor 2 [Homo sapiens]	43587212	42107288	88617160	20532656	30655782	203861760	27044682	28792224	86307056	214272560	71410272	45726988	209152480	35677620	60672036	236853024	53485672	173094432	155247584	507357696	91519064	16863668	86185584	18312668	81742144	14485541	204104368	14484412	18267032	12448352	114229560	25825530	91585968	95217048	499125632	211676320	4271408	108020904	137537136	211247552	5956306	15568740	66194512	94891976	116628224	41690648
gi|4503483|ref|NP_001952.1|	SDPVVSYR	EEF2	elongation factor 2 [Homo sapiens]	31491140	10905489	6229807	2332229	5426342	3988535	8353165	9225896	6854485	3578465	3472098	7514072	145577488	107634816	515796384	40660824	209918384	3821333	3956167	5041383	23931122	2161420	91617072	228806128	10942174	26534092	50397028	3055953	5552271	17235706	4007617	64398156	7261836	12173253	44345396	38410972	72117928	4958611	18128694	4618501	46821700	8500043	2882737	24557224	43450960	74499152
gi|4503483|ref|NP_001952.1|	YEWDVAEAR	EEF2	elongation factor 2 [Homo sapiens]	611128384	386786880	272024160	46560716	230472544	229541424	58142324	417037952	491700192	251776272	427820800	23236636	126626544	678533504	30332926	838106752	649630080	113806864	5651599	452697696	844881536	140083712	502604192	131882584	456020000	453035360	46798028	61730308	280302912	87551352	127152424	52103432	475464960	7996937	363529952	279311424	668392896	55156640	94669504	113640240	199563936	607393664	114681024	588241664	436676192	135783312
gi|4503483|ref|NP_001952.1|	GVQYLNEIK	EEF2	elongation factor 2 [Homo sapiens]	2413057	6849259	924338	4879705	7362113	6607049	8431847	10559198	7964193	3628370	21192042	3002656	10468401	26817640	13767998	678944768	2062917	546724864	682521472	381192352	392127136	16279429	1860477	12017287	692064320	2619326	690350336	35670228	38086104	14634928	30631732	360318656	21365036	1697537	1053701696	601157824	1195067392	25718762	1061209280	666288512	3656565	21007958	37688520	33058264	4296089	30422378
gi|4503483|ref|NP_001952.1|	GHVFEESQVAGTPMFVVK	EEF2	elongation factor 2 [Homo sapiens]	29488	0	0	47449	42449	6369	75292	117275	7358	109438	0	975444	645933	0	0	608267	683705	540865	329712	104222	603760	731944	41609	0	166343	181776	570997	7604	43865	2374	0	41667	0	0	0	0	16901	0	60930	0	0	0	61295	0	0	166654
gi|291575128|ref|NP_001167568.1|	LIAPVAEEEATVPNNK	LDHB	L-lactate dehydrogenase B chain [Homo sapiens]	32620676	15448320	17702550	10494406	9622924	9180247	9674437	20429518	36277680	10456225	28979234	19084494	28323986	89278336	13301578	42488076	48343552	13849576	45928820	19253404	63476036	27367338	18919966	47121268	22016034	4892138	11811143	10262179	55586700	47372364	288852672	8030241	75034936	10279312	118730696	33356932	93240024	7397153	4861287	50956040	24094426	11189748	53264088	31585416	7944873	22380144
gi|291575128|ref|NP_001167568.1|	SLADELALVDVLEDK	LDHB	L-lactate dehydrogenase B chain [Homo sapiens]	23093052	3468225	10642374	5575143	4848999	2595980	6269189	9707432	12451609	4834232	9005472	9962560	1646753	35150200	22060260	28253384	28270802	6532796	4053853	5871970	26356652	11098199	19711128	34847456	11394260	16382127	10708680	8488772	12848939	19400500	108750800	3415664	26109548	19692354	32866776	5870660	4334306	1226325	3609754	8149000	1549933	11954946	5304959	14735336	4747490	8675152
gi|291575128|ref|NP_001167568.1|	GEMMDLQHGSLFLQTPK	LDHB	L-lactate dehydrogenase B chain [Homo sapiens]	4600688	1969366	3737688	3643840	2416578	3209261	3180391	7320805	6794935	3785071	7494709	6210765	1460931	14314750	1081517	5989182	14100939	7360076	3345134	14446766	13815302	17437066	8110077	19166180	2011953	7251535	192784	8196830	849090	16069674	26512128	638478	18656894	1058029	22202852	643182	23771004	3146251	6692804	10108088	3326453	930621	3461967	5121080	1279078	564372
gi|291575128|ref|NP_001167568.1|	DYSVTANSK	LDHB	L-lactate dehydrogenase B chain [Homo sapiens]	526644960	8620951	135252176	1937995	40095024	7036064	2285237	7317626	14655544	16023553	9021106	37241724	147048000	4869294	1053145	12045746	28524100	15557800	1465263360	77082224	15965226	8478968	9056614	936153728	26219670	161828624	11853146	26574778	2674662	9376346	13976424	4317290	10710735	28207230	26086432	14206390	17111196	4259032	21050466	2987507	1494139	20727526	33185644	27996634	61395236	28894448
gi|291575128|ref|NP_001167568.1|	IVVVTAGVR	LDHB	L-lactate dehydrogenase B chain [Homo sapiens]	560209344	8817133	10585719	133558152	152074064	89545496	9613273	122333368	139769120	241121040	40923876	110077144	5745598	142301056	223541344	348715904	11576332	214466656	10600931	64334716	238829760	230624928	64099948	9674779	9499006	4544121	6871315	8033442	212208032	236329792	225131888	366081440	63672356	161149056	27539368	6630489	419795968	8557203	15828342	6674421	26499578	226261280	181991968	39987396	52391128	67412616
gi|291575128|ref|NP_001167568.1|	MVVESAYEVIK	LDHB	L-lactate dehydrogenase B chain [Homo sapiens]	44220360	14473544	13439272	18416768	10897674	10208260	15290398	25420500	22056934	19201878	21274852	34641268	5156995	98207584	37560648	23061194	59367024	22861796	7444618	67783888	85966376	15499321	14001352	12670596	7465666	10882825	4568302	19989180	35511940	56363752	148415840	12821658	85443632	83795232	20028078	5819875	82982168	96912448	23888056	16912472	2361373	11946994	53026392	17636112	151380960	17019958
gi|291575128|ref|NP_001167568.1|	GLTSVINQK	LDHB	L-lactate dehydrogenase B chain [Homo sapiens]	10860322	14100917	20935448	15537979	186557088	10054754	15944872	22885500	19247952	289407072	23443100	9383036	11724398	41762852	42780760	8754961	8141790	10677119	32661672	13390617	65984900	65700492	11503985	19314774	24126800	28154030	14535514	34630940	14424680	49906064	138959408	18661746	83735920	14928543	28273272	11091755	49145968	7314770	2714274	14924522	23936410	16811016	17114674	17455250	23745482	16818512
gi|291575128|ref|NP_001167568.1|	SADTLWDIQK	LDHB	L-lactate dehydrogenase B chain [Homo sapiens]	49672788	20385266	19763820	19965436	14266944	19977896	19764094	24838486	28844960	18444828	30070334	12912802	22535772	20618510	31916946	46982268	63079592	14050863	13387964	40170704	58724312	29535076	41259608	29938694	27302102	7870704	29337246	11397608	61177496	30964460	172559488	24239540	87678160	29689860	35290624	30445600	78740520	14786144	34252100	49465204	11849648	19490752	64125052	18493870	23991824	13765448
gi|5031875|ref|NP_005563.1|	SGAQASSTPLSPTR	LMNA	lamin isoform C [Homo sapiens]	642750	4633894	1716859	2006438	1556197	1270859	1299385	762302	3506596	1196259	713521	1781234	2200317	634721	2398351	4719651	2068579	2104739	1901423	5947012	21723388	9020437	1179210	3046853	1224742	3897417	9179405	2429451	5699372	1022367	9080344	2205827	1483303	1802141	2681747	1446372	2781952	1382156	9922315	761919	1205959	14286581	10398111	5595126	2473306	3429985
gi|5031875|ref|NP_005563.1|	EDLQELNDR	LMNA	lamin isoform C [Homo sapiens]	29949804	2512880	19045948	21805992	29171462	19864462	4962219	21416908	56736116	9516396	14091209	16516328	42780276	3328328	1721677	5089058	2273025	44494964	5686641	5789378	10116011	29178814	30634868	11365033	30661972	59671144	13929462	11221567	3945760	4375382	3567090	54022924	14036483	11542124	11691255	48823536	121333120	7834285	28154808	99595344	3222852	12479341	3819772	10060574	104409440	3400632
gi|5031875|ref|NP_005563.1|	LAVYIDR	LMNA	lamin isoform C [Homo sapiens]	3725529	7016381	19497964	11081586	17466782	1615745	24387360	16672008	53044088	2693181	5597978	10970668	8097984	5670870	10324061	7961907	17555104	29234588	9265220	9456468	8016120	8167493	23201600	18189308	76804408	19782728	14006258	21700740	10825676	4759218	42753912	60938616	3595131	70706864	39595652	5370495	7636910	12627574	7448677	15343046	3442975	15524740	85972160	31775796	6127516	16289176
gi|5031875|ref|NP_005563.1|	SLETENAGLR	LMNA	lamin isoform C [Homo sapiens]	13439791	59722920	27204008	15839614	20109008	12978684	17645168	28549016	25391004	13855400	18658106	42187144	9407024	22516734	10343359	6058948	5387376	35125224	46490696	32938750	32400700	13275966	30848354	80844400	54757608	11442488	22100300	31086012	42142540	39062892	37132308	27336940	47316684	7219515	43402104	15718429	19745780	70762568	5797940	4725282	6675942	5928487	30522632	16941518	38147480	83438624
gi|5031875|ref|NP_005563.1|	ITESEEVVSR	LMNA	lamin isoform C [Homo sapiens]	4438650	6439772	1650095	1881009	2514088	1520089	1329639	1531678	14626047	1412765	2076802	58953536	88770808	45419480	20229034	2437770	64824952	6801138	33692168	1251755	28322764	3866044	2695372	1824022	4569823	43846256	115893216	4200048	33132056	3857677	1014473	81140040	7513793	91894160	16506509	27659174	6051296	9435389	8554601	9607367	46001896	4393247	7367036	6409282	2851483	185963760
gi|5031875|ref|NP_005563.1|	AAYEAELGDAR	LMNA	lamin isoform C [Homo sapiens]	6190814	4500549	3290096	4958440	4936687	4170940	4450454	3300178	3651349	2158927	5947016	751124	879456	5215007	1032828	2427097	9334329	2508300	2735738	2037911	4322766	11615810	2046995	1227473	300087	7448455	8439018	975257	4453847	827222	5625906	865078	5832906	358951	6692335	2043477	3105462	2412043	9413218	2416447	1281638	1548459	3897746	1174572	4244159	6085746
gi|5031875|ref|NP_005563.1|	TLDSVAK	LMNA	lamin isoform C [Homo sapiens]	209634752	147848928	82931304	93447000	149605120	25125064	43495784	59372644	47304924	12277737	77316376	26603682	141131056	49239080	72055360	239583936	118517184	118448184	35170192	3911666	79577976	112742144	43511248	107582368	157407472	27847738	56579672	68308200	26822296	16472547	17866266	126823936	51685348	87102632	134858064	67841240	96192776	8485711	43813056	38182612	3904196	58556676	211679488	51821468	32628676	21091942
gi|5031875|ref|NP_005563.1|	LQLELSK	LMNA	lamin isoform C [Homo sapiens]	3360966	7098872	13973221	17091742	11924275	8470658	24406920	16171802	18482424	17774774	28826412	36053048	1622796	125699640	2663938	6242957	10325685	5451427	4190757	410386400	4293481	5101462	20377036	8199097	6488984	25768218	3030605	80841392	4317227	12960628	10532862	52207800	7062634	7135365	20037836	3086830	6846474	14152846	3313085	2911911	6253330	163110224	13471514	7230668	6288239	5236203
gi|5031875|ref|NP_005563.1|	DLEALLNSK	LMNA	lamin isoform C [Homo sapiens]	1935611	901693	1047588	1776855	2345646	4755934	3101686	3379952	1659060	3099660	1512833	998464	1002066	1092798	939723	3531651	2915779	1387531	487047	2199745	1362790	2465869	1403464	2023244	2368961	1543091	2627567	2988289	1900182	2907010	453558	1381905	2827720	2299928	2175419	4056549	1907116	2215749	1880530	3644091	237925	1217180	1595270	1402691	865856	2825105
gi|5031875|ref|NP_005563.1|	EAALSTALSEK	LMNA	lamin isoform C [Homo sapiens]	5130553	8962127	5596817	5281752	5598383	9234370	8448787	5779028	5720159	5286042	9135958	1161842	1243819	3729073	3432256	2690955	5338035	1018852	1423165	1227470	1754867	3834419	725781	15774994	2959366	632834	12609888	2968891	9665376	3353264	1617884	1713054	1738190	1502700	1316790	660938	10309303	684529	3053888	1179896	1111700	689248	14941890	19726344	2108407	949113
gi|5031875|ref|NP_005563.1|	TLEGELHDLR	LMNA	lamin isoform C [Homo sapiens]	191175	544870	341997	494499	405851	411684	470891	608748	773061	589342	304708	401116	3266002	2042981	325778	509142	229324	491421	576647	376292	384196	593164	159165	651490	370278	251777	326084	4155254	226547	863558	349562	362686	402851	329354	802000	3684333	660470	959923	276241	168127	12855	2731164	803049	546093	283561	195322
gi|5031875|ref|NP_005563.1|	LEAALGEAK	LMNA	lamin isoform C [Homo sapiens]	190697968	4453773	19107366	12926157	9355129	30552064	13653169	7036637	46172480	4006157	25514552	22649040	6034343	227310992	11886839	156282016	322319008	30944794	21170886	4787367	26082540	14896982	42218248	46653656	24968846	217471888	10063767	7358548	9573008	5922106	14498601	89064480	12314275	10918458	38919476	5391197	27544150	3178388	5781780	7221229	1470318	22279428	62792348	13603420	4814693	23534596
gi|5031875|ref|NP_005563.1|	QLQDEMLR	LMNA	lamin isoform C [Homo sapiens]	18454112	34730724	95572696	17910418	58367700	73788328	32475046	116352032	8395580	109695808	123370824	25274188	53217740	24679906	7840031	14853688	10045122	16543047	14397597	13130952	11215640	15413741	7658460	143784128	116441144	22542218	18056786	21532292	12112926	14838950	16048302	9714083	35572392	21505172	8060263	7680264	18977938	25511222	17195442	80571144	3880279	5982914	35132500	8779696	26885508	17562642
gi|5031875|ref|NP_005563.1|	NIYSEELR	LMNA	lamin isoform C [Homo sapiens]	29904976	20279792	18130676	15452084	21043180	24884520	17917502	12389550	27978558	25116884	31261022	22186476	19050470	7122572	16689071	80213096	17685376	69370976	32857608	39125200	19638542	15368347	66590392	28120896	29531864	49399144	21571714	22788546	20878366	14204258	75484968	35537996	21186764	85076064	78146408	27491336	19177014	11547233	42202128	17832402	6006199	35263512	70758280	44076536	30341672	25499102
gi|5031875|ref|NP_005563.1|	LVEIDNGK	LMNA	lamin isoform C [Homo sapiens]	22805004	46881860	12004612	64697552	12003851	68443664	43456168	11891558	29178180	82322416	257233216	22847124	20039370	33250676	189213152	16023099	349017120	25128462	14518981	113757904	67286656	66713680	31616502	172402368	48332364	32101154	36168504	21156824	44881692	67602616	58610064	148950400	17343826	46597164	105313816	27143380	136450384	23799054	171719152	132772512	11745924	40087956	146629408	34262108	14849869	42159876
gi|5031875|ref|NP_005563.1|	LADALQELR	LMNA	lamin isoform C [Homo sapiens]	3381733	2339300	9991285	6106633	6906208	3032402	9290568	6661798	1406072	1470973	1870885	3279563	1008669	2408195	2831493	1223483	6380850	11354706	3515338	1343903	1360206	5174805	1331021	53961044	994730	4498924	2336928	2083274	2153948	10066874	8219067	1270723	2111387	1416859	2039484	1720425	7205804	1050004	1252143	3569431	869703	2020544	3682432	3825341	2557161	6435359
gi|5031875|ref|NP_005563.1|	NSNLVGAAHEELQQSR	LMNA	lamin isoform C [Homo sapiens]	1419048	498851	402778	798262	9961	424671	0	583192	66855	424005	159971	468998	270832	978003	5482305	232102	8866668	1341618	932668	83097	846856	6600831	1300851	840296	1147115	260145	3458723	869727	248486	147510	1486307	1280689	688044	1661611	7747527	1025436	227016	2418	255629	3194192	183772	180276	777845	13018333	53678	3272643
gi|5031875|ref|NP_005563.1|	IDSLSAQLSQLQK	LMNA	lamin isoform C [Homo sapiens]	2782368	24968646	51745500	86825544	140305792	129626568	132765280	45824932	108463120	176906880	106170568	4164985	323622	2017612	234859	6699792	1544351	2154492	5488820	2332471	3900435	18275716	5449604	4628312	2153205	424433	8489745	8155370	789430	48315	1614275	229756	2359796	1201355	3332616	1690061	1430394	1556011	543109	2326606	175929	609915	6191464	5030516	1472854	2011887
gi|5031875|ref|NP_005563.1|	DLEDSLAR	LMNA	lamin isoform C [Homo sapiens]	18276758	1447939	9457955	35280676	3454760	3498577	41983396	64570788	17467060	7456141	14694798	33935044	23116168	30471592	9381435	2921085	1525074	8263456	36821608	49512904	8891487	2115276	16391637	44658052	26063586	19009742	38928620	35284852	13945494	13975110	7399874	21310762	10654539	15884622	128305760	21516208	19843600	45635864	3215838	145695824	5305583	9255500	5044441	23062906	50015056	32571628
gi|5031875|ref|NP_005563.1|	LALDMEIHAYR	LMNA	lamin isoform C [Homo sapiens]	300270	271377	52888	118043	373025	142047	113432	241856	298823	232574	304069	522925	380180	375380	1445964	1191411	762096	651607	318970	846168	237367	139032	456146	840580	660049	1176921	992310	224039	379343	543678	605965	486743	152689	667303	546930	599433	1024424	306494	824990	340024	477576	907630	965677	662388	1206169	1113782
gi|5031875|ref|NP_005563.1|	LSPSPTSQR	LMNA	lamin isoform C [Homo sapiens]	13490855	30637484	16419245	8609633	2226623	7508885	17742634	24032048	4020298	13550123	7572388	6889292	5044265	32700522	267903600	12574870	20390724	5278178	2293536	9265027	1966563	16080072	1677341	104440088	46122720	39155708	4364003	13195304	39773476	31788900	4267414	149797824	16697895	26095884	20695268	9350161	38455408	16339355	10221778	93360808	5372299	96802064	57789172	25928854	30143962	36145044
gi|5031875|ref|NP_005563.1|	VAVEEVDEEGK	LMNA	lamin isoform C [Homo sapiens]	113574024	8476066	2224901	3591628	8536545	8413275	16333167	10892514	39316848	5857549	4594456	33478860	342502944	13287263	125680296	85761016	92457224	331336704	51674280	5587822	80489160	16519004	123364216	56086700	146730720	81622208	134486400	202282400	203928240	19808582	10065608	116587520	90406136	29091660	53945616	167245120	17118472	13255848	78449224	46199108	34021104	66889076	450307776	53872088	8302335	229000208
gi|5031875|ref|NP_005563.1|	SNEDQSMGNWQIK	LMNA	lamin isoform C [Homo sapiens]	5157187	20738614	10472745	2680489	1497446	7196989	2222606	2488486	914419	4041055	2569721	2081825	18278004	5931536	2809106	1663171	36271612	2219857	12071691	7847649	4045289	2977795	5111320	15618126	1329723	2398216	18121454	11629150	24936612	2313210	3576145	7418731	39377008	5637839	2010380	4566486	2025968	2716468	3137612	1638896	5137077	1778491	4114333	1834817	1829726	4544307
gi|5031875|ref|NP_005563.1|	TALINSTGEEVAMR	LMNA	lamin isoform C [Homo sapiens]	1694416	1644556	2538638	4024301	3139052	2292331	751153	2643852	3182821	3263419	1107103	5168138	5659843	1264459	2695472	1271981	2392373	7437196	4513615	4801827	1967024	3429197	1811985	6250098	1631792	1350851	1247282	2767969	2750597	11665858	8614119	4637654	8725466	2530806	2774092	1268818	1410906	3266173	1436458	1110488	720798	2698896	4373065	1402740	2165116	2899913
gi|27436946|ref|NP_733821.1|	SVGGSGGGSFGDNLVTR	LMNA	lamin isoform A [Homo sapiens]	1050285	688140	1554610	2926283	1419911	866453	2646702	10720504	1170264	1833528	1826745	1600252	4119621	1706231	7033521	3426332	1054503	9412161	1522569	2943776	5746742	10655710	2007994	2168898	582329	6544528	1639444	2644201	2660297	3735362	3401548	1746159	3196706	1920175	5510876	753269	1992231	2277341	1813372	2134506	987091	2543877	1960610	4853242	7049919	6866139
gi|4505257|ref|NP_002435.1|	ESPLLFK	MSN	moesin [Homo sapiens]	5076871	14875820	14039263	10821809	3672057	11923609	10768369	10251171	14064391	9235860	15926326	2171003	2297065	2863693	5577157	6800650	7746631	2333714	4339686	6430697	5623154	2566660	4624936	10799200	4979889	851937	2917200	2310614	5658830	1601847	7757609	2230598	37283236	2787464	1228781	3833091	6180356	2060726	2155799	4360623	609087	39059048	3374498	1955783	2922436	68251408
gi|4505257|ref|NP_002435.1|	SGYLAGDK	MSN	moesin [Homo sapiens]	35009864	640996736	14354796	324725984	8489133	8840234	23254528	479872064	524053056	471688224	169718000	24204348	398796032	318978720	4594716	190695760	64180992	100172848	886074368	8621268	73640256	6087466	22303144	967924160	15618921	18124842	74146960	1409105792	22309540	14743386	9758605	11159490	3143811	37009888	7011529	37966884	18597582	233506384	19464898	6561909	365158848	9774557	34780740	7257185	27014116	7756954
gi|4505257|ref|NP_002435.1|	EDAVLEYLK	MSN	moesin [Homo sapiens]	5959060	7325258	5963983	13054905	6696238	4232992	6898747	7796973	7848709	4654524	7696493	4668267	12704382	4125943	5922490	11199838	4224897	8955813	1177398	3962241	8229784	14498527	7331976	12822899	12750590	6448481	12879900	5002362	7118468	2525725	17869380	7955647	11706745	7124148	7186800	8915172	6005429	1747895	4309529	6568954	1032967	2505104	15889998	22626514	2995048	2926302
gi|4505257|ref|NP_002435.1|	QIEEQTK	MSN	moesin [Homo sapiens]	53303672	28658272	11949087	12943595	38478340	27825728	21141478	10691973	36047584	6944808	22630340	40953920	43289124	40027992	63628856	58213100	23980598	21465996	45801044	50858108	42693824	41556372	33563112	28840462	14931459	6044720	26770628	74972600	278586560	35175720	53304088	14843282	57634960	4911291	37909384	25832780	17479236	17957690	26881202	18570600	135705264	32376658	1270028	46096216	25955494	3463968
gi|4505257|ref|NP_002435.1|	AQQELEEQTR	MSN	moesin [Homo sapiens]	31816322	4335343	7073928	7358508	2619101	5613934	8091745	6648976	1614954	6626502	6812411	2224689	1707253	1405978	1096065	27660230	7769727	20333976	14287658	14864631	10119214	31863452	9126732	19123776	14588788	18764124	14311968	14452623	17221594	11770009	7905155	9797085	10643928	3558448	14649485	6354472	16559745	9666415	16182008	11886406	3380916	8522143	19159610	35375640	22059558	13211799
gi|4505257|ref|NP_002435.1|	ALELEQER	MSN	moesin [Homo sapiens]	32020862	58867872	5561490	16125737	5094569	53138532	10039468	28975192	18210012	74104680	73404600	2749956	10440651	6202567	36092128	25138088	45612976	12101280	25905338	10140069	23005560	38391296	3978463	7626787	4412628	7278502	26742180	16428119	152766768	5148214	4472992	4392723	50781556	25597576	8577650	4905892	3272882	3575982	8364409	6139300	17310780	11088500	63522568	4415422	31171446	11930396
gi|161702986|ref|NP_001104547.1|	VSAQEVR	EZR	ezrin [Homo sapiens]	96486224	9041211	41499164	49233276	62954656	15566064	20682234	22610848	7066515	11073709	52115304	27127520	29381652	12198517	28658280	33077870	9996016	12783424	91235824	17309664	10503924	17391764	28011538	85420080	12769455	39693472	8492297	35390224	163340000	13909591	72077944	27343730	14503890	44480780	9446594	8872004	9185277	32534088	16131643	45046328	2622211	17339320	38063340	5169784	17606152	69853168
gi|161702986|ref|NP_001104547.1|	IALLEEAR	EZR	ezrin [Homo sapiens]	20377538	579080640	165862416	187758016	14083132	95682192	4801702	6245162	7635834	85498944	10478064	17125512	364266144	8700068	6657894	25062676	14854183	17344196	5367098	701173696	7271172	550906176	13622686	8433865	642977344	21190272	120543592	6479026	8613361	6575085	3221216	12719592	20991430	4240393	17843764	371675744	18566772	66211920	17363206	1108424	2896497	454210208	48997600	17059808	46888456	20826954
gi|4501891|ref|NP_001093.1|	HRPELIDYGK	ACTN1	alpha-actinin-1 isoform b [Homo sapiens]	42557200	23989470	22499408	7312447	157439504	26606110	229188912	33741848	136837280	34753988	47427584	89529640	63993940	57734168	661325440	41097240	110276192	10888380	9227610	124358408	5057085	734842688	11692141	143142944	112716512	65004392	80997424	59248708	60894992	39522632	1144809856	55026444	925514432	3667429	207379840	228583568	65491468	33384266	7078816	5463928	11813639	7124253	10397806	127578240	27715372	60494784
gi|4501891|ref|NP_001093.1|	VLAVNQENEQLMEDYEK	ACTN1	alpha-actinin-1 isoform b [Homo sapiens]	1662059	3631776	5005828	4767698	4942190	4990087	3295212	3512296	4984909	4262819	5135188	4470935	3224193	1028519	1035299	848708	11174792	4604747	1671365	864600	473579	2764305	616025	852922	5384248	618302	4161393	2500455	2095981	541997	1507011	712790	1158645	4101894	780914	3371376	222594	586199	2093069	710425	134774	838287	11378845	688498	6521618	4677057
gi|4501891|ref|NP_001093.1|	DYETATLSEIK	ACTN1	alpha-actinin-1 isoform b [Homo sapiens]	3770143	153669392	894167	391640	1450438	206436560	10430361	9985764	1133537	5265559	11365414	7092018	2921646	12663534	0	0	6259178	6006496	0	6458963	5000082	6565780	4062157	4428593	6558124	8392299	9966879	5871988	10075370	6248343	2854690	6177072	13886968	11089752	787346	185726240	3544736	3078789	1080938	0	1205789	1615785	8547134	6209671	8591501	8973879
gi|4501891|ref|NP_001093.1|	LAILGIHNEVSK	ACTN1	alpha-actinin-1 isoform b [Homo sapiens]	2133324	270685	342873	303203	245085	188133	1130097	777886	229138	1334581	364512	882626	1071148	1674995	715174	1583251	1801704	1177685	1669737	1994465	1377302	1016061	4371111	1947197	749781	6178593	607423	1551618	310969	1107568	668357	1315814	1725470	3040047	1095794	1004383	1582641	2192510	3325905	575340	85527	1329969	3270165	217316	2373846	1134739
gi|4501891|ref|NP_001093.1|	ISIEMHGTLEDQLSHLR	ACTN1	alpha-actinin-1 isoform b [Homo sapiens]	245043	1899628	1829724	948986	1347895	1345699	1657499	890410	217216	1122855	2539762	1253364	4519595	2024662	1287995	1223348	1717830	2477768	1917771	253125	296522	997746	1526515	4812387	3759060	889404	392232	1117633	2680284	537477	507977	347417	563069	763366	347607	512592	149831	162797	873263	280733	22046	44764	938990	280530	279703	442483
gi|4501891|ref|NP_001093.1|	GISQEQMNEFR	ACTN1	alpha-actinin-1 isoform b [Homo sapiens]	1621504	1502449	394144	909896	1843817	1710789	850268	1123985	1812299	3219465	686800	1675559	677249	3093262	2744373	2455956	9274061	6581920	3847983	1105615	4439491	2842818	7855657	3515842	21806324	8631643	2352261	2233915	1155020	1388354	1002226	1005453	2721349	1363200	2151183	3730387	3843650	874612	1974979	4266542	838496	1864271	802218	1798075	2351506	3298675
gi|4501891|ref|NP_001093.1|	IMSIVDPNR	ACTN1	alpha-actinin-1 isoform b [Homo sapiens]	3782490	4826481	3306338	2809198	3040950	2818648	1868156	3754511	3079166	2335049	11395648	4391888	6482648	995303	2247346	3724523	2316454	2437779	4137524	5535781	4894010	11163340	5264503	6601674	13294809	8213971	25270510	34601052	27887534	293167	835554	5913513	5708073	5283778	2676382	970125	3276939	7614630	10382434	22576466	4534984	5517041	3820075	2265989	3102480	24104704
gi|4501891|ref|NP_001093.1|	ETADTDTADQVMASFK	ACTN1	alpha-actinin-1 isoform b [Homo sapiens]	353730	242731	139059	359148	205735	704957	275421	349590	196603	626917	96756	825145	544265	420928	505545	986524	1518177	1761960	301206	1840419	893800	662459	692433	538828	1231365	2571332	1171848	1442677	712104	1091794	136153	620227	736281	834357	855905	845652	935979	3376803	6738306	718791	52098	1893042	4459320	2947654	4130736	1251169
gi|194097350|ref|NP_001123476.1|	TGMMDTDDFR	ACTN1	alpha-actinin-1 isoform a [Homo sapiens]	1787726	6545920	935637	3007101	1108441	2856310	5258389	3689662	4949648	5486690	3638392	799538	4727624	1062841	8211468	8179605	5910472	1436656	2337804	4242561	14443654	4376513	2519551	24327852	1086018	6688494	6362800	2376859	4647138	9470753	13735904	17624834	9210260	7241140	12219065	2915632	6855615	2238306	1091806	2754296	1311285	5155094	7749851	7623793	7481053	3048993
gi|469608407|ref|NP_001264152.1|	GPAYGLSR	TAGLN2	transgelin-2 isoform b [Homo sapiens]	21088792	5009572	5912408	5313923	11514109	3075962	2278539	4243305	3162238	1871405	2323156	7509659	2032791	1054845	10712745	7393246	18839374	11928711	17180886	1333431	5722870	214973	12220211	8229312	3108546	11224362	14030029	22296436	18081252	18227350	2722130	2435877	1831145	7973523	8746091	10816948	5528209	6387598	6461016	1415516	1014455	768390	11994440	8458736	14970978	11559766
gi|469608407|ref|NP_001264152.1|	ENFQNWLK	TAGLN2	transgelin-2 isoform b [Homo sapiens]	12334693	5896048	13067470	6237730	11902464	8290905	6327918	12054481	7838859	7707947	8260451	12426354	9447209	9118139	9119235	3436997	2004330	2750080	16484774	2811689	7683208	10076134	5903595	4578487	4124729	12138573	18703524	16680291	6840167	13341016	6781454	4328543	10372670	9688214	3335094	2959604	3724275	3379679	9425412	8718462	9455089	4444547	1760505	9469274	10046922	5002620
gi|469608407|ref|NP_001264152.1|	QMEQISQFLQAAER	TAGLN2	transgelin-2 isoform b [Homo sapiens]	1610468	4309251	9689171	17967554	16353294	17451920	19420520	18586926	23570868	16110038	22195864	2562711	5094338	6262857	8796281	6100028	2531398	2155380	3287812	4279522	1623346	2584054	4751783	8988009	2525383	7977297	3475022	8459992	3285033	3741766	5508766	3348168	4542457	5367215	3627511	2043127	3756115	2852290	3982830	1789866	3381943	2371636	2175343	7103500	2654370	1190164
gi|469608407|ref|NP_001264152.1|	YGINTTDIFQTVDLWEGK	TAGLN2	transgelin-2 isoform b [Homo sapiens]	809801	4726031	3644222	4952291	6617953	5313385	417541	3758071	2946896	4010299	3065904	859305	2065535	2136526	3864001	4063246	2944665	3503764	1267130	1923150	1371974	1127365	18726300	1562704	2427190	3572358	1063673	3525365	2773560	1414620	861793	2531689	2479711	2455458	1304424	2294192	2514451	959145	2174261	708369	417174	15141429	2071474	2552788	7988606	2203664
gi|469608407|ref|NP_001264152.1|	TLMNLGGLAVAR	TAGLN2	transgelin-2 isoform b [Homo sapiens]	3357361	19128488	1854944256	19886516	8795094	9384718	10618838	18439684	8998369	50632300	66526880	3585283	5897273	12486171	2875579	7444188	3224150	2255629	5009353	9151206	5522129	7510726	144755792	9366103	15939711	16670620	19007288	15235459	20514156	9326750	4176823	5298352	8007051	17373872	10299779	9365645	1882269440	146212496	1275638400	19432888	1437132	1317304320	9012081	45645640	1262130432	4426150
gi|469608407|ref|NP_001264152.1|	NFSDNQLQEGK	TAGLN2	transgelin-2 isoform b [Homo sapiens]	9096506	1734863	735818	1949525	959186	2479684	378737	1270877	2877396	3576065	2808166	5348516	2277634	2046386	5327449	3290268	1630032	1595951	2013606	2184284	2364484	4287241	2147094	2571038	966685	662816	4547130	27718730	3409354	5030825	19190820	2362481	2264827	10066129	3001666	2382502	2772745	2649831	5219677	3652091	1516156	1238035	1960089	2289915	1875290	617121
gi|55956899|ref|NP_000217.2|	QFSSSYLSR	KRT9	keratin, type I cytoskeletal 9 [Homo sapiens]	53001004	17738308	88923688	56076228	210675536	46254964	30319632	30340680	23188788	30169414	19786052	22466076	51177800	382044064	5233720	29823808	195367920	32971720	99636504	28958554	44721960	30206326	93424144	51878612	32972360	52448288	30940552	58517864	78678472	58316604	70731896	48146072	33428824	25062462	83610504	73643744	102914024	12922112	10778722	24766144	12559299	16232413	52666028	18344246	5645385	334856384
gi|55956899|ref|NP_000217.2|	SGGGGGGGLGSGGSIR	KRT9	keratin, type I cytoskeletal 9 [Homo sapiens]	414211456	4904817	7113573	4954454	2816886	1565356	12482510	5849940	15966157	16382956	48718556	4029389	6889977	4192041	3966517	48312824	2763250	3844556	1111603	34986896	145065712	2671606	145000000	70156304	3176687	8484234	2361786	8728734	22375040	2007084	385237952	110857168	2552720896	3321768	3326036	4552860	4552481	6596365	11841258	6448426	9696387	192556448	37800412	40035952	54753052	353869
gi|55956899|ref|NP_000217.2|	FSSSGGGGGGGR	KRT9	keratin, type I cytoskeletal 9 [Homo sapiens]	2132838	6154229	4041889	1569962	3559788	2572318	1621105	16035942	564391	16871572	4105618	53662172	30477872	37683384	42409272	87278248	1931188	2940021	4147069	12223075	50863200	77752296	474322	24353592	1528112	10208015	69462048	770528	512785	622111	4229342	43237916	2681848	109972440	2942909	3717461	1248410	2373711	39314660	1256859	1239411	4115036	1749564	1148427	100105928	33381574
gi|55956899|ref|NP_000217.2|	FSSSSGYGGGSSR	KRT9	keratin, type I cytoskeletal 9 [Homo sapiens]	66807504	2195136	5929932	2355724	7314385	874394	1605268	6892902	895908	1755317	1851269	948216	5529458	261588	27395188	2624104	1412684	1972547	7306995	548072	5760232	1007526	1400279	431811	2990667	69380192	10621873	26761100	19735832	1555004	1339564	578054	4553150	1596216	9048705	1182239	54654888	1977098	3735314	9594925	1639247	884160	15257154	2776524	840222	36692476
gi|55956899|ref|NP_000217.2|	STMQELNSR	KRT9	keratin, type I cytoskeletal 9 [Homo sapiens]	4534232	1661790	2594604	2513971	1569670	1813648	2283295	10033172	5113234	3630544	2172141	2981524	36776368	9199044	3276517	19947158	6737636	4454954	2572632	7822433	8440054	3705798	6592736	2929043	2599438	3931288	29040350	1104224768	5563810	1319707	5434479	6143683	9509607	4753463	8356409	3402282	23956966	5002301	5398028	363215712	2022852	4909553	28911330	57782140	9719166	5055867
gi|55956899|ref|NP_000217.2|	VQALEEANNDLENK	KRT9	keratin, type I cytoskeletal 9 [Homo sapiens]	156714112	1508417	534471	828222	1127249	239854	149336	29521708	248484	800588	213216	2207024	5777292	559296	552050	4520271	19078554	2162970	4861634	7626277	747381	3488475	807544	731532	118498	9969649	32090692	252724368	1998530	92963440	892303	6256575	2451033	23728536	16477592	1636223	2631649	10099670	665139	446600832	333946	1256688	4904272	38786164	213006	8926622
gi|55956899|ref|NP_000217.2|	IQDWYDK	KRT9	keratin, type I cytoskeletal 9 [Homo sapiens]	13174250	7395765	7388652	7933245	9350238	9126655	2927720	27523482	3600482	4675381	10402070	6140016	8646391	8977791	3497304	2984981	10595369	3605652	6700421	7536836	12109100	5035590	2341169	5454672	16881864	4720225	3418412	28789172	13893786	4068554	10030355	8148936	9675898	20227472	13711889	16708378	8616890	15427076	32237936	36392168	13317868	37154408	22541956	13463338	83973152	34315476
gi|55956899|ref|NP_000217.2|	GPAAIQK	KRT9	keratin, type I cytoskeletal 9 [Homo sapiens]	40089280	19071122	17329004	15278120	27397336	21398938	15439812	13089339	32993450	9959561	10208232	10887998	3242248	20453278	47617456	76068512	33996220	81437240	42544936	22943806	4498413	16092234	31548418	36535704	15939462	35512160	25892532	53184540	8677865	13569510	19698714	26304034	8434568	4577106	14292196	29817052	26890886	13775096	4527545	12843812	917398	17506920	46848660	21364470	20845488	18711350
gi|55956899|ref|NP_000217.2|	NYSPYYNTIDDLK	KRT9	keratin, type I cytoskeletal 9 [Homo sapiens]	3040270	1995181	3779282	2252465	2865113	2776902	474477	3827600	2610228	2791020	2003644	895626	983465	2101447	973671	1060411	1444061	1165144	2055970	136788	3149394	86500	1398587	872115	785094	2611644	206378	6156642	2186694	2853285	2729858	1752608	1634468	576330	3165277	1135186	3156220	2842738	2407206	2686479	1329531	500285	7844764	672306	3705397	2319300
gi|55956899|ref|NP_000217.2|	DQIVDLTVGNNK	KRT9	keratin, type I cytoskeletal 9 [Homo sapiens]	13490850	4374558	2168316	3114206	2854505	20141216	3431555	6263376	2400542	4064634	12299732	4678425	7887881	10373395	4248453	5274719	3131053	4165199	4969102	7655181	6702573	12034701	3315038	5636369	3628630	16756211	4701727	26315404	4418935	2118570	5173660	2470526	1513281	13529472	14207149	5175059	20070100	1332120	9524023	18199698	1424146	2666402	3423024	15351092	3203099	5627723
gi|55956899|ref|NP_000217.2|	TLLDIDNTR	KRT9	keratin, type I cytoskeletal 9 [Homo sapiens]	87199424	596139328	13864288	590376832	27391404	7961014	4539749	31324434	8090500	661804096	5007358	5976695	15616585	5587747	1776197760	47423384	18778350	2854326	1738568	5106326	4257464	2244479232	1756372480	2360055	1874734976	265442736	31329692	175965888	13477770	31664018	3129668096	12878561	2913555	23825240	4662232	16953644	43259724	15215184	3363532800	373308480	827785	6249895	21509938	34567312	3195010	5463469
gi|55956899|ref|NP_000217.2|	FEMEQNLR	KRT9	keratin, type I cytoskeletal 9 [Homo sapiens]	136678208	2942551	15868804	21122100	22753204	14372294	8279054	61807812	29780646	20643728	24140352	4429614	3286096	2918184	16130830	142132768	55742800	18267810	11520215	8793526	20830800	10959029	21234390	7154121	11334588	8297136	4529354	22539670	15211148	62743492	20042948	44104628	11351116	8167111	43297396	15347685	68857152	8684240	43995784	48039044	4553730	12887186	8919376	141926032	14623749	1141342
gi|55956899|ref|NP_000217.2|	QGVDADINGLR	KRT9	keratin, type I cytoskeletal 9 [Homo sapiens]	16218427	78233352	11599445	9697899	4637305	11374611	2106930	6771091	21448862	3608696	19778882	3301179	2040532	2814203	1991395	10141041	3675015	3417833	2427170	13612412	13368070	3951492	81367296	3151222	55723448	4636479	16645855	12978609	14456001	2164437	2744608	5808802	3206786	7341741	2443629	25188310	18585362	2638089	7104471	26319116	1570056	1802351	1337227	16961226	1771551	4837681
gi|55956899|ref|NP_000217.2|	QVLDNLTMEK	KRT9	keratin, type I cytoskeletal 9 [Homo sapiens]	8457786	21057346	7487747	8972938	34120180	7076932	2966445	16872390	8514331	10844885	343974304	12518673	15875398	6511013	5932155	11539647	2602141	12568479	5344533	5874453	9206607	8495925	6401097	6120268	11350237	66604352	5366289	24734866	8128309	216208288	6238092	6867270	7820289	16752591	14540858	2563528	10022224	5140115	10467697	7690155	5886691	13850274	12465878	11706354	31292024	14243462
gi|55956899|ref|NP_000217.2|	EEMSQLTGQNSGDVNVEINVAPGK	KRT9	keratin, type I cytoskeletal 9 [Homo sapiens]	65192	0	0	0	0	0	0	0	0	0	0	0	1670379	742240	0	0	319020	0	0	885439	0	1074663	456203	0	0	0	0	0	0	0	971210	0	0	0	0	0	0	0	0	0	0	0	847076	0	0	0
gi|55956899|ref|NP_000217.2|	QEYEQLIAK	KRT9	keratin, type I cytoskeletal 9 [Homo sapiens]	12780159	31201994	28240170	18420218	35003592	21550536	33014864	27395744	27099006	30622246	12504409	61322352	13012738	16839742	7185636	11910966	15062594	9036548	8186884	7014237	6119607	10084600	5958528	9855362	16108866	25111162	22719644	91343624	15515445	52035060	74190648	38673024	42220884	30219450	19624122	9274181	31411726	9477757	24449752	14095815	12863663	8933291	25718376	35537652	61600156	10800688
gi|55956899|ref|NP_000217.2|	HGVQELEIELQSQLSK	KRT9	keratin, type I cytoskeletal 9 [Homo sapiens]	133470	1050824	697139	1777239	1126520	2020678	826118	1164369	776001	4857255	892860	2811992	1849413	1133354	7253277	1228614	1217660	3549182	3781458	7560554	3520114	5043973	4729553	1902875	5853717	7344907	8829381	8008971	3691627	7901524	1940727	3386263	2277282	5797789	3265268	78531	2949402	1246386	1126903	539059	474435	1406726	7161192	540898	3987819	3085219
gi|55956899|ref|NP_000217.2|	EIETYHNLLEGGQEDFESSGAGK	KRT9	keratin, type I cytoskeletal 9 [Homo sapiens]	253674	0	222528	0	0	461304	443524	1720029	393210	222352	0	381344	970612	673110	295521	173089	330811	359786	147547	430919	421769	363593	157028	602394	525347	210808	158016	461254	624448	244183	240731	223025	338143	628336	608946	962576	1484956	591434	138480	3781603	107473	1446094	3143329	109758	1339479	1086914
gi|55956899|ref|NP_000217.2|	GGSGGSYGR	KRT9	keratin, type I cytoskeletal 9 [Homo sapiens]	585865	403533	5952263	6387289	7085454	3879687	2617399	2524867	6934942	3391563	1119114	1600338	1298466	1106208	1089185	1358432	3956001	2789199	1686089	3516674	870505	5512134	1927227	3299945	2194855	2788556	1608238	51204960	1327739	681057	3159492	1448526	7850495	2926632	2993443	2068282	780083	1423468	2463496	2225710	602794	1873500	3195800	788561	1236431	4389866
gi|55956899|ref|NP_000217.2|	GGSGGSYGGGGSGGGYGGGSGSR	KRT9	keratin, type I cytoskeletal 9 [Homo sapiens]	13130535	1647363	5679830	9299265	1525415	1907546	3134126	11502776	2408470	1550650	19238598	1219218	3331320	896625	1373089	6505097	29256070	2486386	78135	2379762	629992	2321540	90833	15977643	18894894	2029733	115505104	352522944	24803888	353289	214489	7083299	4769047	8333931	40794384	2005193	169461	6514351	212313	6145787	3936660	220246	1519382	893948	7719073	19105674
gi|31652249|ref|NP_004130.2|	GLQYAAQEGLLALQSELLR	LBP	lipopolysaccharide-binding protein precursor [Homo sapiens]	4823445	1194100	5865189	11367740	7589142	13151997	17446550	2966795	5357689	7639450	6294810	4774918	15577325	12064649	32407436	2335718	3126705	4006828	20485876	23990248	1438573	23228414	81120416	6103632	49532860	15519413	15831525	125782816	3219551	10432420	2873720	2380268	12700633	3007771	2853980	2171566	14012840	7552468	3694024	2782684	27313514	20328624	1228415	12313856	754849	114537
gi|31652249|ref|NP_004130.2|	ITLPDFTGDLR	LBP	lipopolysaccharide-binding protein precursor [Homo sapiens]	69906328	73934584	63594548	99541520	115973192	121450768	116517720	71286872	89464664	103249904	80922208	61209256	108532048	123434032	200864944	116452648	152295488	73345888	56699656	131521072	102747784	177978256	664154048	82084296	154201408	98879584	274028480	452283552	2099140608	28661074	15897337	33180968	51763828	157978608	10489693	156377184	88318048	208196432	8777706	45177096	99381104	141748288	22217332	103309088	6101632	28080700
gi|31652249|ref|NP_004130.2|	LQGSFDVSVK	LBP	lipopolysaccharide-binding protein precursor [Homo sapiens]	15926894	18806428	19064582	38858056	2092316	6843343	1871116	16416567	18343974	2435467	23160916	2643292	44728920	1480042	25645762	4590575	10434688	20047200	3263300	6897473	3238972	2745984	11154891	59890596	62479596	27671692	6060743	2773917	2895076	9027269	23028644	5058623	1776195	85673776	4156537	30339196	3522417	1187803	1218195	3967240	6689168	7265924	3392622	18401806	13445361	7685181
gi|31652249|ref|NP_004130.2|	ATAQMLEVMFK	LBP	lipopolysaccharide-binding protein precursor [Homo sapiens]	16927378	9529753	6549998	13065842	16288022	16208560	18431694	6977202	10971970	15807379	6823930	35181804	22481794	12454432	25700654	30367564	52578020	167700960	22153822	51858888	22203030	58217220	127780168	666855552	9788826	4291569	6702745	14024715	35754820	3099018	31873432	20731404	38519692	2722052	10849763	7683057	35646720	4627014	22186192	1375623	4834598	3716279	7156819	4910585	91216456	10023496
gi|31652249|ref|NP_004130.2|	SPVTLLAAVMSLPEEHNK	LBP	lipopolysaccharide-binding protein precursor [Homo sapiens]	25506614	7510391	8105921	8703003	10341313	10534794	16978182	6391522	14687123	29018900	11991445	13420935	2694488	8397459	53190656	36901324	19169348	19654472	6979156	17037420	32700562	8997779	48202748	13487610	5647483	9617052	34083272	131360744	570747264	2151383	5501366	7958477	6856942	42160104	24312264	23817864	3276899	37992588	2153476	10224173	3912760	4842176	4088951	4507983	6267589	6825477
gi|31652249|ref|NP_004130.2|	ITGFLKPGK	LBP	lipopolysaccharide-binding protein precursor [Homo sapiens]	67858	975396	473973	663229	728573	875266	978604	886004	735572	694692	841614	6858	366304	54581	55948	100615	59022	274373	124639	23783	202572	74805	121770	85069	84403	209590	88565	163868	10281	49825	1839528	103097	266044	101525	15706	155660	120722	30132	119783	63707	39975	242481	94043	89071	96000	85815
gi|31652249|ref|NP_004130.2|	LAEGFPLPLLK	LBP	lipopolysaccharide-binding protein precursor [Homo sapiens]	78566184	26395370	12666258	31062480	29792648	47492100	70312360	9714860	37745132	53680616	29252568	141070304	42695336	22714250	83030408	78590400	89872792	69401408	13273927	24043476	63492576	35465536	126118800	1749568000	3716551	15922013	20078628	8420209	107566912	5019342	6797458	4701444	12761781	1218914	31409758	14379192	20360512	1925828	8659886	626478	2967972	19513042	10752080	4231194	123403520	33877644
gi|31652249|ref|NP_004130.2|	VQLYDLGLQIHK	LBP	lipopolysaccharide-binding protein precursor [Homo sapiens]	4138736	4613911	3113529	7506519	9494117	8564940	11338210	6018606	7216111	8869934	4518143	37199408	10329548	4052947	37367712	7612674	58772344	173958576	7430209	51314744	17419964	32637238	115686112	150933744	8551979	9014502	12021492	9683768	11404505	15024218	29453422	1446918	25842332	3283131	6080799	9362058	1343738	2976814	14468433	2318459	1600142	5663147	8407695	6763336	84947680	29174582
gi|21361794|ref|NP_060918.2|	TVSPALISR	CAND1	cullin-associated NEDD8-dissociated protein 1 [Homo sapiens]	261242304	136694720	68100744	117443888	34015088	145037856	79203768	27571012	139173184	149877440	94797848	160635920	2900202	3095731	11040791	4797064	134273968	6038049	10954975	31078270	6170626	368690112	387604736	124957720	165761184	4118304	4438128	4796027	434907520	365821920	6699016	2245825	34587260	29320450	1199741	186243968	9774857	146012000	5765230	217408512	185703552	3766670	8823895	398559456	11658151	5864887
gi|21361794|ref|NP_060918.2|	ALTLIAGSPLK	CAND1	cullin-associated NEDD8-dissociated protein 1 [Homo sapiens]	1157996	NA	6497178	3648881	4028934	6709307	8202001	2083931	5830791	17707662	5823663	NA	997276	2595000	2338526	1160731	3923595	1936753	969331	976641	1538651	905660	1444962	1362397	881977	1510913	2316223	811819	417025	1144444	559942	1679187	1473767	470743	2817409	334240	5570359	854705	411416	1006239	21423	1064222	4767616	1069438	1320222	173123
gi|21361794|ref|NP_060918.2|	TLEDPDLNVR	CAND1	cullin-associated NEDD8-dissociated protein 1 [Homo sapiens]	8201031	2638126	18973832	8793873	2040561	11610628	3001356	30643456	14419308	2915938	55789824	2669862	3468284	2002207	2698553	11692350	4458896	11211560	6544655	5185479	3973099	12232217	10083978	1329562	2491101	4618590	2988297	6131296	3152241	4636253	3348833	10869869	519779	3917697	7896907	3291528	15246480	1315339	5124266	3754927	539492	3742793	5302031	5293063	3852908	3232670
gi|18201909|ref|NP_542413.1|	LHIDEMDSVPTVR	VCAM1	vascular cell adhesion protein 1 isoform b precursor [Homo sapiens]	2390950	13434081	15985254	15474808	22374712	20942260	17617624	29585658	12697953	12020926	8939642	6751050	19978672	17862256	51607576	24189016	42963272	2919943	15356657	22792398	1344986	20573904	35606732	77488416	17397032	7962254	20336646	14883448	70058688	4352646	53371832	43961420	14058676	47955088	18740726	3824673	3402788	12763390	20409568	2794322	2938807	11548480	7350284	25327128	25242452	2383782
gi|18201909|ref|NP_542413.1|	ELQVYISPK	VCAM1	vascular cell adhesion protein 1 isoform b precursor [Homo sapiens]	22563262	3916791	45483560	37745332	49836848	104263496	79687480	14480984	11336826	71405784	61538436	5082979	15787782	14766536	12869288	5145191	16848366	5199712	20007000	18913990	3557506	9434595	15413946	29232924	7835020	3191961	14748270	6178533	25068190	4763975	22892798	4519320	8986948	5642322	17272150	29169654	6863229	3931759	15553751	5744307	20228404	3557985	16206276	36111356	13174074	14190338
gi|18201909|ref|NP_542413.1|	VPSVYPLDR	VCAM1	vascular cell adhesion protein 1 isoform b precursor [Homo sapiens]	23548250	25810008	21602928	33323482	48321336	52563728	47770928	42445648	24980136	29214936	15469074	22928070	33729852	51353320	16672156	27730318	33624232	19666106	30801460	37246460	25026792	116150928	17390086	71949152	16642605	10772048	39610296	10020308	90322400	34377692	169231088	41587608	23499430	37195940	19498296	143042224	44804376	22900794	24305052	26135040	32513218	9174672	31576068	53300120	24145276	19559186
gi|18201909|ref|NP_542413.1|	LEIELLK	VCAM1	vascular cell adhesion protein 1 isoform b precursor [Homo sapiens]	5440595	15675627	11414599	17693548	29363040	29252316	24462834	20410044	15013450	13933060	8400672	5539040	15817453	21745622	10510199	18196178	24203720	19044648	9141960	35368520	4584478	66754676	24130066	24488072	9861962	10070804	23961812	6208227	27752726	14560144	46645616	42047208	8405453	33494042	6062124	44664820	10839832	5090344	25222058	4217217	10071843	10914278	11738057	22551918	19977704	11031852
gi|23110935|ref|NP_683877.1|	NQYDNDVTVWSPQGR	PSMA1	proteasome subunit alpha type-1 isoform 1 [Homo sapiens]	4902677	1036565	2603127	1217965	1530627	1693817	1880787	2602995	5407896	13730214	1384494	2142913	6266184	3613362	6810893	8018262	5410880	7529570	2836012	5991067	4722942	8227354	8289936	9066830	3406588	7652943	614095	5625930	5747257	2973113	4996376	16343632	14183467	22357792	10446583	1703307	5176116	2954147	6772875	2768401	983013	8166848	6493214	3551801	3929345	8987573
gi|23110935|ref|NP_683877.1|	FVFDRPLPVSR	PSMA1	proteasome subunit alpha type-1 isoform 1 [Homo sapiens]	12014615	2605077	6898543	6877943	4592216	4678092	6297060	5152304	12541723	8033878	5737476	30071056	18092516	45873548	11412030	19392772	14452404	17166336	5771193	9584313	11675140	52259856	24717772	44145624	11155183	2900142	4416051	6314681	23530712	12537126	37192056	8866068	43696352	16888856	67633656	7791544	18017752	5844101	13865325	39989116	2061950	12747447	11005631	8328328	12168046	8266616
gi|23110935|ref|NP_683877.1|	LVSLIGSK	PSMA1	proteasome subunit alpha type-1 isoform 1 [Homo sapiens]	4295556	523376736	11271995	5178805	7954057	3238404	7889110	7397734	8159524	4663475	10161004	2455377	9040575	20716488	11600401	9981379	7832710	6480335	2019814	5970204	14521866	39061424	7978535	23336996	5768984	5386520	2603512	10136954	9380705	67102336	22523360	8057884	92560560	6086035	6862898	7233916	21701844	1200537	8197705	19454420	1165467	10609744	6215224	8247581	8400379	7585695
gi|4557739|ref|NP_000233.1|	SPDGDSSLAASER	MBL2	mannose-binding protein C precursor [Homo sapiens]	119080008	87374688	67648128	55748168	73129952	33822356	70854496	62364224	127608144	36401316	144117856	669277056	256567840	95552200	46583736	3406872	150280160	64622316	84937472	470276224	34618380	242371008	13023176	310342656	154029152	4565199	7816060	178999408	320667392	435236640	405859520	262981888	395848992	24657052	432429376	63243408	133938656	60402128	17061590	629320384	142485488	109066000	81751632	226546336	115665568	690668416
gi|4557739|ref|NP_000233.1|	WLTFSLGK	MBL2	mannose-binding protein C precursor [Homo sapiens]	3547081	4712493	2245397	3134311	1533186	1806692	2257390	4029902	9135784	5310324	6031329	11937870	5782004	4955870	2634661	2349330	7904905	9389140	5831927	2044004	1119600	2233776	9796925	10232464	6347562	2802982	6271265	9219756	18293062	1690603	13428803	5565699	15284525	14604692	13446293	5259501	18042814	4289906	2346838	876080	1987067	4523242	6194291	7835972	2740514	11427579
gi|4557739|ref|NP_000233.1|	FFLTNGEIMTFEK	MBL2	mannose-binding protein C precursor [Homo sapiens]	4940669	7935571	2973545	6329624	20315056	4375724	3427003	9642232	14834643	3294127	10900894	17748284	17108864	15812529	10167186	3240963	17459862	10928020	5987851	2731518	3643001	11228489	12609574	12853044	1490262	3016934	4267751	12390474	13263246	10594456	3845779	9475056	16854132	27979324	3971297	24782964	6931469	32357884	19367374	25128992	4613496	19432480	3615482	1933347	1734885	410141
gi|4557739|ref|NP_000233.1|	FQASVATPR	MBL2	mannose-binding protein C precursor [Homo sapiens]	18888268	6250717	7712277	17318428	15915746	12839842	36259764	20912368	100893304	233833936	8889650	46052644	7444207	7171474	10941649	3200283	274629120	89945368	10660109	14679644	12915024	25008294	18430910	12680406	174575552	16574740	102146880	8754829	85567456	49052396	148965088	5924072	287083744	293651872	12971648	50751708	254146864	79799224	32563442	6294511	10521362	94960568	30188356	18699858	40172848	304584992
gi|4557739|ref|NP_000233.1|	NAAENGAIQNLIK	MBL2	mannose-binding protein C precursor [Homo sapiens]	9966094	18647218	7202274	11197368	7500807	8026121	9772318	11022196	17469128	15772238	30259654	15069856	16743440	6556806	22469824	8785523	28049376	9158858	6009643	2382060	5553155	15107044	8421434	27785656	3471524	3756642	2346601	8743180	12865866	11305022	2536299	17079502	28052626	39238904	3180744	59303104	2534991	40931648	10211407	10083913	12336979	10821556	2430068	1473657	1911784	1149043
gi|4557739|ref|NP_000233.1|	EEAFLGITDEK	MBL2	mannose-binding protein C precursor [Homo sapiens]	72654008	75044736	25817732	43871348	26913520	29351856	35688804	36040724	133255616	67491064	114301192	134816240	127343432	13976114	14580912	19013162	119713560	37044936	27910906	9897830	20464210	8014799	195484640	181032064	154759376	27028596	74247848	54579784	184048528	9433518	273355904	19087224	316458528	55814112	234388880	88436720	370957792	90471680	35623108	12147708	45831296	52682916	76262816	56608688	18926252	120750656
gi|4557739|ref|NP_000233.1|	TEGQFVDLTGNR	MBL2	mannose-binding protein C precursor [Homo sapiens]	166376160	114722888	20882524	43087668	38799200	25580820	34578748	53096652	292137920	44149404	110710032	429343552	362776896	84092536	240590848	366542816	173604864	56610688	20079948	23657186	42428336	30858576	266034368	148016848	3085143	8961526	6124184	108125376	53702656	20928862	15540618	22273852	22651870	186737872	35276104	57095988	68233536	50208240	323676096	100377296	59326936	513268256	93835200	6929575	15391536	9471026
gi|259906018|ref|NP_001158286.1|	GVPAGNSDTEGGQPGR	ACIN1	apoptotic chromatin condensation inducer in the nucleus isoform 2 [Homo sapiens]	4672084	303717	1729695	873276	537173	1224265	1290301	2361015	387424	1989492	1222625	9891931	203642	125794	11949742	12647016	3958032	5615411	269211	1791718	4938886	565183	101382048	4043176	400752	1329793	5381700	286572	327920	5141990	85729	1130227	462191	398153	84997	4170050	293295	311493	1408245	395114	893500	882838	523451	305951	417258	1476399
gi|91206462|ref|NP_001035147.1|	GDSVVYGLR	SPP1	osteopontin isoform OPN-a precursor [Homo sapiens]	129765912	3180313	10520338	16684180	5132860	3283017	1515893	8082110	9082776	7791977	3692459	12206815	5024360	14447458	14004910	16764534	60070368	26375656	79011120	2863679	43101452	293946272	44921208	49413680	106263704	1436446	57919824	67178504	1449412	153469472	120307424	33194040	42871796	3981481	16682014	22152786	24682746	2788225	20605006	19623586	6148143	88754360	75760592	3731822	48199468	4067773
gi|4506141|ref|NP_002766.1|	ADIALIK	HTRA1	serine protease HTRA1 precursor [Homo sapiens]	3669055	9565374	8510247	1414413	1928126	865723	4425885	1983614	1839488	2184538	19495072	1784150	5351075	2422820	2647198	2725202	1442957	3441323	3153135	1849368	1910044	3721796	3709862	5053865	2367112	2912259	2114435	1638566	2150706	2033688	3903657	2946100	9075758	1415645	5655456	690497	2158359	1833528	2671090	6421525	2017054	7816452	6378351	4539660	2144912	4940386
gi|110347423|ref|NP_006099.2|	IIYFQDEGSLTK	SPON1	spondin-1 precursor [Homo sapiens]	3662672	5323614	6156652	6115550	7620728	7276199	4960716	3452953	4908922	6874968	17664230	3285675	836601	3265084	2348447	2457736	4524658	2809107	3147004	5576647	2768740	4234790	4751979	740410	5444663	4073478	4597786	2606771	5513996	10981592	4093078	11864319	3001283	3558760	5480209	18247118	4662764	2544922	2999085	3068498	431950	6340559	7030710	2867124	6641271	8304439
gi|110347423|ref|NP_006099.2|	AAPSAEFSVDR	SPON1	spondin-1 precursor [Homo sapiens]	14261018	10122505	10441876	14536169	16404581	10660476	9848027	12290013	19212532	8614376	11750791	8452895	11646446	6419392	2049937	7908611	7229784	5385557	7516880	7841258	1849444	23740946	16122086	6497739	7838992	8005480	4798196	9636103	7713826	23395990	55040188	18187450	52922368	9404209	27143948	39137840	18680420	3893655	35651944	15469949	9932380	7958919	52957484	41465404	29817822	32369388
[truncated: 137 more columns]
